# Supplementary material for: Comparative proteomic analysis of transition of saccharomyces cerevisiae from glucose-deficient medium to glucose-rich medium
Source: Proteome Sci. 2012 Jun 12;10:40. doi: 10.1186/1477-5956-10-40 (PMC3607935; doi:10.1186/1477-5956-10-40)
Supplement: Additional file 1: Table S1 — Proteins identified with a local FDR < 5%. [file 1477-5956-10-40-S1.xls]

## Sheet: Cover
Table 1. Proteins identified with a local FDR < 5%
Accession: Accession number from NCBI.
Unused: Unused protein score.
Total: Total protein score.
%Cov: The number of matching amino acid from the identified peptides divided by the total number of amino acids in the sequence
Name: Name/description of the protein
Peptides(95%): The number of distinct peptides having at least 95% confidence.
Species: Bakers Yeast.
Pval: P-Value describing a ratio
Highlighted proteins include those involved in Glycolysis, Gluconoeogenesis, and the TCA cycle

## Sheet: Table 1
Accession #	Unused	Total	% Cov	Name	Species	Peptides (95%)	113:114	PVal 113:114	115:116	PVal 115:116	115:113	PVal 115:113	116:113	PVal 116:113	115:114	PVal 115:114	116:114	PVal 116:114
gi|6322331	57.36	57.36	82.8	G7576 [Saccharomyces cerevisiae]	Saccharomyces cerevisiae	84	1.0093	0.8345	1.0093	0.7392	0.9204	0.7569	0.9036	0.5381	0.9376	0.614	0.9204	0.4329
gi|417149	87.75	87.75	72.9	RecName: Full=Heat shock protein SSA1; AltName: Full=Heat shock protein YG100	Saccharomyces cerevisiae	83	1.0471	0.8215	0.879	0.6351	0.8395	0.5363	0.9462	0.8697	0.8872	0.6764	1.0093	0.9501
gi|157876436	64.5	64.5	68.9	Eno2p [Saccharomyces cerevisiae]	Saccharomyces cerevisiae	80	0.9204	0.8154	1.028	1	1.0375	0.7949	1.0093	0.7949	0.9638	0.9775	0.929	0.9775
gi|927318	2.84	83.43	65.9	ATP binding protein involved in protein folding and vacuolar import of proteins; member of heat shock protein 70 (HSP70) family; associated with the chaperonin-containing T-complex; present in the cytoplasm, vacuolar membrane and cell wall [Saccharomyces cerevisiae]	Saccharomyces cerevisiae	75	1.1376	0.7797	0.929	0.8995	0.7311	0.5752	0.7727	0.6427	0.8395	0.7429	0.8954	0.8332
gi|854456	62.96	62.96	58.3	Major of three pyruvate decarboxylase isozymes, key enzyme in alcoholic fermentation, decarboxylates pyruvate to acetaldehyde; subject to glucose-, ethanol-, and autoregulation; involved in amino acid catabolism [Saccharomyces cerevisiae]	Saccharomyces cerevisiae	73	0.7379	0.316	1.5136	0.0373	0.9638	0.5894	0.6486	0.0947	0.7311	0.0126	0.4831	0.0004
gi|6321968	2.4	49.91	70.2	glyceraldehyde-3-phosphate dehydrogenase [Saccharomyces cerevisiae]	Saccharomyces cerevisiae	72
gi|6319279	73.72	73.72	88.4	Chain A, Circularly Permuted Phosphoglycerate Kinase From Yeast: Pgk P72	Saccharomyces cerevisiae	68	1.3932	0.0289	0.7727	0.6775	0.2858	0	0.3767	0	0.3908	0.0186	0.5297	0.0094
gi|6323073	61.16	61.16	65.3	Chain A, Yeast Guanine Nucleotide Exchange Factor Eef1balpha K205a Mutant In Complex With Eef1a	Saccharomyces cerevisiae	63	0.9727	0.8135	1.0666	0.9691	2.4434	0.0134	2.2491	0.0146	2.355	0.0422	2.1677	0.0254
gi|99031872	18.55	61.28	70.6	Chain B, Crystal Structure Analysis Of Enolase Mg Subunit Complex At Ph 8.0	Saccharomyces cerevisiae	62	1.1588	0.851	0.7727	0.3386	0.4529	0.0128	0.5649	0.069	0.5152	0.1034	0.6607	0.1899
gi|755797	41.26	41.26	67.7	Fba1p [Saccharomyces cerevisiae]	Saccharomyces cerevisiae	55	2.3121	0.2063	0.6668	0.308	0.4446	0.0038	0.6607	0.0062	0.9638	0.4204	1.5417	0.6299
gi|6323002	63.49	63.49	80.8	Cdc19p [Saccharomyces cerevisiae]	Saccharomyces cerevisiae	53	1.0093	0.3109	1.2589	0.1928	0.9204	0.0881	0.7112	0.0044	0.929	0.4682	0.7244	0.0478
gi|662335	93.13	93.13	31.4	Bifunctional carbamoylphosphate synthetase (CPSase)-aspartate transcarbamylase (ATCase), catalyzes the first two enzymatic steps in the de novo biosynthesis of pyrimidines; both activities are subject to feedback inhibition by UTP [Saccharomyces cerevisiae]	Saccharomyces cerevisiae	49	0.7727	0.0135	0.4966	0.0011	0.7516	0.4391	1.4588	0.01	0.5808	0.0016	1.1272	0.9088
gi|836808	72.9	72.9	53.8	Eft2p: translation elongation factor 2 (EF-2) [Saccharomyces cerevisiae]	Saccharomyces cerevisiae	47	1.4997	0.0241	1.0568	0.5531	1.2942	0.2497	1.2134	0.5707	1.9409	0.0012	1.803	0.006
gi|729768	23.34	45.32	80.7	Glyceraldehyde-3-phosphate dehydrogenase, isozyme 1, involved in glycolysis and gluconeogenesis; tetramer that catalyzes the reaction of glyceraldehyde-3-phosphate to 1,3 bis-phosphoglycerate; detected in the cytoplasm and cell wall [Saccharomyces cerevisiae]	Saccharomyces cerevisiae	43	1.1588	0.2565	0.7943	0.5611	0.4571	0.0065	0.5546	0.0181	0.5152	0.1579	0.631	0.1393
gi|6322790	66.55	66.66	53.8	Hsc82p [Saccharomyces cerevisiae]	Saccharomyces cerevisiae	42	0.9638	0.9155	0.8166	0.1948	0.8472	0.2085	1.0375	0.8506	0.8241	0.302	1	0.8885
gi|6325151	39.14	39.36	59.8	Adh1p [Saccharomyces cerevisiae]	Saccharomyces cerevisiae	41	1.5849	0.2559	1.2246	0.7967	0.6607	0.0566	0.5395	0.0393	1.0568	0.3133	0.8472	0.2198
gi|6324486	31.77	31.77	73.8	Hsp26p [Saccharomyces cerevisiae]	Saccharomyces cerevisiae	41	1.0965	0.8963	1.4859	0.1689	0.5445	0.013	0.3698	0.0013	0.5861	0.0162	0.4018	0.0016
gi|56404985	12.64	47.2	55.8	ATPase involved in protein folding and the response to stress; plays a role in SRP-dependent cotranslational protein-membrane targeting and translocation; member of the heat shock protein 70 (HSP70) family; localized to the cytoplasm [Saccharomyces cerevisiae]	Saccharomyces cerevisiae	41	1.0568	0.7395	0.871	0.5311	0.8318	0.4338	0.9462	0.8458	0.8872	0.615	1.0093	0.8869
gi|717089	2.42	62.26	53.5	Chain B, Crystal Structure Of An Hsp90-Sba1 Closed Chaperone Complex	Saccharomyces cerevisiae	39
gi|6322697	50.07	50.13	44.4	Yef3p: Elongation factor 3 (EF-3) [Saccharomyces cerevisiae]	Saccharomyces cerevisiae	37	2.1478	0.0065	1.028	0.7351	2.729	0.0021	2.5586	0.0006	5.3951	0	5.0582	0
gi|6320016	25.15	25.15	88.1	12KD heat shock protein [Saccharomyces cerevisiae]	Saccharomyces cerevisiae	35	0.9462	0.2305	1.3428	0.428	0.3565	0.0091	0.263	0.002	0.3251	0.0945	0.2466	0.0126
gi|6319673	44.75	50.78	56.8	RecName: Full=Heat shock protein SSB2	Saccharomyces cerevisiae	33	0.6368	0.4145	1.0765	0.8338	1.3183	0.545	1.2023	0.6557	0.8472	0.7337	0.7798	0.6062
gi|6324637	37.55	37.55	71.7	Gpm1p [Saccharomyces cerevisiae]	Saccharomyces cerevisiae	33	1.1912	0.5769	1.2589	0.4152	0.6982	0.1973	0.5598	0.045	0.8318	0.4481	0.6607	0.1267
gi|817863	6.58	46.68	54.2	Heat shock protein that is highly induced upon stress; plays a role in SRP-dependent cotranslational protein-membrane targeting and translocation; member of the HSP70 family; cytoplasmic protein that concentrates in nuclei upon starvation [Saccharomyces cerevisiae]	Saccharomyces cerevisiae	33	0.7943	0.4981	0.2377	0.0633	0.4055	0.332	1.8535	0.1822	0.3499	0.1502	1.4997	0.4075
gi|6319546	2	50.78	56.8	Cytoplasmic ATPase that is a ribosome-associated molecular chaperone, functions with J-protein partner Zuo1p; may be involved in folding of newly-made polypeptide chains; member of the HSP70 family; interacts with phosphatase subunit Reg1p [Saccharomyces cerevisiae]	Saccharomyces cerevisiae	33	0.413	0.2669	1.1695	0.7501	2.3121	0.2745	1.977	0.3291	0.9638	0.955	0.8166	0.7126
gi|6321679	1.16	20.11	34.3	Minor isoform of pyruvate decarboxylase, decarboxylates pyruvate to acetaldehyde, involved in amino acid catabolism; transcription is glucose- and ethanol-dependent, and is strongly induced during sulfur limitation [Saccharomyces cerevisiae]	Saccharomyces cerevisiae	29	1.0666	0.6038	1.0765	0.6566	0.9727	0.9072	0.8954	0.5922	1.0471	0.6699	0.9638	0.9822
gi|730224	2	19.38	33	pyruvate decarboxylate [Saccharomyces cerevisiae]	Saccharomyces cerevisiae	28
gi|6319456	52.1	52.1	35.4	Heat shock protein that cooperates with Ydj1p (Hsp40) and Ssa1p (Hsp70) to refold and reactivate previously denatured, aggregated proteins; responsive to stresses including: heat, ethanol, and sodium arsenite; involved in [PSI+] propagation [Saccharomyces cerevisiae]	Saccharomyces cerevisiae	27	0.8166	0.2358	0.6194	0.0539	0.5495	0.0134	0.879	0.524	0.4529	0.0007	0.7244	0.0751
gi|854531	28.59	28.66	52	Chain A, Structure Of The Yeast Actin-Human Gelsolin Segment 1 Complex	Saccharomyces cerevisiae	27	1.2134	0.1185	0.8017	0.6229	0.5861	0.0091	0.7047	0.0235	0.6982	0.2914	0.871	0.4365
gi|642817	38.53	38.59	43.3	RecName: Full=ATP synthase subunit alpha, mitochondrial; Flags: Precursor	Saccharomyces cerevisiae	26	0.879	0.7101	1.1066	0.9101	0.8017	0.0641	0.7244	0.0791	0.7178	0.0302	0.6546	0.0377
gi|6435781	34.06	34.39	49.1	Pgi1, Glycolytic enzyme phosphoglucose isomerase, catalyzes the interconversion of glucose-6-phosphate and fructose-6-phosphate; required for cell cycle progression and completion of the gluconeogenic events of sporulation [Saccharomyces cerevisiae]	Saccharomyces cerevisiae	26	0.6368	0.3942	0.9204	0.2883	0.6792	0.0267	0.7178	0.2011	0.4529	0.0042	0.4613	0.0416
gi|6323577	45.11	45.28	63.9	hexokinase A [Saccharomyces cerevisiae]	Saccharomyces cerevisiae	25	1.1482	0.2311	0.7447	0.3334	0.3908	0.0002	0.52	0.0015	0.4529	0.0025	0.597	0.0181
gi|6322605	41.19	41.19	44.4	ATPase that is a component of the heat shock protein Hsp90 chaperone complex; binds unfolded proteins; member of the heat shock protein 70 (HSP70) family; localized to the cytoplasm [Saccharomyces cerevisiae]	Saccharomyces cerevisiae	25	0.9908	0.8244	0.929	0.0206	0.955	0.451	1.0186	0.1322	0.955	0.592	1.0186	0.0556
gi|927725	33.46	33.53	53.5	Protein component of the large (60S) ribosomal subunit, has similarity to E. coli L3 and rat L3 ribosomal proteins; involved in the replication and maintenance of killer double stranded RNA virus [Saccharomyces cerevisiae]	Saccharomyces cerevisiae	23	1.1272	0.0651	1.1695	0.2455	1.3428	0.0266	1.1482	0.2264	1.5136	0.0005	1.2942	0.0056
gi|6324328	22.6	22.6	58.1	Tpi1p [Saccharomyces cerevisiae]	Saccharomyces cerevisiae	22	0.8954	0.7396	0.7516	0.1053	0.8954	0.2656	1.1803	0.5471	0.8166	0.1618	1.0765	0.7832
gi|6323203	37.68	38.98	47.7	heat shock protein [Saccharomyces cerevisiae]	Saccharomyces cerevisiae	21	1	0.9991	0.9638	0.6575	0.912	0.1549	0.9376	0.3124	0.929	0.1546	0.9462	0.3118
gi|6322984	36.99	36.99	30.4	Subunit A of the eight-subunit V1 peripheral membrane domain of the vacuolar H+-ATPase; protein precursor undergoes self-catalyzed splicing to yield the extein Tfp1p and the intein Vde (PI-SceI), which is a site-specific endonuclease [Saccharomyces cerevisiae]	Saccharomyces cerevisiae	21	0.9376	0.5463	0.955	0.6939	0.955	0.6719	0.9908	0.9755	0.9036	0.3199	0.9376	0.5271
gi|6322666	28.35	28.61	59.6	Ribosomal protein 10 (rp10) of the small (40S) subunit; nearly identical to Rps1Ap and has similarity to rat S3a ribosomal protein [Saccharomyces cerevisiae]	Saccharomyces cerevisiae	21	1.9231	0.3387	1.1482	0.7737	1.1803	0.7379	1.0186	0.9585	2.2909	0.2788	1.977	0.3283
gi|6323288	18.53	18.55	63.8	orf 06116 [Saccharomyces cerevisiae]	Saccharomyces cerevisiae	21	0.7178	0.5102	1.2246	0.3631	1.8365	0.0384	1.4723	0.1832	1.3428	0.12	1.0864	0.4722
gi|6321184	27.81	28.24	59.4	Protein component of the small (40S) ribosomal subunit; mutation affects 20S pre-rRNA processing; identical to Rps4Bp and has similarity to rat S4 ribosomal protein [Saccharomyces cerevisiae]	Saccharomyces cerevisiae	20	1.1272	0.3105	1.1482	0.5741	1.6144	0.11	1.3804	0.2734	1.8365	0.0165	1.5704	0.0476
gi|829137	26.47	35.99	47.7	Hexokinase isoenzyme 2 that catalyzes phosphorylation of glucose in the cytosol; predominant hexokinase during growth on glucose; functions in the nucleus to repress expression of HXK1 and GLK1 and to induce expression of its own gene [Saccharomyces cerevisiae]	Saccharomyces cerevisiae	20	1.3804	0.7068	0.9462	0.9299	0.6026	0.1688	0.6252	0.1467	0.8241	0.2987	0.863	0.2629
gi|6322950	24.71	24.71	45.2	RecName: Full=ATP synthase subunit beta, mitochondrial; Flags: Precursor	Saccharomyces cerevisiae	20	0.6081	0.9613	0.8472	0.49	0.4966	0.0059	0.6252	0.0219	0.2938	0.0053	0.3597	0.02
gi|6324212	27.74	27.74	92.5	Ydr450wp [Saccharomyces cerevisiae]	Saccharomyces cerevisiae	19	1.7061	0.3353	1.3062	0.1252	2.2699	0.0209	1.6904	0.0778	3.8371	0.001	2.8576	0.0088
gi|6322765	32.94	33.01	41.1	Pgm2p [Saccharomyces cerevisiae]	Saccharomyces cerevisiae	18	0.8241	0.7017	0.673	0.2974	0.4875	0.0137	0.6918	0.0936	0.4246	0.0068	0.6026	0.0476
gi|836740	31.59	31.88	26.1	Alpha subunit of heterooctameric phosphofructokinase involved in glycolysis, indispensable for anaerobic growth, activated by fructose-2,6-bisphosphate and AMP, mutation inhibits glucose induction of cell cycle-related genes [Saccharomyces cerevisiae]	Saccharomyces cerevisiae	18	0.9908	0.8013	0.9817	0.4535	0.9817	0.6714	0.9908	0.8303	0.9817	0.8511	0.9908	0.6248
gi|6321430	9.87	25.6	55.2	Adh2p [Saccharomyces cerevisiae]	Saccharomyces cerevisiae	18	0.9908	0.9893	1.1272	0.7713	0.955	0.9273	0.8395	0.7099	0.955	0.9168	0.8395	0.7013
gi|84028178	2.26	24.35	59.6	Rp10ap: 40S ribosomal protein 10A [Saccharomyces cerevisiae]	Saccharomyces cerevisiae	18	1.3062	0.6073	1.2246	0.6815	0.8551	0.7735	0.6918	0.5271	1.1272	0.7927	0.912	0.8688
gi|6323011	31.25	31.94	50.1	RecName: Full=Mitochondrial outer membrane protein OM45; AltName: Full=Outer membrane protein of 45 kDa	Saccharomyces cerevisiae	17	1.2023	0.5644	0.9908	0.6866	0.4613	0.0045	0.4656	0.002	0.5702	0.0144	0.5649	0.0064
gi|854559	26.4	26.5	37.2	STI1 heat shock protein [Saccharomyces cerevisiae]	Saccharomyces cerevisiae	17	0.8551	0.286	0.5546	0.0094	0.5546	0.0078	0.9908	0.9277	0.4831	0.0009	0.863	0.2494
gi|6320908	25.17	25.17	54.8	Mdh1p [Saccharomyces cerevisiae]	Saccharomyces cerevisiae	17	0.8954	0.6388	0.7047	0.1576	0.5297	0.0297	0.7379	0.1429	0.4966	0.0018	0.6668	0.0602
gi|728743	12.37	25.31	32.1	ATPase involved in protein import into the ER, also acts as a chaperone to mediate protein folding in the ER and may play a role in ER export of soluble proteins; regulates the unfolded protein response via interaction with Ire1p [Saccharomyces cerevisiae]	Saccharomyces cerevisiae	17	0.492	0.0075	0.6081	0.2342	1.1376	0.7741	1.7378	0.0182	0.5546	0.0626	0.8551	0.3509
gi|957238	31.15	31.15	42.4	Ach1p [Saccharomyces cerevisiae]	Saccharomyces cerevisiae	16	1.0375	0.6989	0.7311	0.1846	0.4831	0.0021	0.6546	0.0213	0.5152	0.0036	0.6855	0.0513
gi|6322409	29.41	29.65	17.9	fatty-acid synthase [Saccharomyces cerevisiae]	Saccharomyces cerevisiae	16	1.5136	0.1223	1.0864	0.6593	0.929	0.7954	0.8395	0.4876	1.406	0.1855	1.2589	0.3561
gi|798902	29.15	29.35	60.8	Rlp2bp [Saccharomyces cerevisiae]	Saccharomyces cerevisiae	16
gi|747904	27.74	27.74	37.2	Cit1p [Saccharomyces cerevisiae]	Saccharomyces cerevisiae	16	0.9462	0.9958	0.7244	0.1661	0.5495	0.0054	0.7311	0.0893	0.5346	0.0053	0.7047	0.0884
gi|6319441	27.52	27.58	59.8	Ribosomal protein L4 of the large (60S) ribosomal subunit, nearly identical to Rpl8Ap and has similarity to rat L7a ribosomal protein; mutation results in decreased amounts of free 60S subunits [Saccharomyces cerevisiae]	Saccharomyces cerevisiae	16	1.0965	0.4661	1.1695	0.3891	1.3804	0.118	1.1695	0.4525	1.5136	0.0295	1.2823	0.1495
gi|172140	25.77	25.77	34.4	Pck1p [Saccharomyces cerevisiae]	Saccharomyces cerevisiae	16	1.1912	0.9426	5.5463	0.0224	0.1138	0.0015	0.0429	0.0009	0.1202	0.0044	0.0453	0.0022
gi|728968	24.17	24.19	45.3	translation initiation factor [Saccharomyces cerevisiae]	Saccharomyces cerevisiae	16	0.8472	0.9913	1.0568	0.9448	1.6749	0.2507	1.556	0.2256	1.4723	0.2549	1.3677	0.2294
gi|73921293	22.22	25.03	21.8	phosphofructokinase, beta subunit [Saccharomyces cerevisiae]	Saccharomyces cerevisiae	16	0.9727	0.2299	0.9727	0.1993	0.9908	0.779	1.0093	0.1739	0.9727	0.2184	0.9908	0.9564
gi|730648	2	29.35	60.5	N-terminally acetylated protein component of the large (60S) ribosomal subunit, nearly identical to Rpl4Bp and has similarity to E. coli L4 and rat L4 ribosomal proteins [Saccharomyces cerevisiae]	Saccharomyces cerevisiae	16	0.0138	0.0154	1.1376	0.7891	51.5229	0.0154	46.5586	0.0155	1.0375	0.927	0.9036	0.8568
gi|994830	1.36	16.8	22.7	Hef3p [Saccharomyces cerevisiae]	Saccharomyces cerevisiae	16	0.912	0.8611	1.1169	0.8055	1.0765	0.8686	0.9462	0.9327	0.9817	0.9922	0.871	0.7984
gi|6322769	27.64	27.64	40.5	Cytosolic NADP-specific isocitrate dehydrogenase, catalyzes oxidation of isocitrate to alpha-ketoglutarate; levels are elevated during growth on non-fermentable carbon sources and reduced during growth on glucose [Saccharomyces cerevisiae]	Saccharomyces cerevisiae	15	0.6792	0.852	0.8166	0.5516	0.631	0.1252	0.787	0.1649	0.4285	0.0917	0.52	0.232
gi|6323613	21.05	21.06	70.9	Thioredoxin peroxidase, acts as both a ribosome-associated and free cytoplasmic antioxidant; self-associates to form a high-molecular weight chaperone complex under oxidative stress; deletion results in mutator phenotype [Saccharomyces cerevisiae]	Saccharomyces cerevisiae	15	1.0864	0.9125	1.1169	0.9747	0.6607	0.0679	0.5916	0.0713	0.7311	0.0803	0.6546	0.0843
gi|6319666	2	26.64	31.3	TFP1 [Saccharomyces cerevisiae]	Saccharomyces cerevisiae	15	1.0666	0.8814	0.9376	0.9058	0.871	0.7988	0.9204	0.8879	0.9376	0.9124	0.9908	0.9933
gi|6325196	27.22	27.92	15.9	Beta subunit of fatty acid synthetase, which catalyzes the synthesis of long-chain saturated fatty acids; contains acetyltransacylase, dehydratase, enoyl reductase, malonyl transacylase, and palmitoyl transacylase activities [Saccharomyces cerevisiae]	Saccharomyces cerevisiae	14	0.8954	0.9369	1.0093	0.7266	1.6904	0.0686	1.6144	0.0891	1.5996	0.0566	1.5136	0.1063
gi|6319593	26.53	26.61	35.7	Hsp60p [Saccharomyces cerevisiae]	Saccharomyces cerevisiae	14	0.9908	0.972	0.6607	0.0934	0.492	0.006	0.7379	0.1485	0.4966	0.0064	0.7447	0.1573
gi|6325058	24.02	24.18	31.4	Icl1p [Saccharomyces cerevisiae]	Saccharomyces cerevisiae	14	0.787	0.2416	1.2589	0.199	0.3281	0	0.263	0	0.263	0	0.2128	0
gi|642297	23.43	23.43	44.3	acetohydroxy-acid isomeroreductase [Saccharomyces cerevisiae]	Saccharomyces cerevisiae	14	1.1803	0.8334	1.0864	0.6746	1.7219	0.1494	1.5996	0.2946	2.0324	0.0337	1.888	0.1397
gi|6324151	20.95	20.95	55.4	Protein component of the small (40S) ribosomal subunit; nearly identical to Rps9Ap and has similarity to E. coli S4 and rat S9 ribosomal proteins [Saccharomyces cerevisiae]	Saccharomyces cerevisiae	14	1.0186	0.6866	1.1912	0.4243	1.8707	0.0396	1.5417	0.1452	1.9055	0.076	1.5704	0.2662
gi|47420051	20.51	20.6	64.8	Protein component of the large (60S) ribosomal subunit, nearly identical to Rpl7Ap and has similarity to E. coli L30 and rat L7 ribosomal proteins; contains a conserved C-terminal Nucleic acid Binding Domain (NDB2) [Saccharomyces cerevisiae]	Saccharomyces cerevisiae	14	0.8318	0.6646	1.0186	0.8621	1.9953	0.0129	1.8535	0.0121	1.7378	0.0241	1.6293	0.0321
gi|915546	19	19	52	Protein component of the small (40S) ribosomal subunit; identical to Rps8Ap and has similarity to rat S8 ribosomal protein [Saccharomyces cerevisiae]	Saccharomyces cerevisiae	14	1.6596	0.2979	1.3428	0.4164	2.3768	0.0015	1.7865	0.008	3.8726	0.0006	2.8576	0.0008
gi|730452	16.44	16.44	87.7	Cpr1p [Saccharomyces cerevisiae]	Saccharomyces cerevisiae	14	1.4454	0.1922	1.3183	0.6739	0.7244	0.248	0.5546	0.136	1.0666	0.8558	0.787	0.8091
gi|6319809	25.31	25.45	43	Malate synthase, enzyme of the glyoxylate cycle, involved in utilization of non-fermentable carbon sources; expression is subject to carbon catabolite repression; localizes in peroxisomes during growth in oleic acid medium [Saccharomyces cerevisiae]	Saccharomyces cerevisiae	13	0.7586	0.5169	0.7112	0.2358	0.5395	0.0062	0.7656	0.0574	0.4285	0.0019	0.5916	0.0175
gi|6319499	22.43	22.51	47.5	GRC5 [Saccharomyces cerevisiae]	Saccharomyces cerevisiae	13	1.1588	0.6189	1.2246	0.1555	1.7219	0.0064	1.3677	0.0941	1.9588	0.0096	1.5704	0.0532
gi|730531	22.32	22.4	37.7	Major ADP/ATP carrier of the mitochondrial inner membrane, exchanges cytosolic ADP for mitochondrially synthesized ATP; phosphorylated; required for viability in many common lab strains carrying a mutation in the polymorphic SAL1 gene [Saccharomyces cerevisiae]	Saccharomyces cerevisiae	13	1.0666	0.8159	0.9908	0.9163	0.7943	0.4274	0.7943	0.4883	0.8551	0.3113	0.8551	0.3604
gi|6320949	21.77	21.77	48.9	RecName: Full=40S ribosomal protein S24; AltName: Full=RP50	Saccharomyces cerevisiae	13	0.8954	0.608	1.2942	0.0833	1.7378	0.0081	1.3305	0.185	1.5704	0.019	1.2023	0.3896
gi|914877	21.46	21.51	61.5	outer mitochondrial membrane protein porin [Saccharomyces cerevisiae]	Saccharomyces cerevisiae	13	1.0765	0.7756	0.9462	0.9334	0.6607	0.2532	0.6855	0.2041	0.7178	0.3591	0.7447	0.3127
gi|793866	20.84	20.84	33	Ald6p [Saccharomyces cerevisiae]	Saccharomyces cerevisiae	13	1.028	0.466	0.9817	0.9673	0.8954	0.146	0.9036	0.1558	0.929	0.428	0.9376	0.451
gi|88192080	20.45	20.52	54.5	Rps18ap [Saccharomyces cerevisiae]	Saccharomyces cerevisiae	13	0.879	0.2342	1.0375	0.3364	1.5849	0.0072	1.4454	0.0433	1.4322	0.0672	1.3305	0.3273
gi|940843	18.48	18.58	54.9	Protein component of the large (60S) ribosomal subunit with similarity to E. coli L18 and rat L5 ribosomal proteins; binds 5S rRNA and is required for 60S subunit assembly [Saccharomyces cerevisiae]	Saccharomyces cerevisiae	13	1.1482	0.8456	1.0765	0.6497	1.9953	0.1046	1.8365	0.2147	2.2909	0.0759	2.0701	0.1591
gi|6325126	14.77	14.77	58.3	RecName: Full=60S ribosomal protein L2; AltName: Full=L5; AltName: Full=YL6; AltName: Full=RP8	Saccharomyces cerevisiae	13	1.4859	0.0559	1.3062	0.1919	1.1066	0.2914	0.863	0.7751	1.7865	0.0099	1.3552	0.0885
gi|976441	13.62	13.73	54.4	Rpl27bp: 60S ribosomal protein L27, identical to Yhr010p from GenBank Accession Number U10400 [Saccharomyces cerevisiae]	Saccharomyces cerevisiae	13	1.4997	0.1727	1.2359	0.2814	1.2023	0.2522	0.955	0.9379	1.8197	0.0278	1.4454	0.1538
gi|86558907	24.78	25.43	17.8	Plasma membrane H+-ATPase, pumps protons out of the cell; major regulator of cytoplasmic pH and plasma membrane potential; part of the P2 subgroup of cation-transporting ATPases [Saccharomyces cerevisiae]	Saccharomyces cerevisiae	12	1.4454	0.5425	0.9462	0.8061	1.4859	0.0112	1.5276	0.0224	2.0701	0.002	2.1281	0.0032
gi|6320077	24.56	24.56	39.3	Aspartyl-tRNA synthetase, primarily cytoplasmic; homodimeric enzyme that catalyzes the specific aspartylation of tRNA(Asp); class II aminoacyl tRNA synthetase; binding to its own mRNA may confer autoregulation [Saccharomyces cerevisiae]	Saccharomyces cerevisiae	12	0.9462	0.7498	0.9376	0.6436	0.7727	0.0766	0.8166	0.1117	0.7516	0.0106	0.787	0.0326
gi|6322794	23.58	23.66	33.5	RecName: Full=6-phosphogluconate dehydrogenase, decarboxylating 1	Saccharomyces cerevisiae	12	1.4588	0.3844	3.4674	0.1011	1.6144	0.7255	0.4786	0.2006	2.5119	0.3074	0.7244	0.6322
gi|6729856	21.79	21.8	70.8	RecName: Full=Protein ZEO1; AltName: Full=Zeocin resistance protein 1	Saccharomyces cerevisiae	12	3.5645	0.0158	0.5445	0.1201	0.4207	0.3074	0.7798	0.8997	1.3932	0.3985	2.7542	0.0097
gi|6321013	19.22	19.22	62.3	RecName: Full=60S ribosomal protein L13-B	Saccharomyces cerevisiae	12	1.3804	0.8915	1.2823	0.2952	1.9055	0.016	1.5136	0.098	2.5119	0.0128	2.0324	0.0782
gi|6325167	18.03	18.62	48.4	Constitutively expressed isoform of DL-glycerol-3-phosphatase; involved in glycerol biosynthesis, induced in response to both anaerobic and, along with the Hor2p/Gpp2p isoform, osmotic stress [Saccharomyces cerevisiae]	Saccharomyces cerevisiae	12	0.9376	0.5206	1.0471	0.4984	1.0864	0.2388	1.028	0.5942	1.028	0.5702	0.9817	0.9103
gi|6323077	17.09	17.09	50.8	Protein component of the small (40S) ribosomal subunit, nearly identical to Rps0Ap; required for maturation of 18S rRNA along with Rps0Ap; deletion of either RPS0 gene reduces growth rate, deletion of both genes is lethal [Saccharomyces cerevisiae]	Saccharomyces cerevisiae	12	1.0471	0.5788	1.0864	0.9352	2.1677	0.0324	1.9588	0.0369	2.2909	0.0133	2.0324	0.0152
gi|6319603	16.8	17.14	15.7	Acc1p [Saccharomyces cerevisiae]	Saccharomyces cerevisiae	12	0.9908	0.9751	1.0471	0.4785	1.0471	0.4283	0.9908	0.9303	1.0568	0.4113	1	0.9055
gi|6324343	16.58	16.64	56.6	Fusion protein that is cleaved to yield a ribosomal protein of the small (40S) subunit and ubiquitin; ubiquitin may facilitate assembly of the ribosomal protein into ribosomes; interacts genetically with translation factor eIF2B [Saccharomyces cerevisiae]	Saccharomyces cerevisiae	12	1.3428	0.2517	0.8017	0.3126	0.8872	0.759	1.1272	0.4704	1.2474	0.3872	1.4859	0.0793
gi|6323335	15.27	15.33	38.8	Cytosolic serine hydroxymethyltransferase, converts serine to glycine plus 5,10 methylenetetrahydrofolate; major isoform involved in generating precursors for purine, pyrimidine, amino acid, and lipid biosynthesis [Saccharomyces cerevisiae]	Saccharomyces cerevisiae	12	0.9204	0.2054	1.0471	0.3833	1.0375	0.4728	0.9817	0.8709	0.9638	0.5532	0.912	0.1598
gi|6323196	22.05	22.05	48.7	RecName: Full=Protein BMH1	Saccharomyces cerevisiae	11	1.3183	0.5195	0.787	0.5822	0.6546	0.4006	0.8241	0.6543	0.871	0.7397	1.0864	0.7932
gi|899403	20.69	20.99	25.6	Tkl2p [Saccharomyces cerevisiae]	Saccharomyces cerevisiae	11	0.9727	0.9733	0.9727	0.5161	0.9462	0.2064	0.955	0.3629	0.9204	0.3223	0.9376	0.5413
gi|6321291	19.92	19.92	33.8	glycerol-3-phosphate dehydrogenase [Saccharomyces cerevisiae]	Saccharomyces cerevisiae	11	0.8318	0.4803	0.9376	0.9214	0.6982	0.2301	0.7447	0.2638	0.6081	0.0818	0.6368	0.0944
gi|895891	19.56	19.62	55.3	RecName: Full=60S ribosomal protein L16-A; AltName: Full=L21; AltName: Full=YL15; AltName: Full=RP22; AltName: Full=L13a	Saccharomyces cerevisiae	11	1.1272	0.6711	1.0666	0.7908	0.929	0.8252	0.863	0.6455	1.0568	0.8224	0.9817	0.9654
gi|6323371	19.37	19.49	35.6	Glk1p [Saccharomyces cerevisiae]	Saccharomyces cerevisiae	11	0.8318	0.4016	0.8551	0.6068	0.5754	0.0685	0.6546	0.1956	0.5058	0.0153	0.5702	0.0365
gi|6322783	19.22	19.27	42.6	Ola1p [Saccharomyces cerevisiae]	Saccharomyces cerevisiae	11	1.028	0.5722	1.0093	0.494	1.0093	0.5636	0.9817	0.9125	1.0471	0.31	1.028	0.6255
gi|6323138	18.25	19.75	23.3	N5-methyltetrahydrofolate homocysteine methyltransferase [Saccharomyces cerevisiae]	Saccharomyces cerevisiae	11	1.0375	0.7102	1.1066	0.6773	1.3677	0.1551	1.2134	0.2933	1.4322	0.0838	1.2706	0.1667
gi|805054	17.39	17.69	46.7	Chain B, The R78k And D117e Active Site Variants Of Saccharomyces Cerevisiae Soluble Inorganic Pyrophosphatase: Structural Studies And Mechanistic Implications	Saccharomyces cerevisiae	11	0.6607	0.032	0.8954	0.5861	0.863	0.476	0.9376	0.8716	0.5598	0.0033	0.631	0.0085
gi|88192228	16.2	16.2	43.1	ribosomal protein S5 [Saccharomyces cerevisiae]	Saccharomyces cerevisiae	11	0.8166	0.9785	1.2706	0.1177	1.7378	0.1538	1.3428	0.8527	1.4191	0.148	1.1169	0.8738
gi|6324709	16.09	16.09	37.5	Conserved ribosomal protein P0 similar to rat P0, human P0, and E. coli L10e; shown to be phosphorylated on serine 302 [Saccharomyces cerevisiae]	Saccharomyces cerevisiae	11	1.9231	0.1375	0.871	0.8669	1.0568	0.7171	1.2023	0.5983	2.0893	0.0774	2.3335	0.0591
gi|6323087	16.06	16.06	58.5	Ahp1p [Saccharomyces cerevisiae]	Saccharomyces cerevisiae	11	1	0.5186	1	0.7954	1	0.6959	0.9817	0.5388	1.0093	0.8059	0.9908	0.9997
gi|965089	14.05	14.05	29.4	mannose-1-phosphate guanyltransferase [Saccharomyces cerevisiae]	Saccharomyces cerevisiae	11	1	0.9192	1.0568	0.6395	1.028	0.9722	0.9638	0.6637	1.0375	0.8917	0.9727	0.7371
gi|729614	13.82	15.81	38.2	Ald4p [Saccharomyces cerevisiae]	Saccharomyces cerevisiae	11	0.6194	0.4972	1.1912	0.7301	1.0471	0.588	0.8551	0.4036	0.6427	0.1472	0.5495	0.0892
gi|927534	10.78	10.78	58.8	Chain A, Azide-Bound Yeast Cu(Ii)ZN SUPEROXIDE DISMUTASE ROOM Temperature (298k) Structure	Saccharomyces cerevisiae	11	0.9638	0.7002	0.9817	0.7113	1.0471	0.253	1.0568	0.1679	1.0093	0.6878	1.0186	0.4896
gi|6323376	21.06	21.06	41	Tef4p [Saccharomyces cerevisiae]	Saccharomyces cerevisiae	10	0.7244	0.7899	1	0.903	2.5586	0.0441	2.5119	0.0528	1.9588	0.0281	1.9231	0.0275
gi|817876	20.04	20.04	66.3	Protein component of the small (40S) ribosomal subunit, has apurinic/apyrimidinic (AP) endonuclease activity; essential for viability; has similarity to E. coli S3 and rat S3 ribosomal proteins [Saccharomyces cerevisiae]	Saccharomyces cerevisiae	10	1.3677	0.4449	0.9638	0.632	1.6904	0.2021	1.7061	0.3947	2.2284	0.0622	2.208	0.1298
gi|6322434	17.65	17.71	43.7	Protein that associates with ribosomes; homolog of translationally controlled tumor protein; green fluorescent protein (GFP)-fusion protein localizes to the cytoplasm and relocates to the mitochondrial outer surface upon oxidative stress [Saccharomyces cerevisiae]	Saccharomyces cerevisiae	10	1.3183	0.398	1.2023	0.258	1.6596	0.0538	1.3804	0.3584	2.0893	0.0347	1.7219	0.0632
gi|730569	16.9	16.97	35	Subunit B of the eight-subunit V1 peripheral membrane domain of the vacuolar H+-ATPase (V-ATPase), an electrogenic proton pump found throughout the endomembrane system; contains nucleotide binding sites; also detected in the cytoplasm [Saccharomyces cerevisiae]	Saccharomyces cerevisiae	10	0.955	0.4753	0.9908	0.9819	0.9727	0.8707	0.9727	0.8885	0.9376	0.3848	0.9376	0.3966
gi|730701	14.84	14.84	36.4	unknown [Saccharomyces cerevisiae]	Saccharomyces cerevisiae	10	0.8551	0.5697	0.9908	0.7176	1.6293	0.0228	1.6293	0.0407	1.3932	0.0572	1.3932	0.1023
gi|6321376	12.1	12.15	33.5	Car2p: Ornithine aminotransferase [Saccharomyces cerevisiae]	Saccharomyces cerevisiae	10	0.9908	0.9706	0.9638	0.5867	0.9462	0.5134	0.9727	0.8223	0.9376	0.5724	0.9727	0.854
gi|730221	8.04	18.5	28.7	Member of the heat shock protein 70 (HSP70) family; may be involved in protein folding; localized to the cytoplasm; highly homologous to the heat shock protein Sse1p [Saccharomyces cerevisiae]	Saccharomyces cerevisiae	10	0.929	0.7383	0.871	0.5176	0.863	0.4924	0.9817	0.9643	0.8166	0.3349	0.9204	0.706
gi|9755341	4	19.95	47.6	BMH2 [Saccharomyces cerevisiae]	Saccharomyces cerevisiae	10	0.9376	0.9107	0.9462	0.9292	0.8551	0.7757	0.8954	0.8405	0.8091	0.7004	0.8472	0.7594
gi|836710	19.77	19.85	39.7	Rnr4p [Saccharomyces cerevisiae]	Saccharomyces cerevisiae	9	0.955	0.6034	0.9817	0.7855	0.9638	0.7317	0.9727	0.9429	0.929	0.3992	0.9376	0.5563
gi|894204	18.91	19.66	64.2	YL16a [Saccharomyces cerevisiae]	Saccharomyces cerevisiae	9
gi|6324993	18.8	18.95	24.5	HRB724 [Saccharomyces cerevisiae]	Saccharomyces cerevisiae	9	1	0.8827	0.9727	0.6978	1.0093	0.3205	1.028	0.5317	1.028	0.3918	1.0375	0.63
gi|6324950	17.26	17.67	39.2	Pab1p [Saccharomyces cerevisiae]	Saccharomyces cerevisiae	9	1.0375	0.9857	1.0666	0.9144	1.4322	0.0675	1.3677	0.116	1.5136	0.0227	1.4322	0.0189
gi|927763	16.35	16.38	50.3	Protein component of the large (60S) ribosomal subunit, nearly identical to Rpl9Bp and has similarity to E. coli L6 and rat L9 ribosomal proteins [Saccharomyces cerevisiae]	Saccharomyces cerevisiae	9	1.2134	0.3619	1.1376	0.2811	1.3305	0.1884	1.1588	0.785	1.6144	0.0428	1.406	0.2469
gi|6325103	16.07	16.16	62.8	Nucleoside diphosphate kinase, catalyzes the transfer of gamma phosphates from nucleoside triphosphates, usually ATP, to nucleoside diphosphates by a mechanism that involves formation of an autophosphorylated enzyme intermediate [Saccharomyces cerevisiae]	Saccharomyces cerevisiae	9	0.9817	0.9612	0.9908	0.9019	0.9727	0.6401	0.9727	0.5582	0.9638	0.6069	0.9638	0.5278
gi|6321315	15.37	15.77	28.4	Chain A, Crystal Structure Of Yeast Protein Disulfide Isomerase	Saccharomyces cerevisiae	9	1.0765	0.3267	0.9204	0.3939	0.871	0.1495	0.9376	0.4903	0.9462	0.5799	1.0186	0.7504
gi|157836762	15.14	15.14	39.3	Ypl004cp [Saccharomyces cerevisiae]	Saccharomyces cerevisiae	9	0.929	0.2514	1	0.9967	0.9817	0.9238	0.9727	0.8837	0.9204	0.27	0.912	0.1362
gi|6324451	14.96	15.19	28.1	unknown [Saccharomyces cerevisiae]	Saccharomyces cerevisiae	9	0.863	0.3121	0.9727	0.8707	0.8551	0.4688	0.871	0.5699	0.7447	0.1032	0.7586	0.1332
gi|6323386	14.9	15.15	64.6	Protein component of the large (60S) ribosomal subunit, nearly identical to Rpl26Bp and has similarity to E. coli L24 and rat L26 ribosomal proteins; binds to 5.8S rRNA [Saccharomyces cerevisiae]	Saccharomyces cerevisiae	9	1.0765	0.3417	1	0.7933	1.0093	0.7257	1	0.9284	1.0965	0.211	1.0765	0.3032
gi|6324670	14.61	14.62	14.6	Pyc1p [Saccharomyces cerevisiae]	Saccharomyces cerevisiae	9	0.8091	0.4613	0.8954	0.8316	0.8017	0.5119	0.8872	0.6484	0.6546	0.2	0.7244	0.2615
gi|6321335	14.55	14.62	20.7	RecName: Full=2-oxoglutarate dehydrogenase E1 component, mitochondrial; AltName: Full=Alpha-ketoglutarate dehydrogenase; Flags: Precursor	Saccharomyces cerevisiae	9	0.8091	0.3492	0.9908	0.9636	0.787	0.4378	0.7943	0.3107	0.6546	0.0892	0.6486	0.0832
gi|6319396	13.5	13.5	34.7	Protein component of the small (40S) subunit, essential for control of translational accuracy; phosphorylation by C-terminal domain kinase I (CTDK-I) enhances translational accuracy; similar to E. coli S5 and rat S2 ribosomal proteins [Saccharomyces cerevisiae]	Saccharomyces cerevisiae	9	1.0864	0.5217	1.1695	0.2587	1.0965	0.3537	0.929	0.8025	1.2023	0.1551	1.028	0.6866
gi|730454	12.09	12.13	36.9	Idh1p [Saccharomyces cerevisiae]	Saccharomyces cerevisiae	9	0.9817	0.9836	0.9638	0.499	0.912	0.3975	0.9462	0.852	0.912	0.3874	0.9376	0.836
gi|6322426	8.62	9.18	31.6	Efb1p: elongation factor [Saccharomyces cerevisiae]	Saccharomyces cerevisiae	9	0.9908	0.8787	1.0568	0.9745	1.0965	0.6302	1.028	0.6521	1.0864	0.7888	1.028	0.794
gi|836736	5.04	18.71	61.9	Rpl16bp: 60S ribosomal protein YL16B [Saccharomyces cerevisiae]	Saccharomyces cerevisiae	9	1.1272	0.4624	1	0.944	0.8954	0.6014	0.8872	0.5594	1.0093	0.8011	1.0093	0.8547
gi|6322815	4.15	15.85	62.1	unknown [Saccharomyces cerevisiae]	Saccharomyces cerevisiae	9	0.9376	0.6396	0.7178	0.643	1.2474	0.9167	1.6144	0.5545	1.1272	0.5959	1.5417	0.3222
gi|88910019	2.97	9.91	30.1	Adh3p [Saccharomyces cerevisiae]	Saccharomyces cerevisiae	9	0.673	0.5029	0.6982	0.5345	0.5445	0.367	0.7727	0.637	0.3664	0.2397	0.5248	0.3499
gi|3864	1.24	12.38	47.7	Fusion protein, identical to Rpl40Ap, that is cleaved to yield ubiquitin and a ribosomal protein of the large (60S) ribosomal subunit with similarity to rat L40; ubiquitin may facilitate assembly of the ribosomal protein into ribosomes [Saccharomyces cerevisiae]	Saccharomyces cerevisiae	9	1.028	0.7861	1.2134	0.3703	1.0965	0.6282	0.8954	0.5479	1.1482	0.4968	0.9376	0.6994
gi|642347	17.89	17.96	21.3	ATPase in ER, nuclear membrane and cytosol with homology to mammalian p97; in a complex with Npl4p and Ufd1p participates in retrotranslocation of ubiquitinated proteins from the ER into the cytosol for degradation by the proteasome [Saccharomyces cerevisiae]	Saccharomyces cerevisiae	8	0.9817	0.9367	0.9727	0.6507	0.787	0.1809	0.8017	0.2784	0.7798	0.0514	0.8017	0.0325
gi|730534	17.14	17.19	56.8	Protein component of the small (40S) ribosomal subunit; identical to Rps6Bp and has similarity to rat S6 ribosomal protein [Saccharomyces cerevisiae]	Saccharomyces cerevisiae	8	0.863	0.4534	1.3305	0.2375	1.9231	0.027	1.4723	0.2034	1.7701	0.0968	1.3183	0.5708
gi|665969	16.7	16.76	24.7	Aco1p [Saccharomyces cerevisiae]	Saccharomyces cerevisiae	8	0.7311	0.1698	0.5346	0.0106	0.955	0.821	1.7539	0.0164	0.6982	0.1471	1.3062	0.1516
gi|6324291	15.48	15.58	22.1	Tkl1p [Saccharomyces cerevisiae]	Saccharomyces cerevisiae	8	0.8551	0.4614	1.4859	0.1903	1.9231	0.0192	1.3305	0.4572	1.6904	0.0179	1.1066	0.5762
gi|6320775	15.3	15.3	39.3	Idh2p [Saccharomyces cerevisiae]	Saccharomyces cerevisiae	8	1.0186	0.5782	0.9638	0.6835	0.929	0.2464	0.9462	0.4319	0.955	0.5483	0.9727	0.8103
gi|6321973	14.79	15.95	30.1	Ribonucleotide-diphosphate reductase (RNR), small subunit; the RNR complex catalyzes the rate-limiting step in dNTP synthesis and is regulated by DNA replication and DNA damage checkpoint pathways via localization of the small subunits [Saccharomyces cerevisiae]	Saccharomyces cerevisiae	8	1.1376	0.6983	0.7586	0.6045	0.6427	0.3145	0.8472	0.5962	0.7047	0.5111	0.9638	0.8831
gi|6323409	14.73	14.86	28.3	RecName: Full=Adenosylhomocysteinase; Short=AdoHcyase; AltName: Full=S-adenosyl-L-homocysteine hydrolase	Saccharomyces cerevisiae	8	1	0.4471	1.028	0.9952	2.3121	0.2984	2.2491	0.2959	2.355	0.0951	2.355	0.0942
gi|732163	14.53	14.63	76.9	Protein component of the small (40S) ribosomal subunit; identical to Rps16Bp and has similarity to E. coli S9 and rat S16 ribosomal proteins [Saccharomyces cerevisiae]	Saccharomyces cerevisiae	8	1.0375	0.7783	1.1376	0.5894	1.2823	0.2618	1.1272	0.5117	1.3552	0.1835	1.1803	0.3652
gi|927724	14.24	14.24	37.4	phosphomannomutase [Saccharomyces cerevisiae]	Saccharomyces cerevisiae	8	0.8872	0.7202	1.3062	0.4291	2.3335	0.0246	1.7865	0.0841	2.1281	0.0423	1.6444	0.1451
gi|6319597	13.24	13.27	43.6	Chain A, Stability, Activity And Structure Of Adenylate Kinase Mutants	Saccharomyces cerevisiae	8	0.9908	0.4157	0.9727	0.3645	0.9462	0.878	0.9638	0.4922	0.9462	0.2793	0.9638	0.6097
gi|798921	13.18	13.22	65.3	Protein component of the small (40S) ribosomal subunit, required for assembly and maturation of pre-40 S particles; mutations in human RPS19 are associated with Diamond Blackfan anemia; nearly identical to Rps19Bp [Saccharomyces cerevisiae]	Saccharomyces cerevisiae	8	1.0093	0.7327	1.0965	0.353	1.0568	0.3876	0.955	0.9061	1.0765	0.4157	0.9817	0.8325
gi|6319668	12.98	13.02	43.7	Protein component of the small (40S) ribosomal subunit, nearly identical to Rps7Bp; interacts with Kti11p; deletion causes hypersensitivity to zymocin; has similarity to rat S7 and Xenopus S8 ribosomal proteins [Saccharomyces cerevisiae]	Saccharomyces cerevisiae	8	1.1066	0.8891	1.1912	0.4946	1.3932	0.3439	1.1588	0.6329	1.556	0.3164	1.2942	0.5603
gi|171768	12.31	12.6	28.2	cystathionine beta-synthase [Saccharomyces cerevisiae]	Saccharomyces cerevisiae	8	1.0375	0.6039	1.0186	0.806	1.028	0.7749	1	0.9676	1.0765	0.4298	1.0471	0.5769
gi|6322699	12.23	13.07	27.2	lysine--tRNA ligase [Saccharomyces cerevisiae]	Saccharomyces cerevisiae	8	0.9908	0.9198	1.0666	0.717	2.0512	0.0346	1.9055	0.0566	2.0512	0.012	1.9231	0.0405
gi|6322537	10.48	10.48	66.1	RecName: Full=40S ribosomal protein S29-A; AltName: Full=S36; AltName: Full=YS29	Saccharomyces cerevisiae	8	0.9204	0.8875	0.9036	0.852	1.0568	0.901	1.1588	0.7613	0.9817	0.9861	1.0765	0.8652
gi|6320235	10.2	10.29	46.8	Protein component of the large (60S) ribosomal subunit, identical to Rpl18Bp and has similarity to rat L18 ribosomal protein; intron of RPL18A pre-mRNA forms stem-loop structures that are a target for Rnt1p cleavage leading to degradation [Saccharomyces cerevisiae]	Saccharomyces cerevisiae	8	0.5495	0.3969	1.803	0.2429	2.9648	0.0266	1.7701	0.1548	1.7865	0.0912	0.9817	0.5292
gi|6319407	8.47	8.49	54	Protein component of the large (60S) ribosomal subunit, nearly identical to Rpl31Bp and has similarity to rat L31 ribosomal protein; associates with the karyopherin Sxm1p; loss of both Rpl31p and Rpl39p confers lethality [Saccharomyces cerevisiae]	Saccharomyces cerevisiae	8	0.9908	0.9754	1.0864	0.6122	1.1376	0.339	1.0471	0.6275	1.1376	0.3258	1.0375	0.6067
gi|6980688	7.58	10.88	37.8	Pil1p [Saccharomyces cerevisiae]	Saccharomyces cerevisiae	8	0.955	0.7036	0.9908	0.9799	0.955	0.7294	0.955	0.7112	0.9204	0.4829	0.9204	0.4694
gi|6319559	15.07	15.28	25.6	RecName: Full=Glycerol-3-phosphate dehydrogenase, mitochondrial; Short=GPDH-M; Short=GPD-M; Flags: Precursor	Saccharomyces cerevisiae	7	0.9376	0.7704	0.8395	0.4514	0.6138	0.036	0.7244	0.1227	0.5861	0.0225	0.6855	0.0772
gi|730057	13.85	14.29	19.9	Fum1p [Saccharomyces cerevisiae]	Saccharomyces cerevisiae	7	1.028	0.7082	1.028	0.6665	0.8872	0.2435	0.8551	0.1285	0.9204	0.4062	0.879	0.2242
gi|730461	13.57	13.67	16.5	Pep4p [Saccharomyces cerevisiae]	Saccharomyces cerevisiae	7	0.9462	0.9538	0.9817	0.9168	0.8241	0.2047	0.8318	0.1765	0.7943	0.222	0.7943	0.1916
gi|6323072	13.15	13.2	28.4	Tal1p [Saccharomyces cerevisiae]	Saccharomyces cerevisiae	7	0.9727	0.8423	0.9908	0.9786	0.879	0.2862	0.879	0.2968	0.863	0.2173	0.863	0.2256
gi|51013705	12.79	12.93	59.1	Ribosomal protein of the large (60S) ribosomal subunit, has similarity to E. coli L15 and rat L27a ribosomal proteins; may have peptidyl transferase activity; can mutate to cycloheximide resistance [Saccharomyces cerevisiae]	Saccharomyces cerevisiae	7	0.7943	0.701	1.2589	0.603	2.466	0.1252	1.888	0.264	2.0512	0.2174	1.5276	0.4387
gi|6324452	12.56	12.56	46.4	RecName: Full=60S ribosomal protein L14-B	Saccharomyces cerevisiae	7	1.0093	0.548	1	0.9567	1.0965	0.6856	1.0864	0.6474	1.1169	0.3323	1.1066	0.3097
gi|84028229	12.37	12.41	30.5	dihydrolipoamide dehydrogenase precursor [Saccharomyces cerevisiae]	Saccharomyces cerevisiae	7	0.8017	0.4789	0.6607	0.2818	0.5649	0.1266	0.8472	0.5765	0.4742	0.0448	0.6918	0.2272
gi|6319901	12.36	12.41	25.9	UDP-glucose pyrophosphorylase (UGPase), catalyses the reversible formation of UDP-Glc from glucose 1-phosphate and UTP, involved in a wide variety of metabolic pathways, expression modulated by Pho85p through Pho4p [Saccharomyces cerevisiae]	Saccharomyces cerevisiae	7	0.9036	0.7363	0.8318	0.2688	0.8318	0.4638	1	0.8231	0.7586	0.1936	0.912	0.8538
gi|730881	12.21	12.31	19.2	glutamic-dependent asparagine synthase [Saccharomyces cerevisiae]	Saccharomyces cerevisiae	7	0.9638	0.6037	1	0.9024	1.0765	0.3676	1.0666	0.4166	1.0471	0.641	1.0375	0.7244
gi|6320279	12.15	12.15	43.6	RecName: Full=60S ribosomal protein L15-A; AltName: Full=L13; AltName: Full=YL10; AltName: Full=RP15R; AltName: Full=YP18	Saccharomyces cerevisiae	7	0.7178	0.2543	1.3062	0.3359	1.8197	0.0708	1.4322	0.2951	1.3932	0.3871	1.0471	0.9134
gi|6320009	11.72	11.82	24.7	Fbp1p [Saccharomyces cerevisiae]	Saccharomyces cerevisiae	7	0.8166	0.1819	1.9953	0.1888	0.1528	0.0001	0.0731	0	0.1259	0	0.0625	0
gi|731809	11.63	11.63	56.6	Rp51bp: ribosomal protein RP51B [Saccharomyces cerevisiae]	Saccharomyces cerevisiae	7	1.5276	0.1568	1.1066	0.849	1.2589	0.6083	1.1376	0.7443	1.9409	0.0742	1.7378	0.0977
gi|798945	11.2	11.4	15.4	isoleucyl-tRNA synthetase (EC 6.1.1.5) [Saccharomyces cerevisiae]	Saccharomyces cerevisiae	7	0.879	0.2973	0.9638	0.7957	1.1803	0.1339	1.2246	0.092	1.0471	0.5758	1.0765	0.4217
gi|763019	10.58	10.62	37.6	Protein component of the large (60S) ribosomal subunit, nearly identical to Rpl19Bp and has similarity to rat L19 ribosomal protein; rpl19a and rpl19b single null mutations result in slow growth, while the double null mutation is lethal [Saccharomyces cerevisiae]	Saccharomyces cerevisiae	7	1.5996	0.3756	1.1169	0.8	1.8707	0.2493	1.5996	0.2301	2.884	0.0143	2.466	0.0114
gi|809579	8.99	10.09	23.1	Ubiquinol-cytochrome C reductase core protein 2 [Saccharomyces cerevisiae]	Saccharomyces cerevisiae	7	0.8091	0.3336	0.7727	0.2377	0.7178	0.2193	0.9376	0.747	0.5916	0.0473	0.7586	0.2221
gi|6321724	8.76	8.76	51.4	Primary rRNA-binding ribosomal protein component of the large (60S) ribosomal subunit, has similarity to E. coli L23 and rat L23a ribosomal proteins; binds to 26S rRNA via a conserved C-terminal motif [Saccharomyces cerevisiae]	Saccharomyces cerevisiae	7	1.0375	0.76	1.2246	0.1408	1.2706	0.0953	1.028	0.7496	1.3305	0.0666	1.0765	0.5641
gi|805027	8	10.1	63.5	thioredoxin I [Saccharomyces cerevisiae]	Saccharomyces cerevisiae	7	1.0093	0.8235	0.7447	0.5298	0.4786	0.1033	0.631	0.2059	0.4875	0.1297	0.6486	0.2653
gi|730687	4.96	11.31	31.3	Idp1p [Saccharomyces cerevisiae]	Saccharomyces cerevisiae	7	0.7656	0.3715	1.0965	0.8056	1.0765	0.7858	0.9727	0.9789	0.8318	0.4927	0.7516	0.3816
gi|6322294	2.48	6.22	76.8	RecName: Full=40S ribosomal protein S29-B; AltName: Full=S36; AltName: Full=YS29	Saccharomyces cerevisiae	7	1.1066	0.6434	1.0864	0.9092	1.0864	0.9617	0.9908	0.947	1.2134	0.6166	1.1066	0.683
gi|6321531	12.03	12.09	17.8	Prb1p [Saccharomyces cerevisiae]	Saccharomyces cerevisiae	6	1.2942	0.1316	0.7311	0.1816	0.7379	0.3117	1.0186	0.9986	0.9817	0.8912	1.3552	0.2896
gi|6324804	11.98	12.02	26.5	Oye2p [Saccharomyces cerevisiae]	Saccharomyces cerevisiae	6	0.5248	0.0082	1.1482	0.6909	1.803	0.0787	1.556	0.0376	0.955	0.6848	0.8318	0.2824
gi|6319625	11.67	11.82	20.9	RecName: Full=External NADH-ubiquinone oxidoreductase 1, mitochondrial; AltName: Full=External NADH dehydrogenase 1; Flags: Precursor	Saccharomyces cerevisiae	6	0.9908	0.97	1.0568	0.6075	0.929	0.6037	0.871	0.3178	0.9204	0.5787	0.871	0.3022
gi|71064032	11.31	11.49	20.1	Cytoplasmic and mitochondrial glycyl-tRNA synthase that ligates glycine to the cognate anticodon bearing tRNA; transcription termination factor that may interact with the 3'-end of pre-mRNA to promote 3'-end formation [Saccharomyces cerevisiae]	Saccharomyces cerevisiae	6	0.863	0.5437	0.9204	0.6133	1.3428	0.0659	1.4454	0.0281	1.1912	0.2577	1.2706	0.098
gi|6323287	11.31	11.32	45.2	unknown [Saccharomyces cerevisiae]	Saccharomyces cerevisiae	6	0.9462	0.8658	0.9204	0.6267	0.879	0.3256	0.9462	0.5971	0.8395	0.259	0.9036	0.4905
gi|786302	11.27	11.32	45	Protein component of the large (60S) ribosomal subunit, nearly identical to Rpl21Bp and has similarity to rat L21 ribosomal protein [Saccharomyces cerevisiae]	Saccharomyces cerevisiae	6	1.028	0.7393	1.0471	0.6005	1.0666	0.4916	1.0093	0.8618	1.0965	0.324	1.0375	0.6156
gi|6322633	11.04	11.12	31.1	Mcr1p [Saccharomyces cerevisiae]	Saccharomyces cerevisiae	6	1.0186	0.3778	0.9376	0.2406	0.879	0.0882	0.929	0.1234	0.9036	0.376	0.955	0.7335
gi|6319602	10.91	10.91	16.7	Mir1p [Saccharomyces cerevisiae]	Saccharomyces cerevisiae	6	0.9376	0.2987	0.912	0.5151	0.9036	0.7277	0.9817	0.7512	0.8551	0.1922	0.929	0.4414
gi|6319585	10.8	10.84	42.5	Mitochondrial peroxiredoxin (1-Cys Prx) with thioredoxin peroxidase activity, has a role in reduction of hydroperoxides; reactivation requires Trr2p and glutathione; induced during respiratory growth and oxidative stress; phosphorylated [Saccharomyces cerevisiae]	Saccharomyces cerevisiae	6	1.2134	0.9068	0.6252	0.4506	0.5598	0.3268	0.912	0.799	0.673	0.3878	1.1066	0.9035
gi|6324445	10.57	10.58	35.9	RecName: Full=Suppressor protein STM1; AltName: Full=GU4 nucleic-binding protein 2; Short=G4p2 protein; AltName: Full=Triplex-binding protein 1; AltName: Full=3BP1; AltName: Full=Ribosomal subunits association factor; Short=AF; AltName: Full=POP2 multicopy suppressor protein 4; AltName: Full=TOM1 suppressor protein 1	Saccharomyces cerevisiae	6	1.3677	0.1463	1.2134	0.3079	1.1376	0.4646	0.929	0.7452	1.5704	0.0538	1.2823	0.2276
gi|74676485	10.19	10.19	69	RecName: Full=40S ribosomal protein S21-A; AltName: Full=S26; AltName: Full=YS25	Saccharomyces cerevisiae	6	0.9727	0.8026	1.2589	0.8754	2.2491	0.4013	1.7539	0.4719	2.208	0.5207	1.7539	0.6123
gi|992578	10.16	10.16	19.8	Thr4p [Saccharomyces cerevisiae]	Saccharomyces cerevisiae	6	1.0093	0.8202	1.0765	0.6338	1.1272	0.4405	1.028	0.7679	1.1482	0.3353	1.0471	0.5627
gi|6320548	10.13	10.21	19.5	RecName: Full=Threonyl-tRNA synthetase, cytoplasmic; AltName: Full=Threonine--tRNA ligase; Short=ThrRS	Saccharomyces cerevisiae	6	0.9908	0.9926	1.0568	0.4877	1.0864	0.2993	1.0186	0.6995	1.0864	0.2957	1.0186	0.6928
gi|6324911	10.05	10.05	37.6	ADP-ribosylation factor, GTPase of the Ras superfamily involved in regulation of coated vesicle formation in intracellular trafficking within the Golgi; functionally interchangeable with Arf2p [Saccharomyces cerevisiae]	Saccharomyces cerevisiae	6	0.929	0.6729	0.9817	0.85	1.0666	0.5156	1.0765	0.4124	1	0.8094	1.0093	0.6699
gi|731502	9.84	11.63	34.4	Abf2p [Saccharomyces cerevisiae]	Saccharomyces cerevisiae	6	1.1376	0.2973	1	0.9046	0.8551	0.2594	0.8472	0.2231	0.9817	0.9133	0.9638	0.8196
gi|731638	9.65	9.74	27.2	unknown [Saccharomyces cerevisiae]	Saccharomyces cerevisiae	6	1.0666	0.7667	0.9376	0.804	0.6792	0.2026	0.7178	0.2537	0.7311	0.2658	0.7727	0.3388
gi|6319264	9.2	9.2	21.1	Transcriptional modulator involved in regulation of meiosis, silencing, and expression of RNR genes; required for nuclear localization of the ribonucleotide reductase small subunit Rnr2p and Rnr4p; contains WD repeats [Saccharomyces cerevisiae]	Saccharomyces cerevisiae	6	0.4966	0.2923	0.7798	0.7549	0.787	0.5695	1.0186	0.659	0.4018	0.0814	0.5012	0.1159
gi|6324951	9.11	9.36	36	Ygr043cp [Saccharomyces cerevisiae]	Saccharomyces cerevisiae	6	0.929	0.5137	1.1272	0.9987	0.6427	0.2472	0.5598	0.2573	0.5754	0.1003	0.5297	0.1001
gi|6322565	8.34	9.08	44.1	Ribosomal protein 28 (rp28) of the small (40S) ribosomal subunit, required for translational accuracy; nearly identical to Rps23Ap and similar to E. coli S12 and rat S23 ribosomal proteins; deletion of both RPS23A and RPS23B is lethal [Saccharomyces cerevisiae]	Saccharomyces cerevisiae	6	0.955	0.8244	1.028	0.9443	1.3183	0.1617	1.2706	0.1764	1.2706	0.2599	1.2134	0.2333
gi|6320128	8.12	8.15	46	Cdc33p [Saccharomyces cerevisiae]	Saccharomyces cerevisiae	6	1.0471	0.81	0.8954	0.6913	1.1272	0.6162	1.2589	0.4051	1.2023	0.4798	1.3305	0.3175
gi|6325389	8.04	8.06	40.8	RecName: Full=Nascent polypeptide-associated complex subunit alpha; Short=NAC-alpha; AltName: Full=Alpha-NAC; AltName: Full=GAL4 DNA-binding enhancer protein 2	Saccharomyces cerevisiae	6	1.0093	0.9301	0.9376	0.817	0.9204	0.8674	0.9727	0.9481	0.9376	0.786	0.9908	0.9674
gi|887611	8.02	8.14	41.5	Protein component of the large (60S) ribosomal subunit, has similarity to rat L32 ribosomal protein; overexpression disrupts telomeric silencing [Saccharomyces cerevisiae]	Saccharomyces cerevisiae	6	0.6668	0.344	1.2589	0.4315	1.9409	0.0848	1.5417	0.2325	1.3062	0.2938	1.028	0.7555
gi|6320801	8.01	8.01	52.2	RecName: Full=40S ribosomal protein S14-B; AltName: Full=RP59B	Saccharomyces cerevisiae	6	1.028	0.6968	1.1588	0.5544	1.1482	0.491	0.9817	0.9129	1.1912	0.3124	1.0186	0.6219
gi|6322531	7.88	10.08	28.4	Cam1p [Saccharomyces cerevisiae]	Saccharomyces cerevisiae	6	0.9727	0.7236	0.9817	0.987	0.9908	0.8688	1.0093	0.8725	0.9817	0.8494	0.9908	0.8631
gi|6324433	7.86	7.86	33.2	Protein component of the large (60S) ribosomal subunit, nearly identical to Rpl17Bp and has similarity to E. coli L22 and rat L17 ribosomal proteins; copurifies with the Dam1 complex (aka DASH complex) [Saccharomyces cerevisiae]	Saccharomyces cerevisiae	6	0.5916	0.68	1.1169	0.9775	2.0512	0.5316	1.7539	0.5474	1.2589	0.8111	1.0864	0.8325
gi|927686	7.55	7.61	19.3	Hsp30p [Saccharomyces cerevisiae]	Saccharomyces cerevisiae	6	0.7943	0.4318	1.7701	0.5325	0.3981	0.0922	0.2312	0.0393	0.3221	0.0446	0.1905	0.0175
gi|730222	7.55	7.6	31.5	Cof1p [Saccharomyces cerevisiae]	Saccharomyces cerevisiae	6	1.0186	0.9041	0.8954	0.489	0.8166	0.2523	0.8954	0.5307	0.8395	0.2826	0.9204	0.601
gi|6319646	6.04	6.17	14.7	Cor1p [Saccharomyces cerevisiae]	Saccharomyces cerevisiae	6	0.9638	0.7874	0.8954	0.4361	0.9204	0.5766	1.0186	0.7893	0.8954	0.4349	0.9908	0.998
gi|731762	5.48	5.48	32.4	Gsp1p [Saccharomyces cerevisiae]	Saccharomyces cerevisiae	6	0.9204	0.5881	0.955	0.8093	1.1169	0.4067	1.1588	0.3077	1.0375	0.7441	1.0765	0.5784
gi|728962	5.47	5.55	34.1	SSM1b [Saccharomyces cerevisiae]	Saccharomyces cerevisiae	6	1.028	0.8032	0.9204	0.8613	1.0965	0.677	1.1803	0.5663	1.1376	0.5235	1.2134	0.4365
gi|6319378	5.43	8.41	31.3	Cpr6p [Saccharomyces cerevisiae]	Saccharomyces cerevisiae	6	0.8954	0.1407	1	0.9456	1.0375	0.5522	1.028	0.57	0.9376	0.1235	0.929	0.1695
gi|798915	4.16	4.16	44	Cytosolic inhibitor of vacuolar proteinase B, required for efficient vacuole inheritance; with thioredoxin forms protein complex LMA1, which assists in priming SNARE molecules and promotes vacuole fusion [Saccharomyces cerevisiae]	Saccharomyces cerevisiae	6	0.9638	0.854	1	0.7063	0.912	0.8072	0.9036	0.5501	0.8872	0.9512	0.879	0.6645
gi|730453	3.16	9.12	18.2	asparagine synthetase [Saccharomyces cerevisiae]	Saccharomyces cerevisiae	6	1.2134	0.4146	0.863	0.5371	0.7943	0.4083	0.9204	0.731	0.9727	0.9825	1.1169	0.547
gi|790500	2.86	11.33	50	unnamed protein product [Saccharomyces cerevisiae]	Saccharomyces cerevisiae	6	1.1066	0.4604	1.0765	0.6909	1.1169	0.6067	1.028	0.8978	1.2359	0.2698	1.1376	0.4033
gi|6324318	1.66	12.51	28.3	6-phosphogluconate dehydrogenase (decarboxylating), catalyzes an NADPH regenerating reaction in the pentose phosphate pathway; required for growth on D-glucono-delta-lactone [Saccharomyces cerevisiae]	Saccharomyces cerevisiae	6	0.9908	0.9464	0.9036	0.3244	0.879	0.2324	0.9638	0.7293	0.879	0.2472	0.9638	0.7781
gi|6324298	10.82	10.82	32.3	Protein with similarity to members of a family of flavodoxin-like proteins; induced by oxidative stress in a Yap1p dependent manner; the authentic, non-tagged protein is detected in highly purified mitochondria in high-throughput studies [Saccharomyces cerevisiae]	Saccharomyces cerevisiae	5	0.955	0.9655	0.9908	0.9749	0.8551	0.2253	0.863	0.2334	0.8241	0.2366	0.8241	0.2451
gi|6325209	10.44	10.44	63.1	Cytoplasmic thioredoxin isoenzyme of the thioredoxin system which protects cells against oxidative and reductive stress, forms LMA1 complex with Pbi2p, acts as a cofactor for Tsa1p, required for ER-Golgi transport and vacuole inheritance [Saccharomyces cerevisiae]	Saccharomyces cerevisiae	5	0.8872	0.5488	1	0.95	0.871	0.4813	0.863	0.4484	0.7798	0.2366	0.7656	0.2204
gi|854502	10.42	10.42	25	YHR064C [Saccharomyces cerevisiae]	Saccharomyces cerevisiae	5	0.9817	0.9336	0.9727	0.8852	1.1066	0.4488	1.1272	0.3751	1.0864	0.496	1.1169	0.4164
gi|6322289	10.09	10.55	11.7	Phosphatase subunit of the trehalose-6-phosphate synthase/phosphatase complex, which synthesizes the storage carbohydrate trehalose; expression is induced by stress conditions and repressed by the Ras-cAMP pathway [Saccharomyces cerevisiae]	Saccharomyces cerevisiae	5	1.0186	0.6844	1.0186	0.6398	0.9462	0.5697	0.9204	0.316	0.9817	0.8891	0.9462	0.547
gi|75765757	10	10	35.2	RecName: Full=Protein MMF1, mitochondrial; AltName: Full=Maintenance of mitochondrial function 1; AltName: Full=Isoleucine biosynthesis and maintenance of intact mitochondria 1; Flags: Precursor	Saccharomyces cerevisiae	5	1.0375	0.7296	0.955	0.3334	0.8318	0.1619	0.863	0.5361	0.863	0.2385	0.9036	0.7717
gi|6322668	9.61	9.61	58.7	unknown [Saccharomyces cerevisiae]	Saccharomyces cerevisiae	5	1.1588	0.7242	1.0965	0.6707	1.5136	0.1487	1.3804	0.2549	1.7701	0.0964	1.6144	0.1631
gi|6320963	9.48	9.54	39.7	RecName: Full=40S ribosomal protein S20	Saccharomyces cerevisiae	5	1.0765	0.4379	1.0666	0.3825	1.1376	0.2061	1.0568	0.5982	1.2359	0.0876	1.1482	0.2354
gi|188595808	9.44	9.56	27	Erg20p [Saccharomyces cerevisiae]	Saccharomyces cerevisiae	5	1.028	0.8515	0.9817	0.7327	0.7178	0.0492	0.7244	0.0768	0.7379	0.0626	0.7447	0.0986
gi|6435679	9.19	9.22	31.4	Ara1p [Saccharomyces cerevisiae]	Saccharomyces cerevisiae	5	1	0.9027	0.912	0.3854	0.871	0.1712	0.9462	0.6058	0.879	0.1434	0.955	0.731
gi|6321523	9.03	9.19	9.5	Glycogen synthase, similar to Gsy1p; expression induced by glucose limitation, nitrogen starvation, heat shock, and stationary phase; activity regulated by cAMP-dependent, Snf1p and Pho85p kinases as well as by the Gac1p-Glc7p phosphatase [Saccharomyces cerevisiae]	Saccharomyces cerevisiae	5	1.0375	0.6573	1.0093	0.884	0.9376	0.5912	0.9204	0.5013	0.9817	0.9219	0.9638	0.8078
gi|6319869	8.8	8.84	24.9	Synthase subunit of trehalose-6-phosphate synthase/phosphatase complex, which synthesizes the storage carbohydrate trehalose; also found in a monomeric form; expression is induced by the stress response and repressed by the Ras-cAMP pathway [Saccharomyces cerevisiae]	Saccharomyces cerevisiae	5	0.9462	0.6228	0.9462	0.5689	0.8954	0.3073	0.9376	0.5972	0.8472	0.1731	0.8954	0.3362
gi|6322978	8.78	8.9	49.7	Calmodulin; Ca++ binding protein that regulates Ca++ independent processes (mitosis, bud growth, actin organization, endocytosis, etc.) and Ca++ dependent processes (stress-activated pathways), targets include Nuf1p, Myo2p and calcineurin [Saccharomyces cerevisiae]	Saccharomyces cerevisiae	5	1.0186	0.929	1.0568	0.8528	1.0568	0.8625	0.9908	0.9898	1.0864	0.7963	1.0186	0.9391
gi|74676403	8.65	8.69	35.6	RecName: Full=UPF0368 protein YPL225W	Saccharomyces cerevisiae	5	0.929	0.6585	1.2589	0.1433	1.1695	0.2651	0.9204	0.6286	1.0965	0.4775	0.863	0.3591
gi|6321333	8.61	8.99	15.3	Arginyl-tRNA synthetase, proposed to be cytoplasmic but the authentic, non-tagged protein is detected in highly purified mitochondria in high-throughput studies [Saccharomyces cerevisiae]	Saccharomyces cerevisiae	5	0.9204	0.5833	1.0471	0.6129	1.1912	0.0894	1.1272	0.1595	1.1066	0.2074	1.0471	0.5467
gi|790495	8.6	8.67	9.8	RecName: Full=Importin subunit beta-4; AltName: Full=Karyopherin subunit beta-4; AltName: Full=Karyopherin-123; AltName: Full=Importin-123; AltName: Full=Ran-binding protein YRB4	Saccharomyces cerevisiae	5	0.7798	0.0953	0.7586	0.2628	1.2589	0.6183	1.6144	0.0587	0.955	0.8289	1.2589	0.2031
gi|728694	8.58	8.66	23.1	RecName: Full=Asparaginyl-tRNA synthetase, cytoplasmic; AltName: Full=Asparagine--tRNA ligase; Short=AsnRS	Saccharomyces cerevisiae	5	0.9908	0.976	1	0.9147	1	0.8778	0.9908	0.9457	1.0093	0.8522	0.9908	0.9218
gi|7245389	8.53	8.64	18.7	Acetyl-coA synthetase isoform which, along with Acs2p, is the nuclear source of acetyl-coA for histone acetlyation; expressed during growth on nonfermentable carbon sources and under aerobic conditions [Saccharomyces cerevisiae]	Saccharomyces cerevisiae	5	0.9908	0.9967	1.1169	0.8297	0.3467	0.0529	0.3162	0.0443	0.3499	0.0531	0.3162	0.0444
gi|6319513	8.53	8.56	22.3	Gdh1p [Saccharomyces cerevisiae]	Saccharomyces cerevisiae	5	0.8551	0.1855	1.0471	0.4325	1.3428	0.1331	1.2589	0.3291	1.1588	0.172	1.0965	0.7296
gi|6323570	8.28	8.28	49.5	unknown [Saccharomyces cerevisiae]	Saccharomyces cerevisiae	5	1.2023	0.6528	1.0965	0.6561	1.1066	0.4564	0.9908	0.7425	1.3428	0.2696	1.2134	0.4539
gi|899405	8.25	8.25	44	Hyp2p [Saccharomyces cerevisiae]	Saccharomyces cerevisiae	5	1.0471	0.7752	0.9908	0.9617	0.9204	0.7449	0.9204	0.7801	0.9727	0.9669	0.9638	0.9947
gi|6321412	8.07	8.16	44.2	Rpl15ap: 60S ribosomal protein YL15, identical to Rpl15bp [Saccharomyces cerevisiae]	Saccharomyces cerevisiae	5	0.9908	0.4382	0.9908	0.9826	1.1376	0.595	1.1376	0.5809	1.1376	0.2241	1.1376	0.218
gi|6325006	7.92	7.95	56.3	Hhf2p [Saccharomyces cerevisiae]	Saccharomyces cerevisiae	5	0.5445	0.4351	1.1588	0.6846	2.7797	0.0758	2.3988	0.113	1.6749	0.1749	1.4454	0.2779
gi|731693	6.65	7.9	60	RecName: Full=60S ribosomal protein L35	Saccharomyces cerevisiae	5	0.7798	0.7469	0.8954	0.9421	5.9156	0.4971	7.1121	0.4177	3.9084	0.3121	4.9204	0.2871
gi|6321251	6.22	6.52	38.7	Protein component of the small (40S) ribosomal subunit; has similarity to E. coli S19 and rat S15 ribosomal proteins [Saccharomyces cerevisiae]	Saccharomyces cerevisiae	5	1.0765	0.8774	1.0568	0.8622	1.0093	0.8554	0.955	0.993	1.0965	0.7397	1.028	0.8706
gi|731640	6.15	6.15	59.5	unknown [Saccharomyces cerevisiae]	Saccharomyces cerevisiae	5	1.028	0.905	3.5645	0.0243	0.052	0.0041	0.0109	0.0006	0.053	0.0042	0.0109	0.0006
gi|499700	5.64	5.64	27	Cox6p [Saccharomyces cerevisiae]	Saccharomyces cerevisiae	5	0.7727	0.5878	0.6855	0.4566	0.7447	0.5283	1.0666	0.8551	0.5754	0.3433	0.8318	0.6924
gi|730559	5.63	5.65	20.8	Abp1p [Saccharomyces cerevisiae]	Saccharomyces cerevisiae	5	0.871	0.3664	0.863	0.4117	0.8318	0.4115	0.955	0.9996	0.7244	0.1602	0.8318	0.3662
gi|6320950	5.02	5.1	25.9	Atp5p: ATP synthase oligomycin sensitivity conferral protein (Swiss Prot. accession number P09457) [Saccharomyces cerevisiae]	Saccharomyces cerevisiae	5	1	0.9832	1.0471	0.7853	0.8017	0.375	0.7516	0.2857	0.8017	0.383	0.7586	0.2915
gi|6324844	4.91	4.98	31.5	Ttr1p: glutaredoxin [Saccharomyces cerevisiae]	Saccharomyces cerevisiae	5	1	0.952	1.1588	0.4318	0.8395	0.4994	0.7178	0.267	0.8472	0.5244	0.7244	0.2752
gi|683683	4.03	4.03	37.8	RecName: Full=40S ribosomal protein S27-B; AltName: Full=YS20; AltName: Full=RP61	Saccharomyces cerevisiae	5	0.8954	0.5842	1.0765	0.6371	1.2134	0.3187	1.1169	0.524	1.0965	0.572	1.0093	0.9162
gi|6320119	3.57	3.59	15.9	RecName: Full=Protein MRH1; AltName: Full=Membrane protein related to HSP30	Saccharomyces cerevisiae	5	0.673	0.0194	1.1376	0.0245	1.0666	0.0953	0.929	0.0159	0.7244	0.0097	0.631	0.0045
gi|84029497	9.61	9.64	20.8	Cytosolic ribosome-associated chaperone that acts, together with Ssz1p and the Ssb proteins, as a chaperone for nascent polypeptide chains; contains a DnaJ domain and functions as a J-protein partner for Ssb1p and Ssb2p [Saccharomyces cerevisiae]	Saccharomyces cerevisiae	4	1.4322	0.2715	0.8166	0.6044	1.3932	0.4897	1.6904	0.1246	2.0324	0.0638	2.466	0.021
gi|6324321	9.4	9.53	7	Mitochondrial and cytoplasmic valyl-tRNA synthetase [Saccharomyces cerevisiae]	Saccharomyces cerevisiae	4	0.5058	0.2893	0.787	0.7027	1.6904	0.2975	2.0137	0.178	0.8017	0.983	1.0375	0.7182
gi|74627231	8.99	9.08	30.9	Dihydroorotate dehydrogenase, catalyzes the fourth enzymatic step in the de novo biosynthesis of pyrimidines, converting dihydroorotic acid into orotic acid [Saccharomyces cerevisiae]	Saccharomyces cerevisiae	4	0.9462	0.7053	0.7586	0.6242	1.6904	0.2145	2.2909	0.1156	1.6444	0.1332	2.1677	0.0735
gi|899490	8.61	8.87	15.8	Ala1p [Saccharomyces cerevisiae]	Saccharomyces cerevisiae	4	0.879	0.2195	0.955	0.8563	1.1272	0.1354	1.1695	0.1086	1	0.7017	1.0375	0.578
gi|6324533	8.51	8.51	21.8	Adenosine kinase, required for the utilization of S-adenosylmethionine (AdoMet); may be involved in recycling adenosine produced through the methyl cycle [Saccharomyces cerevisiae]	Saccharomyces cerevisiae	4	0.9036	0.6816	0.9817	0.6729	1.5704	0.0733	1.5849	0.1217	1.4322	0.1199	1.4454	0.2038
gi|730943	8.15	8.15	36.3	Deoxyhypusine hydroxylase, a HEAT-repeat containing metalloenzyme that catalyzes hypusine formation; binds to and is required for the modification of Hyp2p (eIF5A); complements S. pombe mmd1 mutants defective in mitochondrial positioning [Saccharomyces cerevisiae]	Saccharomyces cerevisiae	4	1.1588	0.7297	1.0765	0.7288	2.9107	0.0115	2.6546	0.0169	3.3113	0.0081	3.0479	0.0116
gi|731474	8.05	8.12	16.9	RecName: Full=Pyruvate dehydrogenase E1 component subunit alpha, mitochondrial; AltName: Full=Pyruvate dehydrogenase complex component E1 alpha; Short=PDHE1-A; Flags: Precursor	Saccharomyces cerevisiae	4	0.9638	0.8279	1.0568	0.6081	1.0186	0.7975	0.955	0.8644	0.9817	0.9804	0.9204	0.5924
gi|854445	8.03	8.08	13.8	RecName: Full=Nuclear segregation protein BFR1; AltName: Full=Brefeldin A resistance protein 1	Saccharomyces cerevisiae	4	1.0471	0.3008	0.9462	0.4294	0.912	0.1818	0.955	0.5906	0.9727	0.7252	1.0093	0.6823
gi|6319814	8.02	8.02	35.1	unknown [Saccharomyces cerevisiae]	Saccharomyces cerevisiae	4	1.0186	0.6063	1.0186	0.742	1.0568	0.6922	1.028	0.8727	1.0864	0.3582	1.0568	0.5087
gi|6323333	8	8.04	34.9	Putative protein of unknown function with similarity to phosphoserine phosphatases; green fluorescent protein (GFP)-fusion protein localizes to the cytoplasm and nucleus; homozygous diploid mutant shows an increase in glycogen accumulation [Saccharomyces cerevisiae]	Saccharomyces cerevisiae	4	1.1803	0.1034	1.7061	0.0238	1.1912	0.3221	0.6855	0.0368	1.406	0.053	0.8091	0.1583
gi|854469	7.87	7.97	58.8	FK506-binding protein proline rotamase [Saccharomyces cerevisiae]	Saccharomyces cerevisiae	4	1	0.9402	1.0765	0.5939	0.9817	0.9671	0.912	0.568	0.9908	0.973	0.9204	0.6157
gi|6319426	7.87	7.93	12	Cps1p [Saccharomyces cerevisiae]	Saccharomyces cerevisiae	4	0.9908	0.9851	0.9908	0.9645	0.9727	0.8327	0.9727	0.7998	0.9638	0.8224	0.9638	0.8294
gi|854444	7.87	7.91	18.7	Chain A, Structure Of Yeast Oxysterol Binding Protein Osh4 In Complex With Ergosterol	Saccharomyces cerevisiae	4	1.0666	0.5363	1.0093	0.8604	1.0186	0.8056	1	0.9433	1.0965	0.4057	1.0765	0.5137
gi|74676529	7.75	7.75	47.5	Protein component of the large (60S) ribosomal subunit, identical to Rpl23Ap and has similarity to E. coli L14 and rat L23 ribosomal proteins [Saccharomyces cerevisiae]	Saccharomyces cerevisiae	4	0.9727	0.8382	1.0093	0.838	1.1482	0.1838	1.1169	0.2379	1.1272	0.2378	1.0965	0.3075
gi|6325179	7.63	7.64	28.7	Chain A, Nmr Structure Of Chaperone Chz1 Complexed With Histone H2a.Z-H2b	Saccharomyces cerevisiae	4	1.1169	0.8431	0.9638	0.8518	0.9376	0.8451	0.9638	0.9931	1.0568	0.9979	1.0965	0.8498
gi|6322707	7.59	7.59	51	Chain A, Yeast Ribosomal Protein L30	Saccharomyces cerevisiae	4	0.8954	0.8446	1.2823	0.5773	1.7539	0.2037	1.3428	0.3925	1.5704	0.2544	1.2134	0.4908
gi|6323955	7.44	7.44	21.5	RecName: Full=Putative pyridoxal reductase; Short=PL reductase; Short=PL-red	Saccharomyces cerevisiae	4	1	0.866	0.929	0.6228	0.8551	0.1142	0.912	0.4278	0.863	0.3059	0.9204	0.5799
gi|6319326	7.32	7.4	31.7	Arc1p [Saccharomyces cerevisiae]	Saccharomyces cerevisiae	4	1.0471	0.682	1.0864	0.424	0.955	0.7811	0.871	0.2658	1.0093	0.8878	0.9204	0.505
gi|927536	7.31	7.32	7.4	C-1-tetrahydrofolate synthase [Saccharomyces cerevisiae]	Saccharomyces cerevisiae	4	1	0.973	0.955	0.8525	0.9376	0.7762	0.9727	0.9205	0.9462	0.8018	0.9817	0.9474
gi|729410	7.04	7.13	29.6	Atp3p [Saccharomyces cerevisiae]	Saccharomyces cerevisiae	4	1.0471	0.8954	0.6368	0.0881	0.4742	0.0114	0.7379	0.1013	0.5012	0.0077	0.7727	0.1913
gi|6324534	6.92	7.18	13.5	Dak1p [Saccharomyces cerevisiae]	Saccharomyces cerevisiae	4	0.9462	0.5398	0.955	0.4891	0.879	0.1746	0.912	0.3446	0.8395	0.1073	0.871	0.189
gi|730459	6.92	7.17	23	Hom2p [Saccharomyces cerevisiae]	Saccharomyces cerevisiae	4	0.9638	0.9158	1.0666	0.7644	1.0471	0.8254	0.9727	0.935	1.0186	0.9076	0.9462	0.852
gi|71064025	6.84	6.84	47	Protein component of the large (60S) ribosomal subunit, nearly identical to Rpl36Ap and has similarity to rat L36 ribosomal protein; binds to 5.8 S rRNA [Saccharomyces cerevisiae]	Saccharomyces cerevisiae	4	1	0.7683	0.9727	0.5901	0.9908	0.7963	1.0093	0.438	1.0093	0.9712	1.0186	0.6145
gi|927315	6.71	6.71	45.8	Cox4p [Saccharomyces cerevisiae]	Saccharomyces cerevisiae	4	0.863	0.6204	0.6546	0.3961	0.3767	0.042	0.5297	0.1162	0.3192	0.0252	0.4656	0.0643
gi|6320464	6.5	6.5	29.7	nucleolar protein NOP1 (J05230) [Saccharomyces cerevisiae]	Saccharomyces cerevisiae	4	1.028	0.8817	0.8472	0.5595	1.7539	0.11	2.0512	0.0623	1.8197	0.0949	2.1478	0.0548
gi|642295	6.29	6.48	34	ribosomal protein S12 [Saccharomyces cerevisiae]	Saccharomyces cerevisiae	4	0.8954	0.6413	0.955	0.9722	1.0186	0.7765	1.0568	0.751	0.9204	0.8469	0.955	0.8739
gi|798949	6.15	6.3	57.8	RecName: Full=Uncharacterized protein YER067W	Saccharomyces cerevisiae	4	1.1272	0.6597	0.9638	0.9822	0.6607	0.2733	0.6792	0.2676	0.7516	0.4288	0.7727	0.4191
gi|6321796	6.14	6.16	53.6	Grx1p [Saccharomyces cerevisiae]	Saccharomyces cerevisiae	4	0.9376	0.144	0.9376	0.1023	1.0864	0.371	1.1482	0.0565	1.028	0.3538	1.0864	0.2343
gi|729783	6.12	6.45	11.3	Met17p [Saccharomyces cerevisiae]	Saccharomyces cerevisiae	4	1.0666	0.4382	1.0186	0.7411	0.9817	0.8809	0.9462	0.6357	1.0471	0.5188	1.0186	0.7383
gi|6323207	6.02	6.06	32	Mrp8p [Saccharomyces cerevisiae]	Saccharomyces cerevisiae	4	0.8872	0.5414	1.1066	0.3941	1.0864	0.5814	0.9727	0.7121	0.9727	0.9449	0.871	0.3674
gi|74676577	6	6.07	39.5	RecName: Full=Nascent polypeptide-associated complex subunit beta-1; Short=NAC-beta-1; AltName: Full=Beta-1-NAC; AltName: Full=BTF3 homolog EGD1; AltName: Full=GAL4 DNA-binding enhancer protein 1	Saccharomyces cerevisiae	4	0.912	0.1623	1.1272	0.0158	1.0375	0.8489	0.9204	0.015	0.9638	0.1398	0.8472	0.0094
gi|6324169	6	6	37	RecName: Full=40S ribosomal protein S26-B	Saccharomyces cerevisiae	4	1.0375	0.9261	0.9908	0.6992	1.1066	0.3559	1.1066	0.5341	1.1588	0.3245	1.1482	0.4851
gi|6322701	6	6	33.6	Rpl45p: 60S acidic ribosomal protein L45 [Saccharomyces cerevisiae]	Saccharomyces cerevisiae	4	1.0471	0.6858	1.1376	0.5878	1.0864	0.5626	0.955	0.9661	1.1588	0.3671	1.0093	0.6572
gi|6323585	5.93	6.09	18.2	Ses1p [Saccharomyces cerevisiae]	Saccharomyces cerevisiae	4	1.2942	0.25	0.9908	0.9866	1.406	0.0742	1.3932	0.0791	1.7865	0.0052	1.803	0.0052
gi|6321842	5.87	5.94	19.3	Mitochondrial superoxide dismutase, protects cells against oxygen toxicity; phosphorylated [Saccharomyces cerevisiae]	Saccharomyces cerevisiae	4	0.8551	0.7007	1.0375	0.9066	1.4859	0.4117	1.4191	0.4484	1.2823	0.5642	1.2246	0.6249
gi|6319931	5.7	5.7	40.3	RecName: Full=Putative thiosulfate sulfurtransferase YOR285W	Saccharomyces cerevisiae	4	1.3062	0.41	0.5861	0.378	0.4786	0.1834	0.787	0.4727	0.597	0.4353	1.0568	0.8905
gi|171783	5.67	5.67	12.7	Flavoprotein subunit of succinate dehydrogenase (Sdh1p, Sdh2p, Sdh3p, Sdh4p), which couples the oxidation of succinate to the transfer of electrons to ubiquinone [Saccharomyces cerevisiae]	Saccharomyces cerevisiae	4	1.0864	0.2874	1.1695	0.056	0.879	0.2136	0.7447	0.028	0.9727	0.7509	0.8166	0.0477
gi|6323089	5.61	5.84	15	dihydrolipoyl transsuccinylase [Saccharomyces cerevisiae]	Saccharomyces cerevisiae	4	0.9727	0.8913	0.912	0.536	0.9462	0.7134	1.028	0.7885	0.929	0.6191	1.0093	0.8943
gi|807961	5.59	5.97	13.2	Sec14p [Saccharomyces cerevisiae]	Saccharomyces cerevisiae	4	0.9727	0.9066	1.1588	0.3446	1.0666	0.6327	0.912	0.5726	1.0471	0.7116	0.8954	0.5071
gi|6321683	5.42	5.45	9.2	Large subunit of trehalose 6-phosphate synthase (Tps1p)/phosphatase (Tps2p) complex, which converts uridine-5'-diphosphoglucose and glucose 6-phosphate to trehalose, homologous to Tps3p and may share function [Saccharomyces cerevisiae]	Saccharomyces cerevisiae	4	0.0441	0.001	2.9107	0.0944	26.7917	0.0009	9.2897	0.0011	1.2823	0.4767	0.4285	0.1644
gi|6323324	5.07	6.69	48.4	Ribosomal protein L30 of the large (60S) ribosomal subunit, nearly identical to Rpl24Bp and has similarity to rat L24 ribosomal protein; not essential for translation but may be required for normal translation rate [Saccharomyces cerevisiae]	Saccharomyces cerevisiae	4	0.9727	0.7503	1.3183	0.9041	2.2699	0.4797	1.6749	0.4131	2.1478	0.2315	1.6444	0.2655
gi|732951	4.83	4.83	39.6	Subunit e of mitochondrial F1F0-ATPase, which is a large, evolutionarily conserved enzyme complex required for ATP synthesis; essential for the dimeric and oligomeric state of ATP synthase [Saccharomyces cerevisiae]	Saccharomyces cerevisiae	4	0.8872	0.6301	0.9376	0.7817	0.863	0.5526	0.912	0.71	0.7727	0.3736	0.8166	0.4566
gi|6323246	4.72	4.72	52.3	Protein involved in regulation of the mitochondrial F1F0-ATP synthase; Stf1p and Stf2p may act as stabilizing factors that enhance inhibitory action of the Inh1p protein [Saccharomyces cerevisiae]	Saccharomyces cerevisiae	4	0.9462	0.8309	1.028	0.857	0.9036	0.6778	0.871	0.5772	0.8551	0.5603	0.8241	0.483
gi|6323537	4.68	4.68	42.5	chaperonin [Saccharomyces cerevisiae]	Saccharomyces cerevisiae	4	0.9908	0.9957	1.0471	0.7881	0.8954	0.6386	0.8472	0.4828	0.8954	0.6421	0.8472	0.4854
gi|1420009	4.55	7	24.9	unnamed protein product [Saccharomyces cerevisiae]	Saccharomyces cerevisiae	4	1.0093	0.9319	0.7943	0.2974	0.6138	0.1087	0.7656	0.3007	0.6252	0.1154	0.7798	0.327
gi|6320788	4.03	4.06	32.3	RecName: Full=40S ribosomal protein S22-A; AltName: Full=S24; AltName: Full=YS22; AltName: Full=RP50; AltName: Full=YP58	Saccharomyces cerevisiae	4	0.6427	0.7454	1.4859	0.2789	2.5119	0.1827	1.7219	0.6466	1.7061	0.2439	1.1376	0.8862
gi|915003	2.14	6.3	17.8	Ade16p [Saccharomyces cerevisiae]	Saccharomyces cerevisiae	4	0.8872	0.5483	1.0765	0.6617	1.1376	0.479	1.0471	0.7148	1.0186	0.8684	0.9376	0.7699
gi|786288	7.2	7.41	13.4	AMS1 [Saccharomyces cerevisiae]	Saccharomyces cerevisiae	3	0.9036	0.321	1	0.8087	1.0471	0.48	1.0375	0.6334	0.955	0.7489	0.9462	0.5786
gi|6319530	7.05	7.17	22.4	Chain D, Homoserine Dehydrogenase Complex With Nad Analogue And L- Homoserine	Saccharomyces cerevisiae	3	1.0375	0.7178	0.9908	0.9861	0.912	0.5314	0.9036	0.5209	0.955	0.7817	0.955	0.7686
gi|854482	6.92	6.95	17.1	Trp5p [Saccharomyces cerevisiae]	Saccharomyces cerevisiae	3	0.9036	0.5323	0.9462	0.7567	1.0186	0.8469	1.0666	0.6193	0.929	0.6584	0.9727	0.8918
gi|37362677	6.72	6.72	19.6	RecName: Full=NADPH-dependent aldose reductase GRE3; AltName: Full=NADPH-dependent aldo-keto reductase GRE3; AltName: Full=NADPH-dependent methylglyoxal reductase GRE3; AltName: Full=Xylose reductase; AltName: Full=Genes de respuesta a estres protein 3	Saccharomyces cerevisiae	3	0.929	0.5954	0.8954	0.3877	0.8872	0.378	0.9817	0.9236	0.8318	0.1994	0.9204	0.5447
gi|6324907	6.69	6.82	14.2	RecName: Full=Putative prolyl-tRNA synthetase YHR020W; AltName: Full=Proline--tRNA ligase; Short=ProRS	Saccharomyces cerevisiae	3	0.9727	0.9298	0.9908	0.9843	1.1803	0.4961	1.1912	0.4861	1.1588	0.5435	1.1588	0.5326
gi|6324937	6.67	7.15	15.4	glycogen phosphorylase [Saccharomyces cerevisiae]	Saccharomyces cerevisiae	3	1.028	0.8913	1.028	0.8926	1.0666	0.7739	1.028	0.8768	1.1066	0.6768	1.0666	0.7726
gi|6321407	6.5	6.59	9.2	Subunit a of vacuolar-ATPase V0 domain, one of two isoforms (Vph1p and Stv1p); Vph1p is located in V-ATPase complexes of the vacuole while Stv1p is located in V-ATPase complexes of the Golgi and endosomes [Saccharomyces cerevisiae]	Saccharomyces cerevisiae	3	0.9462	0.6867	1	0.9776	1.0093	0.8625	1.0093	0.8845	0.9638	0.8143	0.955	0.793
gi|6319307	6.48	6.55	15.3	Component of the TREX complex required for nuclear mRNA export; member of the DEAD-box RNA helicase superfamily and is involved in early and late steps of spliceosome assembly; homolog of the human splicing factor hUAP56 [Saccharomyces cerevisiae]	Saccharomyces cerevisiae	3	1.0471	0.5996	1.1066	0.3404	0.9908	0.9993	0.8872	0.3407	1.0471	0.599	0.9462	0.6238
gi|6324639	6.44	6.44	28	RecName: Full=Scavenger mRNA-decapping enzyme DcpS; AltName: Full=DCS-1; AltName: Full=Hint-related 7meGMP-directed hydrolase 1	Saccharomyces cerevisiae	3	0.912	0.6487	0.9462	0.7862	0.863	0.5339	0.9036	0.7057	0.7943	0.3302	0.8318	0.4359
gi|6323326	6.37	6.37	22.7	Sis1p [Saccharomyces cerevisiae]	Saccharomyces cerevisiae	3	0.787	0.2435	0.5916	0.207	0.5808	0.1914	0.9727	0.8945	0.4786	0.0475	0.7727	0.1452
gi|717063	6.34	6.41	28.2	RecName: Full=NADPH-dependent alpha-keto amide reductase; Short=AKR-E; AltName: Full=YKAR	Saccharomyces cerevisiae	3	1.0568	0.8607	1	0.8614	0.8472	0.6086	0.8472	0.5248	0.9036	0.5583	0.9036	0.6401
gi|849218	6.22	6.29	25.4	RecName: Full=Acetyl-CoA acetyltransferase; AltName: Full=Acetoacetyl-CoA thiolase; AltName: Full=Ergosterol biosynthesis protein 10	Saccharomyces cerevisiae	3	0.955	0.7919	0.8318	0.3603	0.8166	0.3395	0.9727	0.9526	0.787	0.2624	0.929	0.7482
gi|6320137	6.05	6.09	22.3	Gua1p [Saccharomyces cerevisiae]	Saccharomyces cerevisiae	3	1.1169	0.1525	0.9204	0.3658	0.929	0.5495	1	0.916	1.0471	0.5877	1.1272	0.1412
gi|99031948	6.04	6.04	50	Pai3p [Saccharomyces cerevisiae]	Saccharomyces cerevisiae	3	1.1482	0.3834	0.9727	0.9063	0.6486	0.0537	0.6546	0.0599	0.7586	0.13	0.7727	0.1485
gi|406272	6.03	6.06	14.5	RecName: Full=Small glutamine-rich tetratricopeptide repeat-containing protein 2; AltName: Full=Viral protein U-binding protein; AltName: Full=SGT/UBP	Saccharomyces cerevisiae	3	1.0568	0.8823	1	0.931	0.8872	0.5621	0.879	0.6144	0.9462	0.6542	0.9376	0.7132
gi|927781	6.03	6.06	20.9	Atp4p [Saccharomyces cerevisiae]	Saccharomyces cerevisiae	3	1.0186	0.8896	1.0186	0.8877	0.9638	0.9022	0.9376	0.7933	0.9908	0.9872	0.9638	0.9003
gi|791105	6.01	6.04	8.8	Prc1p [Saccharomyces cerevisiae]	Saccharomyces cerevisiae	3	0.9817	0.962	1.0186	0.8907	0.7311	0.2207	0.7112	0.1957	0.7178	0.2116	0.7047	0.1879
gi|6320420	6	6.62	17.7	Ade1p [Saccharomyces cerevisiae]	Saccharomyces cerevisiae	3	1	0.9669	1.028	0.8557	0.9817	0.9628	0.9462	0.8199	0.9908	0.996	0.955	0.8518
gi|6320529	6	6.07	15.9	unknown [Saccharomyces cerevisiae]	Saccharomyces cerevisiae	3	1.028	0.7582	0.871	0.5508	0.8241	0.4141	0.9462	0.7849	0.8551	0.5718	0.9727	0.9711
gi|6321401	6	6.03	34.9	Ribosomal protein P2 alpha, a component of the ribosomal stalk, which is involved in the interaction between translational elongation factors and the ribosome; regulates the accumulation of P1 (Rpp1Ap and Rpp1Bp) in the cytoplasm [Saccharomyces cerevisiae]	Saccharomyces cerevisiae	3	0.9638	0.7523	1.028	0.7187	1.1066	0.4421	1.0666	0.6456	1.0765	0.6155	1.0471	0.8776
gi|6322836	6	6	31	Acb1p [Saccharomyces cerevisiae]	Saccharomyces cerevisiae	3	1.1912	0.4538	0.9462	0.8606	0.8318	0.4988	0.871	0.5985	1.0093	0.9274	1.0471	0.7912
gi|6320072	5.96	6.02	7.9	Hsp78p [Saccharomyces cerevisiae]	Saccharomyces cerevisiae	3	0.9727	0.9589	1.0666	0.8272	1	0.9796	0.929	0.8463	0.9817	0.9793	0.912	0.8081
gi|6324761	5.9	5.93	13.4	Gas1p [Saccharomyces cerevisiae]	Saccharomyces cerevisiae	3	0.8954	0.6198	0.7656	0.1823	0.9204	0.6493	1.2023	0.3079	0.8318	0.3647	1.0864	0.6858
gi|731024	5.85	5.86	8.4	RecName: Full=High-affinity hexose transporter HXT6	Saccharomyces cerevisiae	3	0.879	0.7784	1.0093	0.9618	0.8017	0.6285	0.787	0.6027	0.7047	0.4928	0.6982	0.4747
gi|829130	5.77	5.83	22.4	Protein that interacts with and inhibits carboxypeptidase Y and Ira2p; phosphatidylethanolamine-binding protein (PEBP) family member; targets to vacuolar membranes during stationary phase; acetylated by NatB N-terminal acetyltransferase [Saccharomyces cerevisiae]	Saccharomyces cerevisiae	3	1.028	0.7071	0.9462	0.6558	0.9462	0.6786	0.9908	0.9736	0.9817	0.9963	1.028	0.7122
gi|731508	5.68	5.68	16.1	Cell wall-related secretory glycoprotein; induced by nutrient deprivation-associated growth arrest and upon entry into stationary phase; may be involved in adaptation prior to stationary phase entry; has similarity to Sps100p [Saccharomyces cerevisiae]	Saccharomyces cerevisiae	3	0.7311	0.5817	1.3062	0.6113	1.0093	0.9707	0.7656	0.6314	0.7447	0.6005	0.5649	0.3896
gi|6319500	5.64	5.98	16	Imd4p [Saccharomyces cerevisiae]	Saccharomyces cerevisiae	3	0.9908	0.9166	1.028	0.9659	1.1803	0.5464	1.1376	0.5228	1.1803	0.6086	1.1272	0.5825
gi|32130430	5.61	5.68	10.4	Beta subunit of cytoplasmic phenylalanyl-tRNA synthetase, forms a tetramer with Frs2p to generate active enzyme; able to hydrolyze mis-aminoacylated tRNA-Phe, which could contribute to translational quality control [Saccharomyces cerevisiae]	Saccharomyces cerevisiae	3	0.9908	0.9928	1.0568	0.5502	1.0864	0.4069	1.0186	0.773	1.0965	0.4032	1.0186	0.7664
gi|6319986	5.51	5.51	12.2	Beta subunit of succinyl-CoA ligase, which is a mitochondrial enzyme of the TCA cycle that catalyzes the nucleotide-dependent conversion of succinyl-CoA to succinate [Saccharomyces cerevisiae]	Saccharomyces cerevisiae	3	1.028	0.8032	1.0375	0.7416	0.929	0.6859	0.8872	0.4865	0.9638	0.871	0.9204	0.6305
gi|1420421	5.41	5.42	16.1	MDH2 [Saccharomyces cerevisiae]	Saccharomyces cerevisiae	3	0.929	0.883	0.912	0.8443	0.5702	0.3669	0.6252	0.4201	0.5346	0.3346	0.5808	0.3793
gi|6321232	5.3	5.44	20.6	Soluble fumarate reductase, required with isoenzyme Osm1p for anaerobic growth; may interact with ribosomes, based on co-purification experiments; authentic, non-tagged protein is detected in purified mitochondria in high-throughput studies [Saccharomyces cerevisiae]	Saccharomyces cerevisiae	3	0.9036	0.8522	1.1169	0.8022	0.8872	0.8137	0.7798	0.6456	0.8091	0.6859	0.7178	0.5482
gi|3368	5.28	5.28	20.6	Skp1p [Saccharomyces cerevisiae]	Saccharomyces cerevisiae	3	0.863	0.3042	0.955	0.2236	0.8472	0.0359	0.8872	0.0771	0.7447	0.0228	0.7727	0.0414
gi|786315	5.26	5.26	35.1	Tif3p: Translation initiation factor eIF-4B [Saccharomyces cerevisiae]	Saccharomyces cerevisiae	3	1.028	0.702	1.0568	0.5346	1.0471	0.5752	0.9817	0.9493	1.0864	0.4128	1.0186	0.7767
gi|6321203	5.24	5.31	16.2	Putative cytoplasmic protein of unknown function [Saccharomyces cerevisiae]	Saccharomyces cerevisiae	3	1.0093	0.6475	0.9638	0.701	0.955	0.7299	0.9817	0.9682	0.9727	0.9079	1	0.6204
gi|927770	5.24	5.24	9.7	Erg6p [Saccharomyces cerevisiae]	Saccharomyces cerevisiae	3	1.028	0.7033	1.0093	0.8788	1.028	0.7563	1.0093	0.8733	1.0666	0.4995	1.0471	0.5935
gi|786290	5.16	5.27	14.6	Aat2p [Saccharomyces cerevisiae]	Saccharomyces cerevisiae	3	1	0.9503	0.955	0.8551	1.0186	0.8711	1.0568	0.7336	1.028	0.8231	1.0666	0.6899
gi|6324778	5.1	5.1	24.9	Subunit E of the eight-subunit V1 peripheral membrane domain of the vacuolar H+-ATPase (V-ATPase), an electrogenic proton pump found throughout the endomembrane system; required for the V1 domain to assemble onto the vacuolar membrane [Saccharomyces cerevisiae]	Saccharomyces cerevisiae	3	0.8954	0.7773	0.8872	0.75	0.9727	0.953	1.0864	0.7912	0.879	0.7367	0.9817	0.9843
gi|74645057	5.09	5.17	10.6	Prt1p [Saccharomyces cerevisiae]	Saccharomyces cerevisiae	3	1.2359	0.8805	0.9462	0.9872	2.0324	0.0933	2.0893	0.0919	2.3335	0.1176	2.466	0.1157
gi|6323090	5.06	5.08	10.2	Cys3p [Saccharomyces cerevisiae]	Saccharomyces cerevisiae	3	1.028	0.7588	1.0965	0.4894	1.0568	0.6377	0.955	0.799	1.0965	0.4626	0.9908	0.9567
gi|73621199	5.06	5.06	29.8	Cyt1p [Saccharomyces cerevisiae]	Saccharomyces cerevisiae	3	0.9376	0.7633	0.7586	0.1909	0.7798	0.2241	1.0186	0.8547	0.7379	0.1726	0.9638	0.9037
gi|4528	5.05	5.13	41.9	Atp14p [Saccharomyces cerevisiae]	Saccharomyces cerevisiae	3	1.0765	0.7583	1.0471	0.8263	0.9462	0.819	0.8872	0.6692	1.028	0.9322	0.9638	0.891
gi|805049	4.92	4.92	26.1	Chain Y, Crystal Structure Of An Hsp90-Sba1 Closed Chaperone Complex	Saccharomyces cerevisiae	3	1.0093	0.9403	0.8954	0.6701	0.9036	0.7085	1.0093	0.9509	0.9204	0.7584	1.028	0.892
gi|849189	4.88	4.94	24.1	tropomyosin [Saccharomyces cerevisiae]	Saccharomyces cerevisiae	3	1.028	0.7257	1	0.8995	0.9204	0.4624	0.912	0.4059	0.9462	0.6678	0.9376	0.5872
gi|88984161	4.84	4.96	9.4	Aha1p [Saccharomyces cerevisiae]	Saccharomyces cerevisiae	3	0.912	0.8734	1.0765	0.8008	0.9376	0.6022	0.863	0.4628	0.8551	0.5106	0.787	0.3926
gi|6324313	4.8	4.86	39.8	Nicotinamidase that converts nicotinamide to nicotinic acid as part of the NAD(+) salvage pathway, required for life span extension by calorie restriction; PNC1 expression responds to all known stimuli that extend replicative life span [Saccharomyces cerevisiae]	Saccharomyces cerevisiae	3	1.0666	0.4779	0.9817	0.734	0.9036	0.2294	0.912	0.3518	0.9817	0.5963	0.9908	0.808
gi|791117	4.69	4.72	12	RecName: Full=Branched-chain-amino-acid aminotransferase, mitochondrial; Short=BCAT; AltName: Full=Protein TWT1; AltName: Full=Protein ECA39; Flags: Precursor	Saccharomyces cerevisiae	3	1.1482	0.2291	0.9036	0.3138	0.863	0.2503	0.9462	0.6805	1	0.8461	1.0965	0.2819
gi|854503	4.63	4.84	17.9	2-enoyl thioester reductase, member of the medium chain dehydrogenase/reductase family; localized to in mitochondria, where it has a probable role in fatty acid synthesis [Saccharomyces cerevisiae]	Saccharomyces cerevisiae	3	1.0471	0.7223	0.9462	0.7093	0.7244	0.1537	0.7586	0.2108	0.7656	0.2074	0.8017	0.2943
gi|74655018	4.61	4.73	6.7	RecName: Full=Dolichyl-phosphate-mannose--protein mannosyltransferase 2	Saccharomyces cerevisiae	3	0.929	0.7282	1.1066	0.6155	1.1588	0.4614	1.0375	0.7826	1.0864	0.6639	0.9727	0.9404
gi|836799	4.51	4.8	7.5	Chc1p [Saccharomyces cerevisiae]	Saccharomyces cerevisiae	3	1.1169	0.9565	1.0186	0.4996	0.9908	0.5469	0.9727	0.6001	1.1272	0.2279	1.0965	0.2227
gi|994823	4.48	5.02	13.5	aminopeptidase yscII [Saccharomyces cerevisiae]	Saccharomyces cerevisiae	3	1	0.9432	0.9908	0.9911	0.9204	0.6707	0.9204	0.6784	0.929	0.7212	0.9376	0.7292
gi|854499	4.31	4.36	10.9	Ade5,7p [Saccharomyces cerevisiae]	Saccharomyces cerevisiae	3	0.9204	0.8299	0.9638	0.7483	1.0864	0.7899	1.1169	0.3084	1.0093	0.9526	1.028	0.7146
gi|929849	4.31	4.31	40.9	Rpl35bp [Saccharomyces cerevisiae]	Saccharomyces cerevisiae	3	0.8395	0.4904	1.0864	0.6668	1.1912	0.4667	1.0864	0.688	1.0093	0.9493	0.9204	0.7063
gi|6322746	4.31	4.31	16.3	Rho1: Rho sub-family of Ras proteins (Swiss Prot. accession number P06780) [Saccharomyces cerevisiae]	Saccharomyces cerevisiae	3	0.8954	0.5037	0.9376	0.6707	1	0.9161	1.0666	0.6027	0.912	0.5619	0.9638	0.8627
gi|172947	4.26	4.26	38.4	RecName: Full=Multiprotein-bridging factor 1; AltName: Full=Suppressor of frameshift mutations protein 13	Saccharomyces cerevisiae	3	1.1376	0.7501	0.2466	0.0295	0.169	0.0538	0.5395	0.2951	0.1644	0.0557	0.6252	0.358
gi|85695429	4.24	4.29	24.6	unknown [Saccharomyces cerevisiae]	Saccharomyces cerevisiae	3	0.8872	0.6436	1.0186	0.7074	1.0568	0.6004	1.028	0.4041	0.9462	0.9456	0.9204	0.6608
gi|939749	4.11	4.21	12.3	unnamed protein product [Saccharomyces cerevisiae]	Saccharomyces cerevisiae	3	1	0.9785	0.9036	0.8588	0.7586	0.6198	0.8318	0.7284	0.7727	0.6348	0.8395	0.7465
gi|730460	4.02	4.02	49.3	RecName: Full=40S ribosomal protein S28-B; AltName: Full=S33; AltName: Full=YS27	Saccharomyces cerevisiae	3	1.0375	0.9536	0.8872	0.9824	1.0186	0.6986	1.1376	0.6848	1.0765	0.7365	1.2023	0.7219
gi|6322899	4	4.14	11.2	Isopropylmalate isomerase, catalyzes the second step in the leucine biosynthesis pathway [Saccharomyces cerevisiae]	Saccharomyces cerevisiae	3	1.0965	0.8004	0.9727	0.9574	1.2134	0.6434	1.2474	0.6137	1.3552	0.5158	1.3804	0.4942
gi|83288131	4	4	14.7	RecName: Full=Glycine cleavage system H protein, mitochondrial; AltName: Full=Glycine decarboxylase complex subunit H; Flags: Precursor	Saccharomyces cerevisiae	3	1.0568	0.9014	1.0093	0.9764	0.8872	0.8202	0.871	0.7986	0.9376	0.9151	0.929	0.892
gi|731437	3.87	3.92	10.6	Gln4p [Saccharomyces cerevisiae]	Saccharomyces cerevisiae	3	0.955	0.8443	1.0471	0.6406	1.1803	0.1125	1.1066	0.4743	1.1376	0.3325	1.0666	0.6225
gi|85695430	3.85	3.88	12.5	Ape3p [Saccharomyces cerevisiae]	Saccharomyces cerevisiae	3	0.6607	0.4926	1.4859	0.4902	1.2823	0.6275	0.8551	0.7751	0.863	0.7794	0.5754	0.3965
gi|683696	3.84	3.86	10.4	RecName: Full=Plasma membrane iron permease	Saccharomyces cerevisiae	3	1.1169	0.7357	1.0568	0.8594	0.9817	0.9879	0.929	0.8479	1.1169	0.7459	1.0471	0.876
gi|6321429	3.83	3.83	10.8	One of six ATPases of the 19S regulatory particle of the 26S proteasome involved in the degradation of ubiquitinated substrates; recruited to the GAL1-10 promoter region upon induction of transcription [Saccharomyces cerevisiae]	Saccharomyces cerevisiae	3	0.9462	0.8326	0.863	0.5701	0.9204	0.7575	1.0568	0.7794	0.879	0.613	1.0093	0.9437
gi|6321236	3.66	3.66	23	Ypr102cp [Saccharomyces cerevisiae]	Saccharomyces cerevisiae	3	1.4588	0.3702	0.929	0.8692	1.3677	0.3106	1.4454	0.2493	2.0324	0.1718	1.9953	0.0796
gi|6319925	3.46	3.46	37	Qcr7p: ubiquinol-cytochrome c reductase [Saccharomyces cerevisiae]	Saccharomyces cerevisiae	3	0.6546	0.2915	0.8318	0.5367	0.9204	0.8799	1.0965	0.6113	0.6081	0.2694	0.7178	0.4106
gi|731924	3.09	3.15	12.6	RecName: Full=1,4-alpha-glucan-branching enzyme; AltName: Full=Glycogen-branching enzyme	Saccharomyces cerevisiae	3	0.929	0.7416	1.0093	0.9088	0.8318	0.3769	0.8166	0.3303	0.7798	0.2553	0.7586	0.2242
gi|895893	2.75	2.79	15.4	Gln1p [Saccharomyces cerevisiae]	Saccharomyces cerevisiae	3	1.0965	0.3996	0.9638	0.818	1.0864	0.4855	1.1169	0.4806	1.1912	0.1464	1.2359	0.1151
gi|6320291	2.62	3.23	51.9	Protein component of the large (60S) ribosomal subunit, identical to Rpl42Bp and has similarity to rat L44 ribosomal protein [Saccharomyces cerevisiae]	Saccharomyces cerevisiae	3	1.5136	0.6673	1.556	0.7605	1.556	0.5952	0.9638	0.7895	2.3988	0.4141	1.5276	0.5268
gi|6325033	2.6	3.95	28.4	Protein component of the large (60S) ribosomal subunit, has similarity to Rpl37Bp and to rat L37 ribosomal protein [Saccharomyces cerevisiae]	Saccharomyces cerevisiae	3	0.955	0.8392	1.0471	0.8165	1.0093	0.9251	0.9638	0.8876	0.9727	0.9115	0.9204	0.738
gi|927779	2.53	2.57	2.9	formylglycinamide ribonucleotide synthetase [Saccharomyces cerevisiae]	Saccharomyces cerevisiae	3	1.0186	0.9541	0.955	0.9382	0.9817	0.9861	1.0186	0.9521	1.0093	0.968	1.0375	0.9067
gi|92090601	4.91	5.09	12.7	SCP160 [Saccharomyces cerevisiae]	Saccharomyces cerevisiae	2	1.0186	0.7611	1.028	0.6934	0.9727	0.8051	0.929	0.5322	1	0.954	0.955	0.7352
gi|849198	4.79	4.82	28.7	Atp7p [Saccharomyces cerevisiae]	Saccharomyces cerevisiae	2	0.9376	0.8218	0.9462	0.855	0.912	0.7177	0.9462	0.8539	0.863	0.5707	0.8954	0.6877
gi|6325017	4.71	4.74	16.3	Mitochondrial translation elongation factor Tu; comprises both GTPase and guanine nucleotide exchange factor activities, while these activities are found in separate proteins in S. pombe and humans [Saccharomyces cerevisiae]	Saccharomyces cerevisiae	2	0.7586	0.3377	1.3183	0.3075	1.2942	0.3281	0.9727	0.9472	1	0.9769	0.7516	0.3163
gi|974205	4.64	4.65	17.2	RecName: Full=Vesicle-associated membrane protein-associated protein SCS2; Short=VAMP-associated protein SCS2; AltName: Full=VAP homolog 1; AltName: Full=Choline sensitivity suppressor protein 2	Saccharomyces cerevisiae	2	1.1066	0.4872	1.0093	0.901	0.8472	0.3445	0.8318	0.3047	0.955	0.7387	0.9376	0.6529
gi|940841	4.58	4.76	7.8	Gdh2p [Saccharomyces cerevisiae]	Saccharomyces cerevisiae	2	1.1066	0.4669	0.912	0.5551	0.8551	0.3594	0.9376	0.6802	0.955	0.7999	1.0375	0.7192
gi|836717	4.47	4.47	30.3	Dpm1p: Dolichol-phosphate mannose synthase [Saccharomyces cerevisiae]	Saccharomyces cerevisiae	2	0.955	0.2908	1.0093	0.2865	0.9908	0.7509	0.9727	0.3944	0.955	0.4007	0.9376	0.1297
gi|817884	4.3	4.3	10.1	ATP-dependent DEAD (Asp-Glu-Ala-Asp)-box RNA helicase, required for translation initiation of all yeast mRNAs; mutations in human DEAD-box DBY are a frequent cause of male infertility [Saccharomyces cerevisiae]	Saccharomyces cerevisiae	2	0.9908	0.8396	1.3183	0.3645	1.5417	0.1368	1.1695	0.3365	1.556	0.1601	1.1695	0.4134
gi|6324742	4.29	4.32	22.1	RecName: Full=Reticulon-like protein 2	Saccharomyces cerevisiae	2	1.1588	0.585	0.7379	0.5863	0.2559	0.0161	0.3342	0.0282	0.302	0.0271	0.3873	0.0502
gi|6226540	4.28	4.32	38	Protein component of the large (60S) ribosomal subunit, has similarity to Rpl22Bp and to rat L22 ribosomal protein [Saccharomyces cerevisiae]	Saccharomyces cerevisiae	2	1.0375	0.6663	0.9817	0.8218	1.0765	0.8274	1.0965	0.994	1.1376	0.5493	1.1482	0.6708
gi|82795241	4.24	4.33	16.8	GTP-binding protein [Saccharomyces cerevisiae]	Saccharomyces cerevisiae	2	0.9638	0.6248	0.9462	0.4381	1.0093	0.7158	1.0471	0.2847	0.9817	0.903	1.028	0.5046
gi|731522	4.19	4.23	18	Ypr1p [Saccharomyces cerevisiae]	Saccharomyces cerevisiae	2	0.9462	0.7409	0.9376	0.6386	0.9817	0.9449	1.0375	0.6846	0.9376	0.6922	1	0.936
gi|6324691	4.19	4.22	15	RecName: Full=Flavohemoprotein; AltName: Full=Flavohemoglobin; AltName: Full=Hemoglobin-like protein; AltName: Full=Nitric oxide dioxygenase; Short=NO oxygenase; Short=NOD	Saccharomyces cerevisiae	2	1.1588	0.5577	1.0375	0.8851	0.9376	0.8178	0.8954	0.7118	1.0965	0.7057	1.0471	0.8112
gi|731467	4.12	4.68	27.7	orf14 [Saccharomyces cerevisiae]	Saccharomyces cerevisiae	2	1.0666	0.8775	0.8395	0.7248	0.7178	0.5361	0.8472	0.7409	0.7656	0.6122	0.912	0.8524
gi|6320056	4.12	4.12	12.1	RecName: Full=Protein HBT1; AltName: Full=HUB1 target protein 1	Saccharomyces cerevisiae	2	0.4742	0.0801	0.3467	0.3469	0.2228	0.0484	0.597	0.6235	0.1138	0.0088	0.2911	0.0685
gi|6324546	4.07	4.12	10.8	Mas5p [Saccharomyces cerevisiae]	Saccharomyces cerevisiae	2	1.2246	0.4176	0.9908	0.9834	0.8241	0.5006	0.8318	0.509	1.028	0.8137	1.028	0.7986
gi|849221	4.05	4.09	7.6	cyclase-associated protein [Saccharomyces cerevisiae]	Saccharomyces cerevisiae	2	1.0965	0.8273	1.0471	0.9062	0.9204	0.8814	0.871	0.7931	1.028	0.943	0.9727	0.9626
gi|6320175	4.04	4.17	14.2	2-Isopropylmalate Synthase [Saccharomyces cerevisiae]	Saccharomyces cerevisiae	2	1.0765	0.2176	0.9204	0.2561	0.8954	0.1656	0.9638	0.6281	0.9817	0.7507	1.0471	0.3498
gi|6322529	4.03	4.09	7.6	Lap4p [Saccharomyces cerevisiae]	Saccharomyces cerevisiae	2	0.8395	0.6332	0.8954	0.736	0.8395	0.6012	0.929	0.8242	0.7112	0.4007	0.787	0.522
gi|914973	4.03	4.09	6.8	Phe-RNA synthetase [Saccharomyces cerevisiae]	Saccharomyces cerevisiae	2	0.9817	0.9194	1.0186	0.8033	1.1482	0.5745	1.1169	0.7201	1.1376	0.6276	1.1066	0.7896
gi|817868	4.03	4.03	24.9	Lpz15p [Saccharomyces cerevisiae]	Saccharomyces cerevisiae	2	1.1482	0.7099	1	0.9805	1.2942	0.5585	1.2823	0.5701	1.5136	0.4124	1.4859	0.4196
gi|6686210	4.02	4.06	15.9	Pet10p [Saccharomyces cerevisiae]	Saccharomyces cerevisiae	2	0.9817	0.9357	1.0471	0.6358	0.7656	0.1734	0.7244	0.1193	0.7586	0.1624	0.7178	0.1127
gi|6325293	4.02	4.05	36.1	RecName: Full=40S ribosomal protein S25-B; AltName: Full=S31; AltName: Full=YS23; AltName: Full=RP45; Flags: Precursor	Saccharomyces cerevisiae	2	1.0765	0.7193	1.1376	0.6342	1.1376	0.6082	0.9908	0.9621	1.2359	0.4478	1.0765	0.689
gi|887607	4.02	4.03	16.8	RecName: Full=Nuclear transport factor 2; Short=NTF-2; AltName: Full=Nuclear transport factor P10	Saccharomyces cerevisiae	2	0.912	0.748	1.0765	0.7395	1.1169	0.6381	1.028	0.8711	1.028	0.8616	0.9462	0.8666
gi|6324696	4	4.07	11.4	Aro8p [Saccharomyces cerevisiae]	Saccharomyces cerevisiae	2	1	0.9797	1.1169	0.7983	1.3677	0.5281	1.2134	0.6619	1.3804	0.5172	1.2246	0.6469
gi|6321606	4	4.07	20.5	Mitochondrial thioredoxin, highly conserved oxidoreductase required to maintain the redox homeostasis of the cell, forms the mitochondrial thioredoxin system with Trr2p, redox state is maintained by both Trr2p and Glr1p [Saccharomyces cerevisiae]	Saccharomyces cerevisiae	2	0.9817	0.9687	1.0965	0.762	0.929	0.8623	0.8395	0.6503	0.9204	0.8327	0.8318	0.628
gi|6319278	4	4.03	15.4	RecName: Full=Glutathione S-transferase 1; AltName: Full=GST-I	Saccharomyces cerevisiae	2	0.8872	0.6089	1.0093	0.9257	0.9817	0.9657	0.9638	0.892	0.879	0.5866	0.863	0.5418
gi|927796	4	4.03	7.7	hypothetical esterase [Saccharomyces cerevisiae]	Saccharomyces cerevisiae	2	1.1376	0.5792	1.028	0.8306	0.7447	0.3441	0.7244	0.3031	0.863	0.5374	0.8318	0.4526
gi|6325097	4	4.02	27.5	Sss1p [Saccharomyces cerevisiae]	Saccharomyces cerevisiae	2	0.912	0.8529	0.8166	0.6777	0.9638	0.9435	1.1695	0.7226	0.8872	0.8004	1.0765	0.8559
gi|6319726	4	4	67.3	Gre1p [Saccharomyces cerevisiae]	Saccharomyces cerevisiae	2	0.2489	0.6479	4.6132	0.027	0.6668	0.0408	0.278	0.0233	0.207	0.0425	0.0738	0.0238
gi|6323209	4	4	17.8	suppressor of MIF2 mutations [Saccharomyces cerevisiae]	Saccharomyces cerevisiae	2	0.9817	0.9835	0.9376	0.8766	0.9817	0.9723	1.028	0.9035	0.9727	0.9559	1.028	0.9197
gi|732928	4	4	19.8	Ydr377wp [Saccharomyces cerevisiae]	Saccharomyces cerevisiae	2	0.9817	0.976	0.8241	0.5699	0.7727	0.5324	0.929	0.9355	0.7656	0.5459	0.9204	0.9593
gi|886910	4	4	19	Cytoplasmic ankyrin-repeat containing protein of unknown function, proposed to link the processes of 40S ribosomal subunit biogenesis and adaptation to osmotic and oxidative stress; expression repressed by heat shock [Saccharomyces cerevisiae]	Saccharomyces cerevisiae	2	6.1376	0.1111	0.0839	0.0291	0.1675	0.0766	1.977	0.314	0.9908	0.0691	6.0813	0.033
gi|747902	3.97	4.08	8.3	unnamed protein product [Saccharomyces cerevisiae]	Saccharomyces cerevisiae	2	0.787	0.5548	0.9727	0.9632	1.4859	0.3855	1.5136	0.3739	1.1803	0.6545	1.2023	0.6282
gi|6322555	3.96	3.98	10.4	orf 06108 [Saccharomyces cerevisiae]	Saccharomyces cerevisiae	2	0.879	0.73	1.0375	0.8927	1.2942	0.4936	1.2359	0.5515	1.1588	0.6708	1.1066	0.7585
gi|7546185	3.96	3.97	9	tubulin beta chain [Saccharomyces cerevisiae]	Saccharomyces cerevisiae	2	0.9817	0.9411	0.9462	0.7806	0.912	0.645	0.955	0.847	0.9036	0.5982	0.9462	0.7909
gi|90108772	3.95	3.96	17.3	unknown [Saccharomyces cerevisiae]	Saccharomyces cerevisiae	2	1.1588	0.5255	1.0375	0.8442	1.0965	0.6083	1.0471	0.727	1.2823	0.3503	1.2134	0.3992
gi|729580	3.85	3.9	15.1	Cox2p [Saccharomyces cerevisiae]	Saccharomyces cerevisiae	2	1.028	0.901	0.9204	0.8154	0.879	0.6959	0.9462	0.8697	0.912	0.7854	0.9817	0.9681
gi|9755343	3.82	3.82	16.3	RecName: Full=Protein HMF1; AltName: Full=High dosage growth inhibitor	Saccharomyces cerevisiae	2	0.8091	0.69	1.0765	0.8579	1.1588	0.7488	1.0666	0.8807	0.9462	0.9283	0.871	0.7914
gi|665661	3.77	3.88	8.2	Alpha subunit of COPI vesicle coatomer complex, which surrounds transport vesicles in the early secretory pathway [Saccharomyces cerevisiae]	Saccharomyces cerevisiae	2	0.8872	0.5458	0.9376	0.7279	1.0965	0.4682	1.1588	0.3128	0.9817	0.9868	1.0375	0.779
gi|807973	3.72	3.85	7.9	Mdm38p [Saccharomyces cerevisiae]	Saccharomyces cerevisiae	2	0.0384	0.014	1.0471	0.8937	11.5878	0.0144	10.0925	0.0145	0.631	0.4171	0.597	0.3803
gi|807965	3.72	3.75	18.2	Cyp5p: peptidyl-prolyl cis-trans isomerase D (Swiss Prot. accession number P35176 [Saccharomyces cerevisiae]	Saccharomyces cerevisiae	2	0.8872	0.0299	0.955	0.811	0.9204	0.0334	0.955	0.0329	0.8241	0.2625	0.8551	0.2976
gi|732165	3.72	3.75	8.7	Arp2p [Saccharomyces cerevisiae]	Saccharomyces cerevisiae	2	0.8872	0.8105	0.9817	0.9798	1.028	0.9311	1.0471	0.9112	0.9204	0.8755	0.929	0.895
gi|817866	3.67	3.69	16.8	Conserved protein with deoxyribonucleoside triphosphate pyrophosphohydrolase activity, mediates exclusion of noncanonical purines from deoxyribonucleoside triphosphate pools; mutant is sensitive to the base analog 6-N-hydroxylaminopurine [Saccharomyces cerevisiae]	Saccharomyces cerevisiae	2	0.8472	0.6349	1.0666	0.8283	1.3804	0.4153	1.2823	0.4898	1.1803	0.6272	1.0965	0.7651
gi|758292	3.63	3.71	16.7	unknown [Saccharomyces cerevisiae]	Saccharomyces cerevisiae	2	0.912	0.6835	0.9727	0.9215	0.9727	0.9332	0.9908	0.9881	0.8954	0.634	0.912	0.6928
gi|6323004	3.54	3.61	10.9	Subunit H of the eight-subunit V1 peripheral membrane domain of the vacuolar H+-ATPase (V-ATPase), an electrogenic proton pump found throughout the endomembrane system; serves as an activator or a structural stabilizer of the V-ATPase [Saccharomyces cerevisiae]	Saccharomyces cerevisiae	2	0.863	0.7087	1.5136	0.5873	1.556	0.43	1.0186	0.7097	1.3552	0.5881	0.8872	0.9987
gi|6321332	3.54	3.54	23.6	unknown [Saccharomyces cerevisiae]	Saccharomyces cerevisiae	2	1.0471	0.9045	0.929	0.8871	1.0864	0.8468	1.1588	0.7443	1.1482	0.7596	1.2246	0.6674
gi|6325292	3.51	3.51	23	Pfy1p [Saccharomyces cerevisiae]	Saccharomyces cerevisiae	2	0.929	0.7126	1.1803	0.3658	1.0186	0.9136	0.8472	0.4085	0.9462	0.7914	0.7943	0.2813
gi|6325114	3.49	3.73	22.3	Clathrin light chain, subunit of the major coat protein involved in intracellular protein transport and endocytosis; thought to regulate clathrin function; two Clathrin heavy chains (CHC1) form the clathrin triskelion structural component [Saccharomyces cerevisiae]	Saccharomyces cerevisiae	2	0.879	0.5657	0.7727	0.3088	1.0765	0.6962	1.3804	0.2131	0.955	0.8388	1.2134	0.3786
gi|732946	3.49	3.52	8.6	Cyc3p [Saccharomyces cerevisiae]	Saccharomyces cerevisiae	2	0.8091	0.6341	0.9727	0.938	0.8395	0.6784	0.863	0.728	0.6918	0.4421	0.7047	0.4689
gi|6321599	3.45	3.67	5.3	Cdc60p [Saccharomyces cerevisiae]	Saccharomyces cerevisiae	2	1.0471	0.8897	1.0093	0.8981	1.0375	0.8357	1.0186	0.9363	1.0864	0.7313	1.0666	0.8275
gi|6647438	3.39	3.41	7.8	3-deoxy-D-arabino-heptulosonate-7-phosphate (DAHP) synthase, catalyzes the first step in aromatic amino acid biosynthesis and is feedback-inhibited by tyrosine or high concentrations of phenylalanine or tryptophan [Saccharomyces cerevisiae]	Saccharomyces cerevisiae	2	1.0864	0.6017	1.028	0.8305	1.1169	0.5197	1.0765	0.6484	1.2246	0.2994	1.1695	0.3707
gi|6322272	3.28	3.31	6.7	unknown [Saccharomyces cerevisiae]	Saccharomyces cerevisiae	2	0.8091	0.6057	1.0666	0.81	0.863	0.6929	0.8017	0.5585	0.7047	0.4329	0.6546	0.3658
gi|693861	3.25	3.41	8.9	CRM1 [Saccharomyces cerevisiae]	Saccharomyces cerevisiae	2	0.8241	0.3763	1.0186	0.8694	1.0864	0.6098	1.0568	0.7197	0.9036	0.6496	0.879	0.5486
gi|6681849	3.16	3.18	7.8	Mitochondrial succinate-fumarate transporter, transports succinate into and fumarate out of the mitochondrion; required for ethanol and acetate utilization [Saccharomyces cerevisiae]	Saccharomyces cerevisiae	2	1.2706	0.6384	1.0864	0.852	0.7447	0.6023	0.6792	0.5137	0.955	0.9474	0.871	0.8031
gi|6321704	3.13	3.14	18.4	uracil phosphoribosyl transferase [Saccharomyces cerevisiae]	Saccharomyces cerevisiae	2	0.8551	0.7244	1.2474	0.6114	1.556	0.4022	1.2359	0.6256	1.3428	0.5319	1.0568	0.8714
gi|6323214	3.11	3.17	11.8	Chain A, The Structure Of Nucleosome Assembly Protein Suggests A Mechanism For Histone Binding And Shuttling	Saccharomyces cerevisiae	2	1.0375	0.6734	0.955	0.7221	0.9727	0.8996	1.0093	0.8149	1.0186	0.7624	1.0568	0.529
gi|6321624	3.09	3.09	19.4	Putative protein of unknown function; expression is regulated by Msn2p/Msn4p [Saccharomyces cerevisiae]	Saccharomyces cerevisiae	2	1.2823	0.6013	1	0.8103	0.6252	0.3193	0.6194	0.3711	0.8091	0.4696	0.8017	0.5731
gi|6324363	3.01	3.1	7.5	Sac6p [Saccharomyces cerevisiae]	Saccharomyces cerevisiae	2	0.7656	0.6233	0.863	0.7419	0.912	0.7351	1.0471	0.9919	0.7047	0.4657	0.8091	0.6178
gi|557020	3	3	11	unknown [Saccharomyces cerevisiae]	Saccharomyces cerevisiae	2	0.9817	0.872	0.6982	0.3412	0.871	0.6606	1.2359	0.4716	0.863	0.5728	1.2246	0.5371
gi|665659	2.97	3.01	10.7	RecName: Full=Eukaryotic translation initiation factor 3 subunit I; Short=eIF3i; AltName: Full=Eukaryotic translation initiation factor 3 39 kDa subunit; Short=eIF-3 39 kDa subunit; Short=eIF3 p39	Saccharomyces cerevisiae	2	0.9462	0.85	1.0471	0.8328	1.028	0.8831	0.9727	0.9472	0.9817	0.9654	0.929	0.801
gi|730462	2.91	3.39	9.6	Ilv2p [Saccharomyces cerevisiae]	Saccharomyces cerevisiae	2	0.9817	0.9163	0.9817	0.9604	1.1695	0.3605	1.1803	0.343	1.1588	0.4011	1.1695	0.3813
gi|6319509	2.76	2.86	21.5	Essential light chain for Myo1p, light chain for Myo2p; stabilizes Myo2p by binding to the neck region; interacts with Myo1p, Iqg1p, and Myo2p to coordinate formation and contraction of the actomyosin ring with targeted membrane deposition [Saccharomyces cerevisiae]	Saccharomyces cerevisiae	2	1.2359	0.6751	0.9727	0.9632	1.1695	0.7433	1.2023	0.7128	1.4588	0.5043	1.4859	0.4862
gi|6321301	2.72	2.72	39.3	N-terminally acetylated ribosomal protein L37 of the large (60S) ribosomal subunit, nearly identical to Rpl33Bp and has similarity to rat L35a; rpl33a null mutant exhibits slow growth while rpl33a rpl33b double null mutant is inviable [Saccharomyces cerevisiae]	Saccharomyces cerevisiae	2	0.9727	0.9026	0.9817	0.9708	1.0471	0.9798	1.0568	0.9507	1.0186	0.9224	1.0375	0.9513
gi|99031946	2.71	2.91	7.3	FAA4 [Saccharomyces cerevisiae]	Saccharomyces cerevisiae	2	0.8241	0.7086	0.787	0.6583	1.1482	0.7589	1.4454	0.5023	0.955	0.9399	1.2023	0.7047
gi|736300	2.69	2.69	9.7	Nsr1p [Saccharomyces cerevisiae]	Saccharomyces cerevisiae	2	0.9727	0.9767	1.5136	0.4083	2.5119	0.2023	1.6144	0.3384	2.466	0.2046	1.5996	0.3445
gi|854582	2.37	3.65	13.3	Hsp42p [Saccharomyces cerevisiae]	Saccharomyces cerevisiae	2	1.0666	0.6221	0.8318	0.3299	0.8241	0.3273	0.9908	0.9892	0.8954	0.4709	1.0666	0.6296
gi|6320376	2.36	2.36	9.1	Chain U, Crystal Structure Of Salinosporamide A In Complex With The Yeast 20s Proteasome	Saccharomyces cerevisiae	2	0.4613	0.3016	1.1803	0.727	1.4723	0.4933	1.2359	0.673	0.6918	0.5234	0.5754	0.3979
gi|99032222	2.35	3.85	14.9	Bat2p [Saccharomyces cerevisiae]	Saccharomyces cerevisiae	2	0.863	0.6818	0.929	0.8386	0.929	0.8383	0.9908	0.9996	0.8091	0.5682	0.863	0.6815
gi|6322608	2.31	2.39	6.3	Cat2p [Saccharomyces cerevisiae]	Saccharomyces cerevisiae	2	0.9376	0.7942	0.9817	0.963	0.929	0.7368	0.9376	0.7705	0.879	0.5649	0.8872	0.5925
gi|683665	2.27	3.68	34.6	Ylr325cp [Saccharomyces cerevisiae]	Saccharomyces cerevisiae	2	0.929	0.8974	1.1376	0.7868	1.2823	0.6285	1.1169	0.8073	1.2023	0.706	1.0471	0.9053
gi|662127	2.21	2.33	7	Ypr108wp [Saccharomyces cerevisiae]	Saccharomyces cerevisiae	2	0.955	0.933	0.9638	0.9502	0.8241	0.7201	0.8472	0.7623	0.7943	0.6673	0.8166	0.7061
gi|665976	2.15	4.18	8.8	RecName: Full=Probable glucose transporter HXT5	Saccharomyces cerevisiae	2	1.1272	0.6737	1.0186	0.8711	0.6668	0.485	0.6486	0.4287	0.7586	0.7122	0.7379	0.6151
gi|731642	2.04	2.08	48.4	Protein of unknown that associates with ribosomes; null mutant exhibits translation defects, altered polyribosome profiles, and resistance to the translation inhibitor anisomcyin [Saccharomyces cerevisiae]	Saccharomyces cerevisiae	2	0.1754	0.033	0.0429	0.0261	0.955	0.0724	12.0226	0.0297	0.0425	0.0603	2.1281	0.2804
gi|914979	2.04	2.04	23.4	Ade8p: glycinamide ribotide transformylase, EC number 2.1.2.2 [Saccharomyces cerevisiae]	Saccharomyces cerevisiae	2	1.1588	0.5873	0.863	0.6421	1.0568	0.7952	1.2134	0.5119	1.2359	0.4724	1.4191	0.3352
gi|6320980	2.02	2.02	7.5	RecName: Full=Eukaryotic translation initiation factor 3 subunit J; Short=eIF3j; AltName: Full=Eukaryotic translation initiation factor 3 30 kDa subunit; Short=eIF-3 30 kDa	Saccharomyces cerevisiae	2	0.9036	0.8379	0.9727	0.9688	1.1272	0.7648	1.1482	0.7381	1.0375	0.9196	1.0471	0.8891
gi|6321569	2.02	2.02	28.8	YFR032C-A [Saccharomyces cerevisiae]	Saccharomyces cerevisiae	2	0.6026	0.4235	1.0093	0.9755	1.2246	0.6818	1.2134	0.701	0.7447	0.5991	0.7311	0.5834
gi|9755331	2	4.01	17	Protein of unknown function, has sequence and structural similarity to flavodoxins; predicted to be palmitoylated; the authentic, non-tagged protein is detected in highly purified mitochondria in high-throughput studies [Saccharomyces cerevisiae]	Saccharomyces cerevisiae	2	1.028	0.9379	0.7586	0.6229	0.8166	0.7093	1.0666	0.8856	0.8472	0.7614	1.1066	0.8265
gi|729781	2	4	12.1	H2a1p [Saccharomyces cerevisiae]	Saccharomyces cerevisiae	2	1.0864	0.923	0.871	0.7526	0.8954	0.976	1.0186	0.7734	0.9817	0.8995	1.1169	0.8439
gi|262118708	2	2	20.1	transcription initiation factor TFIIF small subunit [Saccharomyces cerevisiae]	Saccharomyces cerevisiae	2	0.955	0.9416	0.8091	0.6916	0.8318	0.7348	1.028	0.9468	0.8017	0.6876	0.9908	0.9948
gi|6323056	1.83	1.86	24.3	Peripheral membrane protein required for vesicular transport between ER and Golgi and for the 'priming' step in homotypic vacuole fusion, part of the cis-SNARE complex; has similarity to alpha-SNAP [Saccharomyces cerevisiae]	Saccharomyces cerevisiae	2	1.2589	0.0693	1.2246	0.0291	0.7586	0.1284	0.6194	0.0144	0.9638	0.3917	0.787	0.0432
gi|6323135	1.76	3.93	13	Acetyl-coA synthetase isoform which, along with Acs1p, is the nuclear source of acetyl-coA for histone acetylation; mutants affect global transcription; required for growth on glucose; expressed under anaerobic conditions [Saccharomyces cerevisiae]	Saccharomyces cerevisiae	2	0.9638	0.9465	0.9204	0.8321	0.9204	0.7764	0.9908	0.9389	0.8954	0.7305	0.9638	0.8863
gi|6320589	1.67	1.67	34.3	Sui1p [Saccharomyces cerevisiae]	Saccharomyces cerevisiae	2	1	0.9594	0.912	0.7842	0.9817	0.974	1.0666	0.8077	0.9908	0.9854	1.0765	0.7714
gi|51013333	1.48	1.51	12.3	Chain X, Crystal Structure Analysis Of The Beta-Propeller Protein Ski8p	Saccharomyces cerevisiae	2	1.0666	0.8885	0.929	0.8994	1	0.9872	1.0666	0.887	1.0666	0.8761	1.1376	0.782
gi|738777	1.46	1.52	10.3	Chain B, A Second Fmn-Binding Site In Yeast Nadph-Cytochrome P450 Reductase Suggests A Novel Mechanism Of Electron Transfer By Diflavin Reductase	Saccharomyces cerevisiae	2	0.4786	0.3133	13.4277	0.0635	1.3677	0.6057	0.1271	0.0683	0.6427	0.4549	0.0366	0.057
gi|6323553	1.45	1.45	11.1	Npl3p: nucleolar RNA processing and export protein [Saccharomyces cerevisiae]	Saccharomyces cerevisiae	2	1.1803	0.7319	1.0965	0.8334	1.1482	0.7753	1.028	0.9362	1.3677	0.5642	1.2246	0.6806
Identified with only one Peptide with at least 95% confidence
gi|836804	3.31	3.33	19.4	S-adenosylmethionine synthetase, catalyzes transfer of the adenosyl group of ATP to the sulfur atom of methionine; one of two differentially regulated isozymes (Sam1p and Sam2p) [Saccharomyces cerevisiae]	Saccharomyces cerevisiae	1	1.1066	0.8503	1.0765	0.7675	2.2909	0.0614	2.0701	0.0865	2.421	0.048	2.2699	0.0668
gi|6319478	2.68	2.7	7.1	RecName: Full=ATPase GET3; AltName: Full=Arsenite-stimulated ATPase; AltName: Full=Arsenical pump-driving ATPase; AltName: Full=Golgi to ER traffic protein 3; AltName: Full=Guided entry of tail-anchored proteins 3	Saccharomyces cerevisiae	1	1.1272	0.6911	1.0375	0.8743	0.863	0.6533	0.8166	0.5682	0.9727	0.9501	0.929	0.827
gi|940848	2.66	2.66	21.6	Protein component of the large (60S) ribosomal subunit, has similarity to rat L39 ribosomal protein; required for ribosome biogenesis; loss of both Rpl31p and Rpl39p confers lethality; also exhibits genetic interactions with SIS1 and PAB1 [Saccharomyces cerevisiae]	Saccharomyces cerevisiae	1	0.8395	0.7462	1.0864	0.7865	1.4454	0.4498	1.3305	0.5615	1.2246	0.5901	1.1169	0.7567
gi|6321687	2.65	2.95	21.4	FKBP-70 [Saccharomyces cerevisiae]	Saccharomyces cerevisiae	1	1.1272	0.3056	1.0093	0.8787	1.028	0.7751	1.0093	0.892	1.1695	0.2328	1.1376	0.2682
gi|640053	2.61	2.7	11.7	Mes1p [Saccharomyces cerevisiae]	Saccharomyces cerevisiae	1	1.1376	0.8958	1.0864	0.8053	1.0471	0.5406	0.955	0.5476	1.2023	0.1649	1.0965	0.2372
gi|6320835	2.59	2.81	7.9	Cytoplasmic tyrosyl-tRNA synthetase, required for cytoplasmic protein synthesis; interacts with positions 34 and 35 of the tRNATyr anticodon; mutations in human ortholog YARS are associated with Charcot-Marie-Tooth (CMT) neuropathies [Saccharomyces cerevisiae]	Saccharomyces cerevisiae	1	0.871	0.7296	0.8472	0.6675	0.9817	0.9864	1.1588	0.6778	0.871	0.7185	1.0186	0.9352
gi|74583685	2.54	2.54	5.3	Arc35p [Saccharomyces cerevisiae]	Saccharomyces cerevisiae	1	1	0.9771	1.028	0.9094	1.0093	0.9351	0.9817	0.9739	1.028	0.9126	0.9908	0.9968
gi|6325038	2.49	2.68	6.5	Aro1p [Saccharomyces cerevisiae]	Saccharomyces cerevisiae	1	1.2246	0.6844	0.9036	0.8562	0.8091	0.6926	0.879	0.8177	1	0.9894	1.0864	0.8462
gi|73919283	2.47	2.47	23.3	Pdx3p [Saccharomyces cerevisiae]	Saccharomyces cerevisiae	1	0.9462	0.8019	0.8954	0.5868	0.9036	0.615	1	0.9634	0.863	0.4736	0.955	0.8368
gi|6320863	2.45	2.45	4.8	Essential beta'-coat protein of the COPI coatomer, involved in ER-to-Golgi and Golgi-to-ER transport; contains WD40 domains that mediate cargo selective interactions; 45% sequence identity to mammalian beta'-COP [Saccharomyces cerevisiae]	Saccharomyces cerevisiae	1	0.8551	0.6102	0.9638	0.919	1.2359	0.4929	1.2706	0.4555	1.0666	0.8028	1.0965	0.7318
gi|74644878	2.42	2.43	5.4	Isp42p [Saccharomyces cerevisiae]	Saccharomyces cerevisiae	1	1.0666	0.8322	1.0375	0.8963	0.9638	0.9274	0.9204	0.8269	1.0375	0.9019	0.9908	0.9943
gi|6323292	2.25	2.28	3.6	RecName: Full=26S proteasome regulatory subunit RPN1; AltName: Full=Proteasome non-ATPase subunit 1; AltName: Full=HMG-CoA reductase degradation protein 2	Saccharomyces cerevisiae	1	1.028	0.9095	1	0.9798	1.0568	0.8465	1.0471	0.8657	1.1066	0.7638	1.0965	0.7816
gi|93279277	2.19	2.29	17	Glc7p [Saccharomyces cerevisiae]	Saccharomyces cerevisiae	1	0.9376	0.8338	0.9908	0.9976	0.9036	0.6701	0.9036	0.6683	0.8551	0.5562	0.8551	0.5548
gi|6324806	2.17	2.44	6.7	Putative protein of unknown function; GFP-fusion protein localizes to the cytoplasm; possible component of the eisosome; specifically phosphorylated in vitro by mammalian diphosphoinositol pentakisphosphate (IP7) [Saccharomyces cerevisiae]	Saccharomyces cerevisiae	1	1.0864	0.4473	1.0864	0.519	1.028	0.7444	0.9376	0.7266	1.1272	0.3199	1.028	0.6456
gi|927339	2.16	2.17	34.7	Protein component of the large (60S) ribosomal subunit, nearly identical to Rpl34Bp and has similarity to rat L34 ribosomal protein [Saccharomyces cerevisiae]	Saccharomyces cerevisiae	1	1.0666	0.9973	1.1169	0.5845	1.0186	0.7711	0.9036	0.7642	1.1066	0.7734	0.9817	0.7618
gi|730741	2.15	2.4	8.2	Chain A, Nup84-Nup145c-Sec13 Edge Element Of The Npc Lattice	Saccharomyces cerevisiae	1	1.3062	0.5982	25.3513	0.0281	0.6982	0.5189	0.0172	0.027	0.9204	0.8674	0.0187	0.0278
gi|6320066	2.13	3.3	4.7	Huge dynein-related AAA-type ATPase (midasin), forms extended pre-60S particle with the Rix1 complex (Rix1p-Ipi1p-Ipi3p), may mediate ATP-dependent remodeling of 60S subunits and subsequent export from nucleoplasm to cytoplasm [Saccharomyces cerevisiae]	Saccharomyces cerevisiae	1	0.8318	0.7317	1.028	0.9402	1.888	0.3491	1.8197	0.3661	1.5849	0.4452	1.5276	0.4712
gi|927328	2.11	2.13	15.5	Nuclear protein that binds to RNA and to Mex67p, required for export of poly(A)+ mRNA from the nucleus; member of the REF (RNA and export factor binding proteins) family; another family member, Yra2p, can substitute for Yra1p function [Saccharomyces cerevisiae]	Saccharomyces cerevisiae	1	1	0.9901	0.8872	0.8183	1.3305	0.5908	1.4859	0.4868	1.3305	0.5845	1.4997	0.4821
gi|731483	2.1	2.1	21.8	YDL131W [Saccharomyces cerevisiae]	Saccharomyces cerevisiae	1	1.028	0.9238	0.929	0.8763	1.0864	0.823	1.1588	0.714	1.1376	0.7547	1.2134	0.6548
gi|6322870	2.09	2.28	10.3	26S protease	Saccharomyces cerevisiae	1	1.7378	0.0703	2.2491	0.0654	1.5136	0.3178	0.6607	0.0805	2.5823	0.0281	1.1376	0.0492
gi|6319760	2.09	2.12	8	Alo1p [Saccharomyces cerevisiae]	Saccharomyces cerevisiae	1	0.8954	0.4861	1.1588	0.3334	1.2023	0.2602	1.028	0.7988	1.0864	0.5524	0.929	0.6337
gi|6324175	2.09	2.09	21.1	mithochondrial ribosomal protein YMR-31 precursor [Saccharomyces cerevisiae]	Saccharomyces cerevisiae	1	1.1066	0.7513	0.929	0.8613	0.955	0.9104	1.0186	0.9494	1.0765	0.832	1.1376	0.7092
gi|74627280	2.09	2.09	7.4	Succinate semialdehyde dehydrogenase involved in the utilization of gamma-aminobutyrate (GABA) as a nitrogen source; part of the 4-aminobutyrate and glutamate degradation pathways; localized to the cytoplasm [Saccharomyces cerevisiae]	Saccharomyces cerevisiae	1	1.0471	0.8915	0.8872	0.7804	0.7798	0.5793	0.871	0.7479	0.8241	0.6535	0.9204	0.8465
gi|731683	2.08	2.71	12	orf 06136 [Saccharomyces cerevisiae]	Saccharomyces cerevisiae	1	0.9727	0.9692	0.8472	0.7574	0.7656	0.6292	0.8954	0.8392	0.7516	0.6081	0.879	0.8106
gi|6707677	2.08	2.56	18.4	6-phosphogluconolactonase with similarity to Sol3p [Saccharomyces cerevisiae]	Saccharomyces cerevisiae	1	1.0765	0.8734	0.9204	0.8848	0.7586	0.6159	0.8091	0.7017	0.8166	0.7112	0.879	0.8117
gi|6324984	2.08	2.32	14.7	3-phosphoserine aminotransferase [Saccharomyces cerevisiae]	Saccharomyces cerevisiae	1	0.7047	0.5379	3.02	0.0903	0.4966	0.3329	0.1528	0.0725	0.3597	0.232	0.0955	0.0659
gi|45270834	2.07	2.25	4.9	Beta subunit of the oligosaccharyl transferase (OST) glycoprotein complex; required for N-linked glycosylation of proteins in the endoplasmic reticulum [Saccharomyces cerevisiae]	Saccharomyces cerevisiae	1	0.9638	0.9606	0.6026	0.4232	0.7586	0.6145	1.2474	0.6637	0.7379	0.5886	1.2134	0.6938
gi|27808643	2.07	2.07	10.6	RecName: Full=Protein OPI10; AltName: Full=Overproducer of inositol protein 10	Saccharomyces cerevisiae	1	0.6138	0.4335	0.5445	0.3692	0.9908	0.9974	1.803	0.3685	0.6138	0.4346	1.1169	0.8166
gi|6320000	2.06	2.06	13.7	GTPase, GTP-binding protein of the ARF family, component of COPII coat of vesicles; required for transport vesicle formation during ER to Golgi protein transport [Saccharomyces cerevisiae]	Saccharomyces cerevisiae	1	0.787	0.5947	1.028	0.9274	1.1376	0.7423	1.0965	0.8064	0.8954	0.8081	0.863	0.7439
gi|6321612	2.05	2.07	4.2	RecName: Full=RuvB-like protein 2; Short=RUVBL2; AltName: Full=TIP49-homology protein 2; AltName: Full=TIP49b homolog	Saccharomyces cerevisiae	1	0.9462	0.9326	1.2474	0.6591	1.2023	0.703	0.955	0.943	1.1588	0.7593	0.9204	0.8767
gi|974204	2.04	2.09	13.3	Gamma subunit of the translation initiation factor eIF2, involved in the identification of the start codon; binds GTP when forming the ternary complex with GTP and tRNAi-Met [Saccharomyces cerevisiae]	Saccharomyces cerevisiae	1	1.5849	0.4349	1.0093	0.9724	0.8954	0.8312	0.879	0.8058	1.4322	0.5139	1.406	0.5286
gi|731411	2.04	2.09	11.2	RecName: Full=Reticulon-like protein 1	Saccharomyces cerevisiae	1	0.879	0.6912	0.8318	0.5473	0.8091	0.4908	0.9638	0.8942	0.7112	0.3636	0.8472	0.6135
gi|6320020	2.04	2.05	7.1	Chain A, Structures Of Yeast Ribonucleotide Reductase I Complexed With Ligands And Subunit Peptides	Saccharomyces cerevisiae	1	1.0965	0.8422	1.0568	0.9021	2.0137	0.3222	1.888	0.3471	2.208	0.2881	2.0893	0.3081
gi|6319972	2.04	2.04	18	Mge1p [Saccharomyces cerevisiae]	Saccharomyces cerevisiae	1	1.0568	0.8976	0.8551	0.7749	0.879	0.8045	1.0093	0.967	0.929	0.9022	1.0765	0.8657
gi|6319505	2.03	2.07	12	RecName: Full=Putative mitochondrial carrier protein YHM1/SHM1	Saccharomyces cerevisiae	1	0.9727	0.964	1.028	0.9366	1.0471	0.9119	1.0093	0.9749	1.028	0.9475	0.9817	0.989
gi|3417405	2.03	2.06	17.3	Rdi1p [Saccharomyces cerevisiae]	Saccharomyces cerevisiae	1	0.863	0.6004	1.2023	0.5205	1.1066	0.6544	0.9036	0.7947	0.9638	0.9226	0.787	0.4815
gi|995698	2.02	2.16	4.7	Sxm1p [Saccharomyces cerevisiae]	Saccharomyces cerevisiae	1	0.7379	0.5877	0.8954	0.8435	1.2246	0.6828	1.3552	0.5724	0.912	0.8668	1.0093	0.9755
gi|6319849	2.02	2.15	10.4	RecName: Full=Uncharacterized protein YER080W	Saccharomyces cerevisiae	1	0.863	0.7816	0.6982	0.5336	0.673	0.5006	0.955	0.9376	0.5808	0.4047	0.8318	0.7278
gi|728681	2.02	2.11	5.5	Putative protein of unknown function; green fluorescent protein (GFP)-fusion protein localizes to the cytoplasm and nucleus [Saccharomyces cerevisiae]	Saccharomyces cerevisiae	1	0.9908	0.9941	1.2942	0.6187	1.0864	0.8591	0.8318	0.7268	1.0765	0.8647	0.8241	0.7219
gi|226821	2.02	2.09	12.2	Ssh1p [Saccharomyces cerevisiae]	Saccharomyces cerevisiae	1	1.0186	0.9489	0.787	0.6639	0.9036	0.85	1.1376	0.7896	0.929	0.8992	1.1695	0.745
gi|927734	2.02	2.06	5.1	Palmitoylated plasma membrane-bound casein kinase I isoform; shares redundant functions with Yck1p in morphogenesis, proper septin assembly, endocytic trafficking; provides an essential function overlapping with that of Yck1p [Saccharomyces cerevisiae]	Saccharomyces cerevisiae	1	1.0093	0.9719	0.9376	0.9079	1.5417	0.4608	1.6293	0.4229	1.5704	0.4488	1.6596	0.4125
gi|798894	2.02	2.02	11.5	RecName: Full=Polyamine N-acetyltransferase 1; AltName: Full=Arylalkylamine N-acetyltransferase homolog; Short=scAANAT	Saccharomyces cerevisiae	1	0.879	0.8134	0.9908	0.9988	1.1066	0.8252	1.1066	0.8241	0.9817	0.9872	0.9817	0.9883
gi|730698	2.02	2.02	18.9	RecName: Full=SDO1-like protein YHR087W	Saccharomyces cerevisiae	1	0.9727	0.9644	1	0.9867	0.8551	0.7718	0.8472	0.7602	0.8395	0.7412	0.8318	0.73
gi|6321650	2.02	2.02	25.8	Atp15p [Saccharomyces cerevisiae]	Saccharomyces cerevisiae	1	0.7379	0.5929	1.0375	0.9279	1.0568	0.892	1.0093	0.9634	0.7943	0.6691	0.7586	0.6172
gi|6321411	2.01	2.14	5.4	RecName: Full=Myosin tail region-interacting protein MTI1; AltName: Full=Protein BBC1	Saccharomyces cerevisiae	1	2.0893	0.3089	1.2706	0.6441	0.5495	0.3735	0.4285	0.2795	1.1588	0.7621	0.9036	0.854
gi|984691	2.01	2.04	7.7	Subunit of a tRNA methyltransferase complex composed of Trm8p and Trm82p that catalyzes 7-methylguanosine modification of tRNA [Saccharomyces cerevisiae]	Saccharomyces cerevisiae	1	0.9727	0.9633	0.8091	0.6911	0.9817	0.9843	1.2023	0.7036	0.9638	0.9477	1.1803	0.7336
gi|556871	2.01	2.01	10.1	Protein with similarity to mammalian developmentally regulated GTP-binding protein [Saccharomyces cerevisiae]	Saccharomyces cerevisiae	1	0.912	0.8602	0.6486	0.4771	0.6855	0.5172	1.0375	0.9194	0.6252	0.45	0.955	0.9391
gi|731436	2.01	2.01	4.1	unnamed protein product [Saccharomyces cerevisiae]	Saccharomyces cerevisiae	1
gi|3986291	2.01	2.01	14.3	RecName: Full=13 kDa ribonucleoprotein-associated protein; AltName: Full=Small nuclear ribonucleoprotein-associated protein 1	Saccharomyces cerevisiae	1	0.8091	0.7013	1.0093	0.967	1.3932	0.5466	1.3552	0.566	1.1376	0.7821	1.1169	0.8118
gi|950224	2.01	2.01	16.5	Inh1p [Saccharomyces cerevisiae]	Saccharomyces cerevisiae	1	1.0765	0.8214	1.0186	0.9441	0.8954	0.7708	0.871	0.7232	0.9638	0.9439	0.9376	0.8888
gi|940372	2	2.72	9.4	capping protein beta	Saccharomyces cerevisiae	1	0.7047	0.5479	0.7178	0.56	1.2474	0.6594	1.7219	0.3906	0.8954	0.8338	1.2359	0.6749
gi|6324362	2	2.23	11.3	Kre2p: alpha-1,2-mannosyltransferase [Saccharomyces cerevisiae]	Saccharomyces cerevisiae	1	0.7311	0.5821	1.1912	0.716	1.803	0.3693	1.4997	0.4851	1.3305	0.5881	1.1066	0.8278
gi|6322770	2	2.18	15	Ura5p [Saccharomyces cerevisiae]	Saccharomyces cerevisiae	1	0.6427	0.4684	1.0093	0.9688	1.2023	0.7042	1.1803	0.7296	0.7798	0.6544	0.7656	0.632
gi|86559466	2	2.15	12.8	RecName: Full=Protein SSP120; Flags: Precursor	Saccharomyces cerevisiae	1	1.4322	0.5191	1.1272	0.7984	0.8318	0.7297	0.7311	0.5784	1.2023	0.7101	1.0568	0.8978
gi|9864778	2	2.14	3.9	Essential protein with two zinc fingers, present in the nucleus of growing cells but relocates to the cytoplasm in starved cells via a process mediated by Cpr1p; binds to translation elongation factor eEF-1 (Tef1p) [Saccharomyces cerevisiae]	Saccharomyces cerevisiae	1	0.7586	0.62	0.9727	0.974	1.5276	0.4685	1.556	0.457	1.1695	0.7443	1.1912	0.7226
gi|886946	2	2.11	2	Cwh41p [Saccharomyces cerevisiae]	Saccharomyces cerevisiae	1	0.9376	0.9035	1.8707	0.3501	1.3183	0.5952	0.6982	0.536	1.2474	0.6628	0.6607	0.4858
gi|836788	2	2.1	10.3	unknown [Saccharomyces cerevisiae]	Saccharomyces cerevisiae	1	0.7112	0.5548	0.6252	0.4463	1.6444	0.4184	2.6062	0.244	1.1803	0.7283	1.888	0.3487
gi|6321517	2	2.09	9.7	unnamed protein product [Saccharomyces cerevisiae]	Saccharomyces cerevisiae	1	1.1803	0.7326	0.5808	0.4049	0.5058	0.335	0.8551	0.7759	0.6026	0.4234	1.0186	0.9497
gi|731670	2	2.09	6.3	RecName: Full=Nuclear GTP-binding protein NUG1; AltName: Full=Nuclear GTPase 1	Saccharomyces cerevisiae	1	1.0765	0.871	1.0965	0.8411	1.8365	0.362	1.6596	0.415	1.977	0.3273	1.7865	0.3713
gi|6319682	2	2.08	4.2	oligo-1,4 - 1,4-glucantransferase / amylo-1,6-glucosidase [Saccharomyces cerevisiae]	Saccharomyces cerevisiae	1	0.8017	0.6828	1.028	0.9425	0.8091	0.691	0.7798	0.6475	0.6486	0.478	0.631	0.4523
gi|731453	2	2.08	5.6	Nmd3p [Saccharomyces cerevisiae]	Saccharomyces cerevisiae	1	0.6918	0.5276	0.597	0.4181	1.2134	0.6961	2.0137	0.3207	0.8472	0.7581	1.406	0.5343
gi|6325166	2	2.08	22.6	Rbl2p [Saccharomyces cerevisiae]	Saccharomyces cerevisiae	1	1.1695	0.7401	0.8872	0.8267	1	0.9872	1.1169	0.8149	1.1803	0.7295	1.3183	0.5979
gi|82795257	2	2.07	6.9	Protein with a possible role in tRNA export; shows similarity to 6-phosphogluconolactonase non-catalytic domains but does not exhibit this enzymatic activity; homologous to Sol2p, Sol3p, and Sol4p [Saccharomyces cerevisiae]	Saccharomyces cerevisiae	1	0.8318	0.7342	0.879	0.8146	0.9462	0.9298	1.0666	0.8811	0.7943	0.6778	0.8954	0.8413
gi|6323956	2	2.06	7.1	Subunit C of the eight-subunit V1 peripheral membrane domain of vacuolar H+-ATPase (V-ATPase), an electrogenic proton pump found throughout the endomembrane system; required for the V1 domain to assemble onto the vacuolar membrane [Saccharomyces cerevisiae]	Saccharomyces cerevisiae	1	0.9376	0.9056	1.0568	0.8909	1.2359	0.6781	1.1482	0.7684	1.1588	0.7554	1.0864	0.8553
gi|6322929	2	2.06	3.9	Ctt1p [Saccharomyces cerevisiae]	Saccharomyces cerevisiae	1	1.2823	0.6279	0.7311	0.5804	0.7311	0.5756	0.9817	0.9923	0.9462	0.9207	1.2823	0.6333
gi|809083	2	2.05	3.7	Abp140p [Saccharomyces cerevisiae]	Saccharomyces cerevisiae	1	0.7727	0.6346	0.8472	0.7514	1.406	0.5395	1.6444	0.4187	1.0864	0.8523	1.2823	0.634
gi|633632	2	2.05	6.4	orf2 [Saccharomyces cerevisiae]	Saccharomyces cerevisiae	1	0.9727	0.9684	0.8551	0.7678	0.879	0.8049	1.0186	0.9584	0.8551	0.7766	1	0.9899
gi|914876	2	2.05	13.6	ubiquinol-cytochrome C reductase 17KD protein [Saccharomyces cerevisiae]	Saccharomyces cerevisiae	1	1.0471	0.9113	0.8166	0.7058	0.7656	0.6315	0.929	0.9018	0.8091	0.6981	0.9817	0.9904
gi|805034	2	2.05	6.3	Twf1p [Saccharomyces cerevisiae]	Saccharomyces cerevisiae	1	0.8091	0.6992	0.863	0.7863	0.9204	0.8795	1.0568	0.9007	0.7516	0.6101	0.863	0.7835
gi|6325146	2	2.04	9	RecName: Full=Deoxyhypusine synthase; Short=DHS	Saccharomyces cerevisiae	1	1.1588	0.7519	1.0375	0.9246	0.8551	0.7722	0.8166	0.7085	1.0093	0.9766	0.9638	0.9478
gi|6320078	2	2.04	8.2	Ktr3p [Saccharomyces cerevisiae]	Saccharomyces cerevisiae	1	0.7586	0.6231	1.4859	0.49	1.5136	0.4717	1.0186	0.9612	1.1695	0.7466	0.7798	0.6506
gi|763018	2	2.04	4.8	RecName: Full=ABC transporter ATP-binding protein ARB1; AltName: Full=ATP-binding cassette protein involved in ribosome biogenesis 1	Saccharomyces cerevisiae	1	0.8551	0.7659	0.9204	0.8753	1.1066	0.8288	1.1912	0.7182	0.9462	0.9304	1.028	0.9437
gi|805042	2	2.03	6.2	Cytosolic and mitochondrial glutathione oxidoreductase, converts oxidized glutathione to reduced glutathione; mitochondrial but not cytosolic form has a role in resistance to hyperoxia [Saccharomyces cerevisiae]	Saccharomyces cerevisiae	1	1.028	0.9383	1.2023	0.7117	0.787	0.656	0.6486	0.4736	0.8166	0.7035	0.673	0.5034
gi|93204604	2	2.03	26	Putative protein of unknown function [Saccharomyces cerevisiae]	Saccharomyces cerevisiae	1	1.2359	0.6701	1.0186	0.9531	0.6668	0.4999	0.6486	0.4773	0.8395	0.7414	0.8166	0.7029
gi|6320073	2	2.03	6.7	Ceramide synthase subunit; single-span ER membrane protein associated with Lag1p and Lac1p and required for ceramide synthase activity, null mutant grows extremely slowly and is defective in ceramide synthesis [Saccharomyces cerevisiae]	Saccharomyces cerevisiae	1	0.3698	0.2417	0.9204	0.8775	1.4997	0.4843	1.6144	0.4307	0.5598	0.3833	0.6026	0.427
gi|914875	2	2.02	11.9	Ecm4p [Saccharomyces cerevisiae]	Saccharomyces cerevisiae	1	1.4997	0.4808	0.7656	0.6256	0.6607	0.4865	0.8551	0.7708	1	0.988	1.2942	0.6173
gi|639706	2	2.02	17.7	Tif11p [Saccharomyces cerevisiae]	Saccharomyces cerevisiae	1	0.8241	0.7139	0.863	0.7847	1.4191	0.5298	1.6293	0.4266	1.1695	0.7425	1.3428	0.5784
gi|6322525	2	2.02	6.3	probable thioredoxin [Saccharomyces cerevisiae]	Saccharomyces cerevisiae	1	1.0965	0.8335	1.0186	0.9489	1.2706	0.6427	1.2246	0.6807	1.406	0.5347	1.3677	0.5643
gi|6324495	2	2.02	15	unknown [Saccharomyces cerevisiae]	Saccharomyces cerevisiae	1	1.1066	0.8291	1.0568	0.9001	0.7447	0.5995	0.6982	0.5384	0.8318	0.7294	0.7798	0.6509
gi|840877	2	2.02	19.4	Nhp6ap [Saccharomyces cerevisiae]	Saccharomyces cerevisiae	1	1.0666	0.8829	1.0093	0.9694	0.8872	0.8217	0.871	0.7938	0.955	0.9356	0.9376	0.9055
gi|74644735	2	2.02	5.7	Arginase, responsible for arginine degradation, expression responds to both induction by arginine and nitrogen catabolite repression; disruption enhances freeze tolerance [Saccharomyces cerevisiae]	Saccharomyces cerevisiae	1	1.1376	0.7821	0.8091	0.6942	0.8954	0.8386	1.0965	0.8369	1.028	0.9383	1.2589	0.6475
gi|6324756	2	2.02	12.7	Adenosine 5'-monophosphoramidase; interacts physically and genetically with Kin28p, a CDK and TFIIK subunit, and genetically with CAK1; member of the histidine triad (HIT) superfamily of nucleotide-binding proteins and similar to Hint [Saccharomyces cerevisiae]	Saccharomyces cerevisiae	1	0.912	0.869	0.9908	0.9972	0.8472	0.7584	0.8472	0.7608	0.7798	0.6524	0.7798	0.6545
gi|6322896	2	2.01	18.6	unknown [Saccharomyces cerevisiae]	Saccharomyces cerevisiae	1	1.2589	0.6502	1.2706	0.6447	1.0666	0.8876	0.8318	0.733	1.3552	0.574	1.0568	0.8949
gi|6319565	2	2.01	14.6	unknown [Saccharomyces cerevisiae]	Saccharomyces cerevisiae	1	0.9376	0.9077	0.9376	0.9166	1.0186	0.9509	1.0765	0.8688	0.9638	0.9563	1.0186	0.9599
gi|553134	2	2.01	5.5	RecName: Full=RNA-binding protein SRO9; AltName: Full=Suppressor of RHO3 protein 9	Saccharomyces cerevisiae	1	0.7727	0.6399	1.0666	0.8783	2.6303	0.2429	2.4434	0.2612	2.0512	0.3143	1.9055	0.3444
gi|731415	2	2.01	18.9	Ribosomal protein P1 beta, component of the ribosomal stalk, which is involved in interaction of translational elongation factors with ribosome; accumulation is regulated by phosphorylation and interaction with the P2 stalk component [Saccharomyces cerevisiae]	Saccharomyces cerevisiae	1	0.8551	0.7744	1.0093	0.9701	1.0864	0.8568	1.0666	0.8855	0.9376	0.9107	0.9204	0.8816
gi|6321384	2	2	4.8	unknown [Saccharomyces cerevisiae]	Saccharomyces cerevisiae	1	1.0864	0.8478	0.8166	0.7055	1.0375	0.9273	1.2589	0.6498	1.1376	0.7809	1.3804	0.5489
gi|840872	2	2	4	Arp3p [Saccharomyces cerevisiae]	Saccharomyces cerevisiae	1	0.5916	0.4148	1.406	0.5345	1.4454	0.509	1.0186	0.9523	0.871	0.7919	0.6081	0.433
gi|899412	2	2	16.2	Atp19p [Saccharomyces cerevisiae]	Saccharomyces cerevisiae	1	0.8091	0.6992	0.9908	0.9929	1.0965	0.8341	1.0965	0.8407	0.9036	0.8473	0.8954	0.8407
gi|74676542	2	2	7.5	ribosomal protein A1 [Saccharomyces cerevisiae]	Saccharomyces cerevisiae	1	1.0765	0.8718	1.0186	0.9482	0.9376	0.9154	0.912	0.865	1.0186	0.9552	0.9908	0.9929
gi|6322156	2	2	5.1	RecName: Full=26S proteasome regulatory subunit RPN13; AltName: Full=Proteasome non-ATPase subunit 13	Saccharomyces cerevisiae	1	1.0765	0.8652	1.2023	0.7113	1.4997	0.4839	1.2359	0.6729	1.6293	0.4254	1.3428	0.5786
gi|165940969	2	2	15.9	Protein component of the small (40S) ribosomal subunit; nearly identical to Rps30Ap and has similarity to rat S30 ribosomal protein [Saccharomyces cerevisiae]	Saccharomyces cerevisiae	1
gi|6319421	2	2	3	Putative protein of unknown function; green fluorescent protein (GFP)-fusion protein localizes to the cytoplasm and nucleus [Saccharomyces cerevisiae]	Saccharomyces cerevisiae	1	1.0666	0.9277	1.0375	0.8999	1.0864	0.8617	1.0375	0.9605	1.1588	0.7943	1.1066	0.8889
gi|9755326	2	2	13.1	High-mobility group non-histone chromatin protein, functionally redundant with Nhp6Ap; homologous to mammalian high mobility group proteins 1 and 2; acts to recruit transcription factor Rcs1p to certain promoters [Saccharomyces cerevisiae]	Saccharomyces cerevisiae	1	1.1066	0.8191	0.879	0.8135	0.8318	0.7275	0.929	0.9023	0.929	0.8964	1.0471	0.9131
gi|927800	2	2	40.7	L-A protein [Saccharomyces cerevisiae]	Saccharomyces cerevisiae	1	0.871	0.8028	1.0666	0.8831	0.9462	0.9207	0.879	0.8081	0.8318	0.7333	0.7727	0.6416
gi|6323182	1.92	2.12	3.3	RecName: Full=Probable cation-transporting ATPase 1	Saccharomyces cerevisiae	1	0.9727	0.8687	1	0.9597	1	0.9439	0.9908	0.984	0.9817	0.9234	0.9638	0.8841
gi|6319424	1.92	1.92	8	Erv14p [Saccharomyces cerevisiae]	Saccharomyces cerevisiae	1	0.7244	0.5699	0.9036	0.8581	1.2246	0.6838	1.3428	0.5828	0.8954	0.8385	0.9817	0.9792
gi|632670	1.91	2.06	15.5	Gcv1p [Saccharomyces cerevisiae]	Saccharomyces cerevisiae	1	1.0666	0.6919	0.929	0.6377	0.8551	0.4075	0.912	0.6723	0.9204	0.6193	0.9817	0.9771
gi|6324557	1.91	2.01	5.6	unknown [Saccharomyces cerevisiae]	Saccharomyces cerevisiae	1	0.9908	0.9947	0.8318	0.378	0.955	0.8125	1.1376	0.4481	0.9638	0.8077	1.1482	0.4503
gi|836696	1.91	1.91	4.3	RecName: Full=UPF0121 membrane protein YLL023C	Saccharomyces cerevisiae	1	2.1478	0.2978	0.9462	0.9297	0.4875	0.3197	0.5058	0.3369	1.0568	0.8998	1.0965	0.8323
gi|854486	1.89	1.91	17.8	Bcy1p [Saccharomyces cerevisiae]	Saccharomyces cerevisiae	1	0.8241	0.5238	1.0093	0.7734	0.9727	0.9673	0.9638	0.7451	0.8166	0.5066	0.8017	0.4056
gi|6324085	1.85	1.85	9.4	Putative protein of unknown function, conserved in fungi; partially overlaps the dubious genes YPR169W-A, YPR170W-A and YRP170C [Saccharomyces cerevisiae]	Saccharomyces cerevisiae	1	1.2706	0.6401	0.9638	0.9527	0.9204	0.8828	0.9462	0.9291	1.1803	0.7318	1.2134	0.6934
gi|6321695	1.8	1.8	8.2	Putative protein of unknown function; green fluorescent protein (GFP)-fusion protein localizes to the cytoplasm and to the nucleus [Saccharomyces cerevisiae]	Saccharomyces cerevisiae	1	0.9638	0.9557	1.0568	0.8975	1.1169	0.8155	1.0471	0.9141	1.0864	0.857	1.0186	0.958
gi|662125	1.79	1.79	8.9	Ydr533cp [Saccharomyces cerevisiae]	Saccharomyces cerevisiae	1	0.879	0.8146	0.7047	0.5479	0.9204	0.8823	1.2942	0.623	0.8166	0.7116	1.1482	0.7727
gi|93141328	1.75	1.76	2.5	Ede1p [Saccharomyces cerevisiae]	Saccharomyces cerevisiae	1	0.929	0.8997	0.8017	0.6831	0.7943	0.6774	0.9908	0.9925	0.7516	0.6052	0.929	0.8924
gi|854590	1.74	1.83	5.8	Ura4p: dihydroorotase [Saccharomyces cerevisiae]	Saccharomyces cerevisiae	1	1.0666	0.8791	0.912	0.8605	0.8872	0.8215	0.9638	0.9585	0.955	0.9392	1.0375	0.9197
gi|731799	1.73	1.75	6	Calmodulin-dependent protein kinase; may play a role in stress response, many CA++/calmodulan dependent phosphorylation substrates demonstrated in vitro, amino acid sequence similar to Cmk1p and mammalian Cam Kinase II [Saccharomyces cerevisiae]	Saccharomyces cerevisiae	1	1.0765	0.8623	0.9036	0.8534	0.879	0.8087	0.9638	0.9521	0.955	0.9428	1.0471	0.9087
gi|6319447	1.72	1.76	18.1	unnamed protein product [Saccharomyces cerevisiae]	Saccharomyces cerevisiae	1	0.9204	0.8793	1	0.9911	0.6982	0.5329	0.6918	0.5281	0.6486	0.4716	0.6427	0.4676
gi|6319577	1.71	1.75	5.2	unknown [Saccharomyces cerevisiae]	Saccharomyces cerevisiae	1	1.2023	0.4928	1.0864	0.7152	0.9376	0.8322	0.8551	0.5905	1.1376	0.5891	1.0375	0.8302
gi|927687	1.64	1.67	27.9	Ylr327cp [Saccharomyces cerevisiae]	Saccharomyces cerevisiae	1	1.1588	0.7584	1.1272	0.8022	0.6138	0.439	0.5445	0.3678	0.7178	0.5651	0.6368	0.4598
gi|73621330	1.61	1.71	4.4	RecName: Full=Trehalose synthase complex regulatory subunit TPS3; AltName: Full=Alpha,alpha-trehalose-phosphate synthase [UDP-forming] 115 kDa subunit	Saccharomyces cerevisiae	1	0.9727	0.9739	0.955	0.9386	0.7943	0.6676	0.8241	0.7158	0.7798	0.6483	0.8091	0.6949
gi|83754248	1.6	1.63	8.4	dihydroxyacid dehydratase [Saccharomyces cerevisiae]	Saccharomyces cerevisiae	1	1.1066	0.8195	0.8551	0.7654	1.0471	0.9085	1.2246	0.6893	1.1803	0.7382	1.3677	0.5619
gi|74676428	1.59	1.61	2.3	RecName: Full=Protein TED1; AltName: Full=Trafficking of EMP24/ERV25-dependent cargo disrupted protein 1	Saccharomyces cerevisiae	1	0.673	0.5019	0.8954	0.8341	1.1376	0.7778	1.2706	0.6418	0.7727	0.6421	0.863	0.7782
gi|854543	1.58	1.61	8	Ncl1p [Saccharomyces cerevisiae]	Saccharomyces cerevisiae	1	1.2246	0.6786	1.0568	0.9031	1.028	0.9358	0.9727	0.9669	1.2823	0.6314	1.2023	0.7046
gi|74623652	1.57	1.66	7.2	Fes1p [Saccharomyces cerevisiae]	Saccharomyces cerevisiae	1	0.8954	0.8458	0.8551	0.7728	1.0568	0.9	1.2246	0.6891	0.955	0.9437	1.1066	0.8237
gi|45644965	1.55	1.58	6.9	Ydr427wp [Saccharomyces cerevisiae]	Saccharomyces cerevisiae	1	1.8197	0.3628	1.1588	0.7566	0.9727	0.9739	0.8318	0.7344	1.803	0.3706	1.5276	0.4648
gi|6319435	1.55	1.57	21.4	RecName: Full=Phosphatidylglycerol/phosphatidylinositol transfer protein; Short=PG/PI-TP; AltName: Full=NPC2 homolog; Flags: Precursor	Saccharomyces cerevisiae	1	0.9462	0.9206	0.7311	0.5828	0.673	0.502	0.9036	0.8591	0.6368	0.4642	0.863	0.7854
gi|6325298	1.55	1.55	19.4	Chain F, Complete Rna Polymerase Ii-Rna Inhibitor Complex	Saccharomyces cerevisiae	1
gi|731801	1.54	1.61	5.1	RecName: Full=Uncharacterized PH domain-containing protein YPR091C	Saccharomyces cerevisiae	1	0.6668	0.499	1.2474	0.6619	1.4322	0.5164	1.1376	0.7786	0.9727	0.966	0.7727	0.6372
gi|58176701	1.53	1.55	2	VPS35 protein [Saccharomyces cerevisiae]	Saccharomyces cerevisiae	1	1.0568	0.8958	1.3428	0.5752	1.1695	0.7405	0.863	0.7823	1.2474	0.6574	0.9204	0.88
gi|731965	1.51	1.54	7.7	RecName: Full=Enoyl reductase TSC13; AltName: Full=Trans-2-enoyl-CoA reductase; AltName: Full=Temperature-sensitive CSG2 suppressor protein 13	Saccharomyces cerevisiae	1	0.9376	0.9113	1.0765	0.8718	1.1482	0.774	1.0568	0.8949	1.0864	0.8559	1	0.9833
gi|6320033	1.5	1.52	5.6	RecName: Full=Cysteine desulfurase, mitochondrial; AltName: Full=tRNA-splicing protein SPL1; Flags: Precursor	Saccharomyces cerevisiae	1	1.0186	0.9592	1.7539	0.3813	0.879	0.8096	0.4966	0.3269	0.9036	0.8476	0.5058	0.337
gi|642806	1.5	1.51	16.3	Putative non-specific single-domain racemase based on structural similarity; binds pyridoxal 5'-phosphate; expression of GFP-fusion protein induced in response to the DNA-damaging agent MMS [Saccharomyces cerevisiae]	Saccharomyces cerevisiae	1	0.9204	0.8828	0.863	0.7777	0.9204	0.8874	1.0666	0.8833	0.8551	0.7773	0.9908	0.9995
gi|88192444	1.49	1.51	7.7	Tif5p [Saccharomyces cerevisiae]	Saccharomyces cerevisiae	1	1.0093	0.9426	1.0093	0.9358	1.0864	0.694	1.0666	0.751	1.1066	0.6456	1.0864	0.6999
gi|927699	1.48	1.52	6.4	RecName: Full=Protein GVP36; AltName: Full=36 kDa Golgi vesicle protein	Saccharomyces cerevisiae	1	0.8395	0.7409	0.912	0.863	1.0093	0.9679	1.0965	0.8328	0.8551	0.7684	0.929	0.8977
gi|6324312	1.48	1.48	10.1	RecName: Full=Uncharacterized protein YJL217W	Saccharomyces cerevisiae	1	1.0864	0.8045	1	0.989	0.7516	0.5142	0.7516	0.5085	0.8241	0.6378	0.8241	0.6301
gi|3429	1.48	1.48	7.5	Bifunctional enzyme containing both alcohol dehydrogenase and glutathione-dependent formaldehyde dehydrogenase activities, functions in formaldehyde detoxification and formation of long chain and complex alcohols, regulated by Hog1p-Sko1p [Saccharomyces cerevisiae]	Saccharomyces cerevisiae	1	1.1912	0.7216	1.2023	0.702	0.6138	0.4338	0.5012	0.3323	0.7311	0.584	0.6026	0.4243
gi|83754407	1.47	1.73	9.6	Nth1p [Saccharomyces cerevisiae]	Saccharomyces cerevisiae	1	0.9727	0.9068	1.0864	0.5039	0.9638	0.8301	0.871	0.4032	0.9462	0.743	0.8551	0.358
gi|731857	1.45	1.45	2.6	Poly (A)+ RNA-binding protein, abundant mRNP-component protein that binds mRNA and is required for stability of many mRNAs; component of glucose deprivation induced stress granules, involved in P-body-dependent granule assembly [Saccharomyces cerevisiae]	Saccharomyces cerevisiae	1	0.9638	0.9507	0.8872	0.8243	0.9908	0.9949	1.1066	0.829	0.955	0.9456	1.0666	0.8758
gi|6322639	1.44	1.52	6.4	bleomycin hydrolase [Saccharomyces cerevisiae]	Saccharomyces cerevisiae	1	0.7656	0.6334	0.6982	0.535	0.9817	0.9797	1.3932	0.5464	0.7586	0.6194	1.0765	0.8654
gi|6324074	1.44	1.45	7.3	Chain A, Yeast Alanine:glyoxylate Aminotransferase Yfl030w	Saccharomyces cerevisiae	1	0.8017	0.6898	0.492	0.3233	0.6368	0.4611	1.2823	0.6259	0.5152	0.3451	1.0471	0.9138
gi|731820	1.44	1.44	1.9	RecName: Full=Protein transport protein SEC24; AltName: Full=Abnormal nuclear morphology 1	Saccharomyces cerevisiae	1	0.6081	0.4317	1.2023	0.7139	1.7378	0.3895	1.4322	0.5187	1.0666	0.8841	0.879	0.8154
gi|6321614	1.42	2.25	6	Uba1p [Saccharomyces cerevisiae]	Saccharomyces cerevisiae	1	0.6792	0.513	0.955	0.9447	1.028	0.9369	1.0666	0.8826	0.7047	0.5476	0.7311	0.5809
gi|740976	1.42	1.42	7.8	Gis2p [Saccharomyces cerevisiae]	Saccharomyces cerevisiae	1	1.3305	0.5866	0.7178	0.5653	0.6427	0.4654	0.879	0.8135	0.863	0.7825	1.1803	0.7268
gi|927533	1.4	1.42	13	RecName: Full=Actin-related protein 2/3 complex subunit 5; AltName: Full=Arp2/3 complex 16 kDa subunit; Short=p16-ARC	Saccharomyces cerevisiae	1	0.9817	0.9794	0.6668	0.4965	0.7586	0.6152	1.1272	0.8026	0.7447	0.6015	1.1066	0.8215
gi|6324314	1.38	1.67	6.5	Erg1p [Saccharomyces cerevisiae]	Saccharomyces cerevisiae	1	1.1912	0.7181	0.8472	0.7606	1.3677	0.5608	1.5996	0.4371	1.6444	0.4176	1.9231	0.3394
gi|74676438	1.37	1.37	4.4	protease yscD	Saccharomyces cerevisiae	1	0.7047	0.5455	0.6194	0.4406	0.8551	0.7697	1.3677	0.5598	0.6081	0.4308	0.9727	0.9755
gi|6321290	1.37	1.37	8.6	Cox14p [Saccharomyces cerevisiae]	Saccharomyces cerevisiae	1	0.8472	0.7627	0.8091	0.6989	0.8954	0.8352	1.0864	0.8459	0.7656	0.6305	0.9376	0.9089
gi|6320027	1.36	1.36	3	RecName: Full=Endoplasmic reticulum transmembrane protein 3	Saccharomyces cerevisiae	1	0.9817	0.9861	0.929	0.8892	1.0093	0.9637	1.0864	0.8543	1	0.9776	1.0765	0.8676
gi|730923	1.33	1.34	2.4	Aro2p [Saccharomyces cerevisiae]	Saccharomyces cerevisiae	1	0.9376	0.7136	1.2589	0.7092	1.1695	0.5802	0.9204	0.8239	1.1066	0.8189	0.871	0.8749
gi|732199	1.32	1.36	10.7	D-lactate dehydrogenase, oxidizes D-lactate to pyruvate, transcription is heme-dependent, repressed by glucose, and derepressed in ethanol or lactate; located in the mitochondrial inner membrane [Saccharomyces cerevisiae]	Saccharomyces cerevisiae	1	0.9376	0.9169	0.9036	0.8558	1.1376	0.7807	1.2474	0.661	1.0864	0.8576	1.1803	0.7266
gi|99032224	1.31	1.33	3.7	RecName: Full=T-complex protein 1 subunit zeta; Short=TCP-1-zeta; AltName: Full=CCT-zeta	Saccharomyces cerevisiae	1	0.863	0.5621	1.1272	0.6268	1.2134	0.4555	1.0765	0.7117	1.0568	0.7976	0.929	0.7942
gi|61679843	1.3	1.3	17.6	RecName: Full=Uncharacterized plasma membrane protein YNL194C	Saccharomyces cerevisiae	1	0.631	0.4552	1.0765	0.8628	1.1482	0.7652	1.0568	0.8944	0.7311	0.5841	0.673	0.505
gi|939744	1.29	1.29	8.8	Chain W, Crystal Structure Of Salinosporamide A In Complex With The Yeast 20s Proteasome	Saccharomyces cerevisiae	1	0.912	0.8741	0.6668	0.4979	0.6546	0.4835	0.9727	0.9703	0.6081	0.4286	0.8954	0.8457
gi|854436	1.28	1.3	11.5	Chain A, Crystal Structure Of The Dead Box Protein Dhh1p	Saccharomyces cerevisiae	1	0.929	0.8743	0.955	0.9873	1.028	0.8541	1.0666	0.8421	0.9638	0.9789	1	0.9662
gi|6325140	1.26	1.35	3.9	Rpa135p [Saccharomyces cerevisiae]	Saccharomyces cerevisiae	1	0.7379	0.5937	1.2474	0.6586	2.6546	0.2411	2.1086	0.3059	1.977	0.3272	1.5704	0.4484
gi|805019	1.26	1.32	11.1	unknown [Saccharomyces cerevisiae]	Saccharomyces cerevisiae	1	1.2359	0.6744	0.4246	0.2749	0.3664	0.2402	0.863	0.7837	0.4571	0.3001	1.0765	0.8695
gi|6321527	1.26	1.28	13.5	Idi1p [Saccharomyces cerevisiae]	Saccharomyces cerevisiae	1	0.8954	0.728	0.929	0.8497	1.4997	0.3431	1.5996	0.3066	1.3428	0.4378	1.4454	0.3827
gi|6322947	1.26	1.26	1	Pho84p [Saccharomyces cerevisiae]	Saccharomyces cerevisiae	1	0.9462	0.9322	1.0471	0.9046	2.8576	0.2259	2.6792	0.2381	2.729	0.2344	2.5823	0.2475
gi|74583514	1.25	1.33	6.1	Possible U3 snoRNP protein involved in maturation of pre-18S rRNA, based on computational analysis of large-scale protein-protein interaction data [Saccharomyces cerevisiae]	Saccharomyces cerevisiae	1	0.7943	0.6737	1.3677	0.5656	1.2823	0.6312	0.929	0.8999	1.028	0.942	0.7447	0.6022
gi|6322586	1.2	1.23	7.9	RecName: Full=Survival factor 1	Saccharomyces cerevisiae	1	0.871	0.7932	1.1376	0.7776	1.3804	0.5529	1.1912	0.7141	1.2134	0.7001	1.0471	0.9083
gi|6321231	1.19	1.29	2.8	Protein of unknown function involved in vacuolar protein sorting [Saccharomyces cerevisiae]	Saccharomyces cerevisiae	1	0.9376	0.907	1.0186	0.9513	0.9727	0.9725	0.9462	0.9241	0.9204	0.8803	0.8954	0.834
gi|6321524	1.17	1.54	7.8	Spt16p [Saccharomyces cerevisiae]	Saccharomyces cerevisiae	1	0.9462	0.9238	1.2359	0.6764	1.2246	0.6877	0.9817	0.9854	1.1695	0.7502	0.9376	0.9095
One Identified Contaminant
cont|000141	21.15	21.15	55.8	spt|P00761| Trypsin precursor (EC 3.4.21.4) [Sus scrofa (contaminant)]	Sus scrofa (contaminant)	66	0.4093	0.2854	1.2942	0.4125	2.1281	0.3661	1.6444	0.9218	0.879	0.8413	0.6668	0.3226
