# Supplementary material for: Comparative proteomic analysis of transition of saccharomyces cerevisiae from glucose-deficient medium to glucose-rich medium
Source: Proteome Sci. 2012 Jun 12;10:40. doi: 10.1186/1477-5956-10-40 (PMC3607935; doi:10.1186/1477-5956-10-40)
Supplement: Additional file 2: Table S2 — Peptide summary information for iTRAQ experiment. [file 1477-5956-10-40-S2.xls]

## Sheet: Cover
Table 2. Peptide summary information for iTRAQ experiment
N: Protein ID number
Assession: Assession number from NCBI.
Unused: Unused protein score.
Total: Total protein score.
%Cov: The number of matching amino acid from the identified peptides divided by the total number of amino acids in the sequence
%Cov(50):The number of matching amino acid from the identified peptides having confidence greater than or equal to 50 divided by the total number of amino acids in the sequence
%Cov(95):The number of matching amino acid from the identified peptides having confidence greater than or equal to 95 divided by the total number of amino acids in the sequence
Used: Used protein score.
Annotation: Auto in this column means that the program sets the status. If the user sets the status, auto will be replaced by mannual.
Contrib: contribution. The contribution of each peptide to the unused protein score.
Conf: confidence. The confidence of the identified peptide.
Sequence:Identified peptide sequence.
Modifications: peptide modifications found by the software.
dMass: The difference between prec MW and theor MW.
Prec MW: precurser MW.
Prec m/z: precurser m/z.
Theor MW: Theoretical MW.
Theor m/z: Theoretical m/z.
Theor z:Theoritical charge of the fragmented ion.
Sc: peptide score.
Spectrum:Spectrum represents Data Set.Chromatogram Name.MS/MS Job Run.Fraction.MS/MS Spectrum.
Time: Retention time.
Peptide Ratios
%Err: % error for the peptide ratio.
Area: The area of the peak 113, 114, 115, and 116.
Err: Error measured in the peak area.

## Sheet: Table 2
N	Accessions	Unused	Total	%Cov	%Cov(50)	%Cov(95)	Names	Used	Annotation	Contrib	Conf	Sequence	Modifications	Cleavages	dMass	Prec MW	Prec m/z	Theor MW	Theor m/z	Theor z	Sc	Spectrum	Time	113:114	%Err 113:114	115:116	%Err 115:116	115:113	%Err 115:113	116:113	%Err 116:113	115:114	%Err 115:114	116:114	%Err 116:114			Area 113	Err 113	Area 114	Err 114	Area 115	Err 115	Area 116	Err 116
1	gi|6322331; gi|173146; gi|1172782; gi|1008332	93.13	93.13	31.35	24.93	22.04	Bifunctional carbamoylphosphate synthetase (CPSase)-aspartate transcarbamylase (ATCase), catalyzes the first two enzymatic steps in the de novo biosynthesis of pyrimidines; both activities are subject to feedback inhibition by UTP [Saccharomyces cerevisiae]; carbamyl phosphate synthetase [Saccharomyces cerevisiae]; RecName: Full=Protein URA1; Includes: RecName: Full=Glutamine-dependent carbamoyl-…	1	auto	2	99	DELVEELPR	iTRAQ8plex@N-term		-0.0132261	1402.75	1403.76	1402.76	1403.77	1	15	9.1.4.170.7	16.9	0.870619	2.55077	0.222262	19.3327	0.112227	18.9767	0.499832	4.71738	0.098375	18.9211	0.436645	4.48844			110250	301.84	136263	300.32	98074.7	310.22	115886	346.58
1	gi|6322331; gi|173146; gi|1172782; gi|1008332	93.13	93.13	31.35	24.93	22.04	Bifunctional carbamoylphosphate synthetase (CPSase)-aspartate transcarbamylase (ATCase), catalyzes the first two enzymatic steps in the de novo biosynthesis of pyrimidines; both activities are subject to feedback inhibition by UTP [Saccharomyces cerevisiae]; carbamyl phosphate synthetase [Saccharomyces cerevisiae]; RecName: Full=Protein URA1; Includes: RecName: Full=Glutamine-dependent carbamoyl-…	1	auto	2	99	DGTVLQGYSFGAEK	iTRAQ8plex@N-term; iTRAQ8plex(K)@14		-0.00259055	2079.11	2080.11	2079.11	2080.12	1	17	9.1.4.160.10	15.9	0.389848	0.501324	0.645382	0.947457	0.605556	0.95084	0.928809	0.662135	0.237688	0.842957	0.363328	0.494877			91919.7	160.99	176186	180.45	79048.9	171.96	100710	165.83
1	gi|6322331; gi|173146; gi|1172782; gi|1008332	93.13	93.13	31.35	24.93	22.04	Bifunctional carbamoylphosphate synthetase (CPSase)-aspartate transcarbamylase (ATCase), catalyzes the first two enzymatic steps in the de novo biosynthesis of pyrimidines; both activities are subject to feedback inhibition by UTP [Saccharomyces cerevisiae]; carbamyl phosphate synthetase [Saccharomyces cerevisiae]; RecName: Full=Protein URA1; Includes: RecName: Full=Glutamine-dependent carbamoyl-…	1	auto	2	99	DYCIIEVNAR	iTRAQ8plex@N-term; Carbamidomethyl(C)@3		-0.000925663	1555.8	1556.8	1555.8	1556.8	1	17	9.1.4.141.1	14	2.8309	3.57965	0.190992	5.80943	0.238003	5.90505	1.23355	1.80249	0.678367	6.58136	3.50395	3.4196			227575	414.75	253864	391.74	207754	384.71	263484	401.89
1	gi|6322331; gi|173146; gi|1172782; gi|1008332	93.13	93.13	31.35	24.93	22.04	Bifunctional carbamoylphosphate synthetase (CPSase)-aspartate transcarbamylase (ATCase), catalyzes the first two enzymatic steps in the de novo biosynthesis of pyrimidines; both activities are subject to feedback inhibition by UTP [Saccharomyces cerevisiae]; carbamyl phosphate synthetase [Saccharomyces cerevisiae]; RecName: Full=Protein URA1; Includes: RecName: Full=Glutamine-dependent carbamoyl-…	1	auto	2	99	EELPSLVLR	iTRAQ8plex@N-term		0.00591762	1358.81	1359.82	1358.81	1359.81	1	14	9.1.4.184.7	18.3	0.486916	2.42492	0.331681	8.29591	0.298809	8.25606	0.891789	3.20859	0.146489	8.02541	0.435706	2.55729			132782	287.48	177686	336.09	124534	313.84	147835	307.63
1	gi|6322331; gi|173146; gi|1172782; gi|1008332	93.13	93.13	31.35	24.93	22.04	Bifunctional carbamoylphosphate synthetase (CPSase)-aspartate transcarbamylase (ATCase), catalyzes the first two enzymatic steps in the de novo biosynthesis of pyrimidines; both activities are subject to feedback inhibition by UTP [Saccharomyces cerevisiae]; carbamyl phosphate synthetase [Saccharomyces cerevisiae]; RecName: Full=Protein URA1; Includes: RecName: Full=Glutamine-dependent carbamoyl-…	1	auto	2	99	EIEMDAVAR	iTRAQ8plex@N-term		0.000312966	1336.7	1337.7	1336.7	1337.7	1	16	9.1.4.97.2	9.6	1.23665	1.12853	0.01		0.01		0.822512	1.14539	0.01		1.02062	1.14546			146192	200.55	171382	196.61	121766	198.13	159502	191.17
1	gi|6322331; gi|173146; gi|1172782; gi|1008332	93.13	93.13	31.35	24.93	22.04	Bifunctional carbamoylphosphate synthetase (CPSase)-aspartate transcarbamylase (ATCase), catalyzes the first two enzymatic steps in the de novo biosynthesis of pyrimidines; both activities are subject to feedback inhibition by UTP [Saccharomyces cerevisiae]; carbamyl phosphate synthetase [Saccharomyces cerevisiae]; RecName: Full=Protein URA1; Includes: RecName: Full=Glutamine-dependent carbamoyl-…	1	auto	2	99	EIGFPVIVR	iTRAQ8plex@N-term		0.0155166	1332.82	1333.83	1332.81	1333.81	1	14	9.1.4.195.1	19.4	0.01		1.30628	0.863317	100		100		1.32938	0.845435	1.00397	0.903272			225871	488.02	364572	570.99	327296	567.54	338513	550.65
1	gi|6322331; gi|173146; gi|1172782; gi|1008332	93.13	93.13	31.35	24.93	22.04	Bifunctional carbamoylphosphate synthetase (CPSase)-aspartate transcarbamylase (ATCase), catalyzes the first two enzymatic steps in the de novo biosynthesis of pyrimidines; both activities are subject to feedback inhibition by UTP [Saccharomyces cerevisiae]; carbamyl phosphate synthetase [Saccharomyces cerevisiae]; RecName: Full=Protein URA1; Includes: RecName: Full=Glutamine-dependent carbamoyl-…	1	auto	2	99	ELTSMDEAESFAEK	iTRAQ8plex@N-term; iTRAQ8plex(K)@14		-0.00787323	2194.08	2195.09	2194.09	2195.1	1	23	9.1.4.181.3	18	1.05716	0.553655	0.01		0.01		0.70621	0.681186	0.01		0.749121	0.648745			134942	156.99	161114	156.23	98361.8	143.51	139448	160.46
1	gi|6322331; gi|173146; gi|1172782; gi|1008332	93.13	93.13	31.35	24.93	22.04	Bifunctional carbamoylphosphate synthetase (CPSase)-aspartate transcarbamylase (ATCase), catalyzes the first two enzymatic steps in the de novo biosynthesis of pyrimidines; both activities are subject to feedback inhibition by UTP [Saccharomyces cerevisiae]; carbamyl phosphate synthetase [Saccharomyces cerevisiae]; RecName: Full=Protein URA1; Includes: RecName: Full=Glutamine-dependent carbamoyl-…	1	auto	2	99	ENMAIMHPLPR	iTRAQ8plex@N-term		-0.010065	1611.84	1612.85	1611.85	1612.86	1	12	4.1.7.163.2	16.2	7.27399	1.65643	1.00319	0.746068	0.471736	0.613578	0.465484	0.535717	3.45485	1.73591	3.39746	1.70994			6266.34	8.71	3656.13	10.3	4308.08	10.18	4785.3	9.54
1	gi|6322331; gi|173146; gi|1172782; gi|1008332	93.13	93.13	31.35	24.93	22.04	Bifunctional carbamoylphosphate synthetase (CPSase)-aspartate transcarbamylase (ATCase), catalyzes the first two enzymatic steps in the de novo biosynthesis of pyrimidines; both activities are subject to feedback inhibition by UTP [Saccharomyces cerevisiae]; carbamyl phosphate synthetase [Saccharomyces cerevisiae]; RecName: Full=Protein URA1; Includes: RecName: Full=Glutamine-dependent carbamoyl-…	1	auto	2	99	EVEYEVVR	iTRAQ8plex@N-term		-0.0198568	1325.69	1326.7	1325.71	1326.72	1	14	9.1.4.84.3	8.3	1.10306	1.04569	0.134111	2.6968	0.273535	2.75932	2.019	0.781535	0.303789	2.78486	2.23468	0.867387			303880	463.94	360743	580.73	256957	495.17	419099	561.09
1	gi|6322331; gi|173146; gi|1172782; gi|1008332	93.13	93.13	31.35	24.93	22.04	Bifunctional carbamoylphosphate synthetase (CPSase)-aspartate transcarbamylase (ATCase), catalyzes the first two enzymatic steps in the de novo biosynthesis of pyrimidines; both activities are subject to feedback inhibition by UTP [Saccharomyces cerevisiae]; carbamyl phosphate synthetase [Saccharomyces cerevisiae]; RecName: Full=Protein URA1; Includes: RecName: Full=Glutamine-dependent carbamoyl-…	1	auto	2	99	FLDSNEVAIR	iTRAQ8plex@N-term		-0.00895672	1466.79	1467.8	1466.8	1467.81	1	12	9.1.4.170.5	16.9	0.01		1.25901	0.305476	100		100		1.04253	0.267927	0.816901	0.292199			192046	398.61	476333	431.63	403047	415.1	400536	422.15
1	gi|6322331; gi|173146; gi|1172782; gi|1008332	93.13	93.13	31.35	24.93	22.04	Bifunctional carbamoylphosphate synthetase (CPSase)-aspartate transcarbamylase (ATCase), catalyzes the first two enzymatic steps in the de novo biosynthesis of pyrimidines; both activities are subject to feedback inhibition by UTP [Saccharomyces cerevisiae]; carbamyl phosphate synthetase [Saccharomyces cerevisiae]; RecName: Full=Protein URA1; Includes: RecName: Full=Glutamine-dependent carbamoyl-…	1	auto	2	99	FNSPEEYAR	iTRAQ8plex@N-term		0.0119085	1415.71	1416.72	1415.7	1416.71	1	14	10.1.4.81.2	8	0.123817	5.05825	1.35327	1.69183	4.65742	5.14313	3.40683	5.19949	0.580611	1.18893	0.423262	1.41295			373860	568.67	550145	579.07	418343	566.26	451351	568.77
1	gi|6322331; gi|173146; gi|1172782; gi|1008332	93.13	93.13	31.35	24.93	22.04	Bifunctional carbamoylphosphate synthetase (CPSase)-aspartate transcarbamylase (ATCase), catalyzes the first two enzymatic steps in the de novo biosynthesis of pyrimidines; both activities are subject to feedback inhibition by UTP [Saccharomyces cerevisiae]; carbamyl phosphate synthetase [Saccharomyces cerevisiae]; RecName: Full=Protein URA1; Includes: RecName: Full=Glutamine-dependent carbamoyl-…	1	auto	2	99	GHVITTIFFEPSTR	iTRAQ8plex@N-term		-0.023968	1908.02	1909.03	1908.04	1909.05	1	16	3.1.7.231.2	23	1.2874	0.64367	0.0215298	31.2932	0.0145861	31.2899	0.67064	0.642638	0.0189065	31.2932	0.866324	0.787349			9357.03	15.42	10046.6	25.13	4673.26	22.02	8755.26	20.1
1	gi|6322331; gi|173146; gi|1172782; gi|1008332	93.13	93.13	31.35	24.93	22.04	Bifunctional carbamoylphosphate synthetase (CPSase)-aspartate transcarbamylase (ATCase), catalyzes the first two enzymatic steps in the de novo biosynthesis of pyrimidines; both activities are subject to feedback inhibition by UTP [Saccharomyces cerevisiae]; carbamyl phosphate synthetase [Saccharomyces cerevisiae]; RecName: Full=Protein URA1; Includes: RecName: Full=Glutamine-dependent carbamoyl-…	1	auto	2	99	HIELQTGPDGK	iTRAQ8plex@N-term; iTRAQ8plex(K)@11		0.013368	1802.03	1803.04	1802.01	1803.02	1	16	4.1.7.120.4	11.9	2.56107	3.14698	1.07814	0.828968	2.72238	1.53362	2.49956	1.53819	7.01985	2.86787	6.42336	2.87032			21684.5	28.45	24805	26.64	25326.5	31.89	27785.3	33.38
1	gi|6322331; gi|173146; gi|1172782; gi|1008332	93.13	93.13	31.35	24.93	22.04	Bifunctional carbamoylphosphate synthetase (CPSase)-aspartate transcarbamylase (ATCase), catalyzes the first two enzymatic steps in the de novo biosynthesis of pyrimidines; both activities are subject to feedback inhibition by UTP [Saccharomyces cerevisiae]; carbamyl phosphate synthetase [Saccharomyces cerevisiae]; RecName: Full=Protein URA1; Includes: RecName: Full=Glutamine-dependent carbamoyl-…	1	auto	2	99	ILAHAK	iTRAQ8plex@N-term; iTRAQ8plex(K)@6		0.00439703	1259.82	1260.83	1259.82	1260.82	1	10	7.1.4.135.10	13.4	0.334881	3.19051	0.552951	0.908226	4.1018	3.16845	7.34307	3.09152	1.383	1.20281	2.46743	0.982435			30048.8	69.33	41873.1	72.97	37348.8	75.59	49970.5	77.48
1	gi|6322331; gi|173146; gi|1172782; gi|1008332	93.13	93.13	31.35	24.93	22.04	Bifunctional carbamoylphosphate synthetase (CPSase)-aspartate transcarbamylase (ATCase), catalyzes the first two enzymatic steps in the de novo biosynthesis of pyrimidines; both activities are subject to feedback inhibition by UTP [Saccharomyces cerevisiae]; carbamyl phosphate synthetase [Saccharomyces cerevisiae]; RecName: Full=Protein URA1; Includes: RecName: Full=Glutamine-dependent carbamoyl-…	1	auto	2	99	INLVSPPELR	iTRAQ8plex@N-term		0.0147966	1440.88	1441.88	1440.86	1441.87	1	15	9.1.4.188.5	18.7	0.184328	5.14761	1.0146	0.670292	11.3584	5.11995	11.0818	5.11371	2.10798	0.892869	2.04964	0.856324			58438.3	163.11	88011.1	154.8	92293.9	185.6	102089	175.26
1	gi|6322331; gi|173146; gi|1172782; gi|1008332	93.13	93.13	31.35	24.93	22.04	Bifunctional carbamoylphosphate synthetase (CPSase)-aspartate transcarbamylase (ATCase), catalyzes the first two enzymatic steps in the de novo biosynthesis of pyrimidines; both activities are subject to feedback inhibition by UTP [Saccharomyces cerevisiae]; carbamyl phosphate synthetase [Saccharomyces cerevisiae]; RecName: Full=Protein URA1; Includes: RecName: Full=Glutamine-dependent carbamoyl-…	1	auto	2	99	ITGPYNIQFIAK	iTRAQ8plex@N-term; iTRAQ8plex(K)@12		0.0158131	1972.18	1973.18	1972.16	1973.17	1	14	9.1.4.209.7	20.8	0.950871	0.450817	0.755898	1.8001	0.226329	1.55211	0.296391	1.03952	0.21668	1.5372	0.28279	1.01713			175160	250.78	216775	253.87	121113	244.83	140875	231.66
1	gi|6322331; gi|173146; gi|1172782; gi|1008332	93.13	93.13	31.35	24.93	22.04	Bifunctional carbamoylphosphate synthetase (CPSase)-aspartate transcarbamylase (ATCase), catalyzes the first two enzymatic steps in the de novo biosynthesis of pyrimidines; both activities are subject to feedback inhibition by UTP [Saccharomyces cerevisiae]; carbamyl phosphate synthetase [Saccharomyces cerevisiae]; RecName: Full=Protein URA1; Includes: RecName: Full=Glutamine-dependent carbamoyl-…	1	auto	2	99	LHDLVQFAEK	iTRAQ8plex@N-term; iTRAQ8plex(K)@10		-0.0374458	1807.01	1808.02	1807.05	1808.05	1	15	7.1.4.254.3	25.3	0.22691	5.63628	0.760349	5.11541	1.48169	6.91373	1.929	6.26493	0.338507	4.3227	0.4392	3.18362			16886.4	42.32	23637.4	47.2	17386.5	47.71	19805.6	49.42
1	gi|6322331; gi|173146; gi|1172782; gi|1008332	93.13	93.13	31.35	24.93	22.04	Bifunctional carbamoylphosphate synthetase (CPSase)-aspartate transcarbamylase (ATCase), catalyzes the first two enzymatic steps in the de novo biosynthesis of pyrimidines; both activities are subject to feedback inhibition by UTP [Saccharomyces cerevisiae]; carbamyl phosphate synthetase [Saccharomyces cerevisiae]; RecName: Full=Protein URA1; Includes: RecName: Full=Glutamine-dependent carbamoyl-…	1	auto	2	99	LLIEAISR	iTRAQ8plex@N-term		-0.00838227	1217.76	1218.76	1217.77	1218.77	1	14	9.1.4.215.2	21.4	0.689388	1.57085	0.325265	1.16712	1.2382	1.75777	3.76827	1.40791	0.859434	1.35924	2.60665	0.860227			71458.6	131.67	91901.4	133.06	74319.8	134.03	110537	146.29
1	gi|6322331; gi|173146; gi|1172782; gi|1008332	93.13	93.13	31.35	24.93	22.04	Bifunctional carbamoylphosphate synthetase (CPSase)-aspartate transcarbamylase (ATCase), catalyzes the first two enzymatic steps in the de novo biosynthesis of pyrimidines; both activities are subject to feedback inhibition by UTP [Saccharomyces cerevisiae]; carbamyl phosphate synthetase [Saccharomyces cerevisiae]; RecName: Full=Protein URA1; Includes: RecName: Full=Glutamine-dependent carbamoyl-…	1	auto	2	99	LPDDYVAVK	iTRAQ8plex@N-term; iTRAQ8plex(K)@9		-0.00148637	1626.94	1627.95	1626.94	1627.95	1	14	9.1.4.144.5	14.3	1.41112	1.91233	0.688231	8.54725	0.196201	7.4783	0.2822	4.49381	0.278756	7.51786	0.399576	4.55934			251786	264.63	297660	267.75	236376	311.73	266083	293.34
1	gi|6322331; gi|173146; gi|1172782; gi|1008332	93.13	93.13	31.35	24.93	22.04	Bifunctional carbamoylphosphate synthetase (CPSase)-aspartate transcarbamylase (ATCase), catalyzes the first two enzymatic steps in the de novo biosynthesis of pyrimidines; both activities are subject to feedback inhibition by UTP [Saccharomyces cerevisiae]; carbamyl phosphate synthetase [Saccharomyces cerevisiae]; RecName: Full=Protein URA1; Includes: RecName: Full=Glutamine-dependent carbamoyl-…	1	auto	2	99	LTIDDIVLR	iTRAQ8plex@N-term		-0.0116144	1360.81	1361.82	1360.82	1361.83	1	16	9.1.4.215.1	21.4	1.30601	1.17217	0.01		0.01		1.10419	1.04102	0.01		1.447	1.08213			246728	450.04	283144	445.14	192514	409.87	284242	462.68
1	gi|6322331; gi|173146; gi|1172782; gi|1008332	93.13	93.13	31.35	24.93	22.04	Bifunctional carbamoylphosphate synthetase (CPSase)-aspartate transcarbamylase (ATCase), catalyzes the first two enzymatic steps in the de novo biosynthesis of pyrimidines; both activities are subject to feedback inhibition by UTP [Saccharomyces cerevisiae]; carbamyl phosphate synthetase [Saccharomyces cerevisiae]; RecName: Full=Protein URA1; Includes: RecName: Full=Glutamine-dependent carbamoyl-…	1	auto	2	99	LYFETINLER	iTRAQ8plex@N-term		-0.0143733	1600.86	1601.87	1600.88	1601.88	1	18	9.1.4.217.3	21.6	0.37754	2.59135	0.18145	7.25166	0.340926	7.55932	1.85991	2.79621	0.129593	7.17515	0.704583	1.46911			200537	384.98	274019	360.83	191778	379.49	240658	413.7
1	gi|6322331; gi|173146; gi|1172782; gi|1008332	93.13	93.13	31.35	24.93	22.04	Bifunctional carbamoylphosphate synthetase (CPSase)-aspartate transcarbamylase (ATCase), catalyzes the first two enzymatic steps in the de novo biosynthesis of pyrimidines; both activities are subject to feedback inhibition by UTP [Saccharomyces cerevisiae]; carbamyl phosphate synthetase [Saccharomyces cerevisiae]; RecName: Full=Protein URA1; Includes: RecName: Full=Glutamine-dependent carbamoyl-…	1	auto	2	99	LYNMGYK	iTRAQ8plex@N-term; iTRAQ8plex(K)@7		0.0207753	1495.85	1496.86	1495.83	1496.84	1	11	11.1.4.146.3	14.5	1.23522	1.39814	100		1.11917	1.42426	0.01		1.39187	1.32676	0.01				71375.9	141.93	83413.4	121.32	73532.7	145.37	65192.5	110.57
1	gi|6322331; gi|173146; gi|1172782; gi|1008332	93.13	93.13	31.35	24.93	22.04	Bifunctional carbamoylphosphate synthetase (CPSase)-aspartate transcarbamylase (ATCase), catalyzes the first two enzymatic steps in the de novo biosynthesis of pyrimidines; both activities are subject to feedback inhibition by UTP [Saccharomyces cerevisiae]; carbamyl phosphate synthetase [Saccharomyces cerevisiae]; RecName: Full=Protein URA1; Includes: RecName: Full=Glutamine-dependent carbamoyl-…	1	auto	2	99	LYVPPADNK	iTRAQ8plex@N-term; iTRAQ8plex(K)@9		-0.0125494	1623.93	1624.94	1623.94	1624.95	1	12	10.1.4.77.3	7.6	0.443397	0.491648	0.288793	1.64256	0.319526	1.64893	1.09524	0.619501	0.142645	1.59873	0.487281	0.469823			182069	198.78	287938	239.58	153152	225.67	209633	231.96
1	gi|6322331; gi|173146; gi|1172782; gi|1008332	93.13	93.13	31.35	24.93	22.04	Bifunctional carbamoylphosphate synthetase (CPSase)-aspartate transcarbamylase (ATCase), catalyzes the first two enzymatic steps in the de novo biosynthesis of pyrimidines; both activities are subject to feedback inhibition by UTP [Saccharomyces cerevisiae]; carbamyl phosphate synthetase [Saccharomyces cerevisiae]; RecName: Full=Protein URA1; Includes: RecName: Full=Glutamine-dependent carbamoyl-…	1	auto	2	99	STCACFEPSLDYCVVK	iTRAQ8plex@N-term; Carbamidomethyl(C)@3; Carbamidomethyl(C)@5; Carbamidomethyl(C)@13; iTRAQ8plex(K)@16		-0.0191759	2543.21	2544.22	2543.23	2544.24	1	10	9.1.4.183.8	18.2	0.500092	4.962	0.0771169	35.5942	0.130325	35.8141	1.67289	5.17616	0.0656197	35.5637	0.839447	2.98725			20128.3	116.88	27471.9	112.94	18058.7	118.26	24572.2	112.44
1	gi|6322331; gi|173146; gi|1172782; gi|1008332	93.13	93.13	31.35	24.93	22.04	Bifunctional carbamoylphosphate synthetase (CPSase)-aspartate transcarbamylase (ATCase), catalyzes the first two enzymatic steps in the de novo biosynthesis of pyrimidines; both activities are subject to feedback inhibition by UTP [Saccharomyces cerevisiae]; carbamyl phosphate synthetase [Saccharomyces cerevisiae]; RecName: Full=Protein URA1; Includes: RecName: Full=Glutamine-dependent carbamoyl-…	1	auto	2	99	SVGEVMSIGR	iTRAQ8plex@N-term		0.017358	1337.75	1338.75	1337.73	1338.74	1	16	9.1.4.142.8	14.1	0.512853	3.19173	0.460973	1.33352	2.4537	3.1475	5.26908	2.94747	1.26699	1.81048	2.71147	1.4348			99630	161.49	127183	175.58	108542	168.56	138878	174.61
1	gi|6322331; gi|173146; gi|1172782; gi|1008332	93.13	93.13	31.35	24.93	22.04	Bifunctional carbamoylphosphate synthetase (CPSase)-aspartate transcarbamylase (ATCase), catalyzes the first two enzymatic steps in the de novo biosynthesis of pyrimidines; both activities are subject to feedback inhibition by UTP [Saccharomyces cerevisiae]; carbamyl phosphate synthetase [Saccharomyces cerevisiae]; RecName: Full=Protein URA1; Includes: RecName: Full=Glutamine-dependent carbamoyl-…	1	auto	2	99	TADLASVLLLTSLQNR	iTRAQ8plex@N-term		0.0181334	2018.19	2019.19	2018.17	2019.18	1	26	8.1.4.304.1	30.3	0.127829	6.7013	0.442644	2.70227	2.97229	7.12174	6.64701	6.72942	0.382543	2.63146	0.852578	1.22087			14901.3	77.22	27653.2	82.02	17318.3	87.63	24138.5	83.83
1	gi|6322331; gi|173146; gi|1172782; gi|1008332	93.13	93.13	31.35	24.93	22.04	Bifunctional carbamoylphosphate synthetase (CPSase)-aspartate transcarbamylase (ATCase), catalyzes the first two enzymatic steps in the de novo biosynthesis of pyrimidines; both activities are subject to feedback inhibition by UTP [Saccharomyces cerevisiae]; carbamyl phosphate synthetase [Saccharomyces cerevisiae]; RecName: Full=Protein URA1; Includes: RecName: Full=Glutamine-dependent carbamoyl-…	1	auto	2	99	TDVLYCTR	iTRAQ8plex@N-term; Carbamidomethyl(C)@6		-0.00667015	1330.68	1331.69	1330.69	1331.69	1	13	9.1.4.86.2	8.5	0.0333201	21.8252	0.639161	1.52035	18.0162	21.8559	27.9025	21.8293	0.604404	1.46035	0.93288	0.985702			101253	167.03	149663	175.36	115146	183.13	137128	182.34
1	gi|6322331; gi|173146; gi|1172782; gi|1008332	93.13	93.13	31.35	24.93	22.04	Bifunctional carbamoylphosphate synthetase (CPSase)-aspartate transcarbamylase (ATCase), catalyzes the first two enzymatic steps in the de novo biosynthesis of pyrimidines; both activities are subject to feedback inhibition by UTP [Saccharomyces cerevisiae]; carbamyl phosphate synthetase [Saccharomyces cerevisiae]; RecName: Full=Protein URA1; Includes: RecName: Full=Glutamine-dependent carbamoyl-…	1	auto	2	99	VFAIANAFAK	iTRAQ8plex@N-term; iTRAQ8plex(K)@10		0.00195847	1659	1660.01	1659	1660	1	18	10.1.4.268.3	26.7	1.01373	1.58548	0.821315	0.44529	3.4572	1.21021	4.16681	1.19406	3.52861	1.13413	4.2384	1.11688			144148	287.87	174327	320.61	206669	297.6	250649	328.52
1	gi|6322331; gi|173146; gi|1172782; gi|1008332	93.13	93.13	31.35	24.93	22.04	Bifunctional carbamoylphosphate synthetase (CPSase)-aspartate transcarbamylase (ATCase), catalyzes the first two enzymatic steps in the de novo biosynthesis of pyrimidines; both activities are subject to feedback inhibition by UTP [Saccharomyces cerevisiae]; carbamyl phosphate synthetase [Saccharomyces cerevisiae]; RecName: Full=Protein URA1; Includes: RecName: Full=Glutamine-dependent carbamoyl-…	1	auto	2	99	VGYPVLVR	iTRAQ8plex@N-term	cleaved R-P@C-term	-0.00014177	1205.74	1206.75	1205.74	1206.75	1	12	9.1.4.138.3	13.7	0.717922	0.946143	0.01		0.01		1.36586	0.961743	0.01		0.983924	0.727876			169262	250.89	220053	263.71	139316	250.65	203345	253.96
1	gi|6322331; gi|173146; gi|1172782; gi|1008332	93.13	93.13	31.35	24.93	22.04	Bifunctional carbamoylphosphate synthetase (CPSase)-aspartate transcarbamylase (ATCase), catalyzes the first two enzymatic steps in the de novo biosynthesis of pyrimidines; both activities are subject to feedback inhibition by UTP [Saccharomyces cerevisiae]; carbamyl phosphate synthetase [Saccharomyces cerevisiae]; RecName: Full=Protein URA1; Includes: RecName: Full=Glutamine-dependent carbamoyl-…	0	auto - discordant peptide type	2	99	VLGTPIDTIITTEDR	Carbamidomethyl@N-term		0.0374199	1699.94	1700.94	1699.9	1700.91	1	14	6.1.5.214.4	21.3	0.805664	1.65244	1.04478	1.32838	1.1138	1.78875	1.05529	1.65785	0.903482	1.32164	0.853108	1.13822			562.13	8.13	845.77	6.76	630.84	6.64	667.59	5.41
1	gi|6322331; gi|173146; gi|1172782; gi|1008332	93.13	93.13	31.35	24.93	22.04	Bifunctional carbamoylphosphate synthetase (CPSase)-aspartate transcarbamylase (ATCase), catalyzes the first two enzymatic steps in the de novo biosynthesis of pyrimidines; both activities are subject to feedback inhibition by UTP [Saccharomyces cerevisiae]; carbamyl phosphate synthetase [Saccharomyces cerevisiae]; RecName: Full=Protein URA1; Includes: RecName: Full=Glutamine-dependent carbamoyl-…	1	auto	2	99	VNEIKEEVDYDHR	iTRAQ8plex@N-term; iTRAQ8plex(K)@5		0.0312407	2253.22	2254.22	2253.19	2254.19	1	17	12.1.4.192.1	19.1	0.773095	0.661556	0.01		0.01		0.997259	0.752564	0.01		0.773603	0.625886			226035	200.28	286875	205.83	191263	201.34	254264	207.23
1	gi|6322331; gi|173146; gi|1172782; gi|1008332	93.13	93.13	31.35	24.93	22.04	Bifunctional carbamoylphosphate synthetase (CPSase)-aspartate transcarbamylase (ATCase), catalyzes the first two enzymatic steps in the de novo biosynthesis of pyrimidines; both activities are subject to feedback inhibition by UTP [Saccharomyces cerevisiae]; carbamyl phosphate synthetase [Saccharomyces cerevisiae]; RecName: Full=Protein URA1; Includes: RecName: Full=Glutamine-dependent carbamoyl-…	1	auto	2	99	VPQFSFPR	iTRAQ8plex@N-term		0.0145815	1280.73	1281.74	1280.72	1281.73	1	11	10.1.4.179.10	17.8	1.82407	3.08432	0.346363	2.04353	0.839787	2.58392	2.40009	1.8068	1.5423	3.2287	4.39285	2.6481			281959	532.93	324597	537.13	279027	517.34	366770	523.99
1	gi|6322331; gi|173146; gi|1172782; gi|1008332	93.13	93.13	31.35	24.93	22.04	Bifunctional carbamoylphosphate synthetase (CPSase)-aspartate transcarbamylase (ATCase), catalyzes the first two enzymatic steps in the de novo biosynthesis of pyrimidines; both activities are subject to feedback inhibition by UTP [Saccharomyces cerevisiae]; carbamyl phosphate synthetase [Saccharomyces cerevisiae]; RecName: Full=Protein URA1; Includes: RecName: Full=Glutamine-dependent carbamoyl-…	1	auto	2	99	VTALFLPLR	iTRAQ8plex@N-term		0.0177043	1332.86	1333.87	1332.84	1333.85	1	15	9.1.4.261.1	26	0.01		0.827593	0.730221	100		100		1.07474	0.787502	1.28113	0.697469			87950.4	360.45	184919	415.82	158058	397.89	191633	411.43
1	gi|6322331; gi|173146; gi|1172782; gi|1008332	93.13	93.13	31.35	24.93	22.04	Bifunctional carbamoylphosphate synthetase (CPSase)-aspartate transcarbamylase (ATCase), catalyzes the first two enzymatic steps in the de novo biosynthesis of pyrimidines; both activities are subject to feedback inhibition by UTP [Saccharomyces cerevisiae]; carbamyl phosphate synthetase [Saccharomyces cerevisiae]; RecName: Full=Protein URA1; Includes: RecName: Full=Glutamine-dependent carbamoyl-…	1	auto	2	99	VVGVNLIELATK	iTRAQ8plex@N-term; iTRAQ8plex(K)@12		0.00642374	1863.17	1864.18	1863.17	1864.17	1	21	9.1.4.251.3	25	0.539295	7.21033	0.269366	7.061	1.0473	9.61214	3.84872	6.86136	0.568663	7.40056	2.08267	3.07463			25474.6	107.59	32544.4	96.82	25744	117	33821.5	104.92
1	gi|6322331; gi|173146; gi|1172782; gi|1008332	93.13	93.13	31.35	24.93	22.04	Bifunctional carbamoylphosphate synthetase (CPSase)-aspartate transcarbamylase (ATCase), catalyzes the first two enzymatic steps in the de novo biosynthesis of pyrimidines; both activities are subject to feedback inhibition by UTP [Saccharomyces cerevisiae]; carbamyl phosphate synthetase [Saccharomyces cerevisiae]; RecName: Full=Protein URA1; Includes: RecName: Full=Glutamine-dependent carbamoyl-…	1	auto	2	99	VWEMTR	iTRAQ8plex@N-term		6.95484e-05	1124.6	1125.6	1124.6	1125.6	1	10	11.1.4.147.4	14.6	0.702603	2.60035	0.4291	1.30082	1.86162	2.61007	4.29458	2.36942	1.31692	1.68517	3.02767	1.2812			99237	162.32	123889	142.75	106071	157.99	137657	168.26
1	gi|6322331; gi|173146; gi|1172782; gi|1008332	93.13	93.13	31.35	24.93	22.04	Bifunctional carbamoylphosphate synthetase (CPSase)-aspartate transcarbamylase (ATCase), catalyzes the first two enzymatic steps in the de novo biosynthesis of pyrimidines; both activities are subject to feedback inhibition by UTP [Saccharomyces cerevisiae]; carbamyl phosphate synthetase [Saccharomyces cerevisiae]; RecName: Full=Protein URA1; Includes: RecName: Full=Glutamine-dependent carbamoyl-…	1	auto	2	99	WLQNEGIPAVYGVDTR	iTRAQ8plex@N-term		0.0303699	2121.15	2122.15	2121.12	2122.12	1	15	9.1.4.225.2	22.4	0.0816578	13.0735	0.622037	2.75188	5.68136	13.2493	9.04119	13.1333	0.467098	2.45117	0.740799	1.71665			105545	177.79	146517	168.17	112771	179.87	131110	208.24
1	gi|6322331; gi|173146; gi|1172782; gi|1008332	93.13	93.13	31.35	24.93	22.04	Bifunctional carbamoylphosphate synthetase (CPSase)-aspartate transcarbamylase (ATCase), catalyzes the first two enzymatic steps in the de novo biosynthesis of pyrimidines; both activities are subject to feedback inhibition by UTP [Saccharomyces cerevisiae]; carbamyl phosphate synthetase [Saccharomyces cerevisiae]; RecName: Full=Protein URA1; Includes: RecName: Full=Glutamine-dependent carbamoyl-…	1	auto	2	99	YEAYLK	iTRAQ8plex@N-term; iTRAQ8plex(K)@6		0.0102245	1393.82	1394.82	1393.81	1394.81	1	10	11.1.4.148.6	14.7	7.74581	5.18499	0.423967	1.53578	0.56438	1.64283	1.31774	0.919823	4.40146	5.32885	10.2417	5.15207			62381.2	125.61	58400.1	130.87	55695	134.58	76034.5	121.63
1	gi|6322331; gi|173146; gi|1172782; gi|1008332	93.13	93.13	31.35	24.93	22.04	Bifunctional carbamoylphosphate synthetase (CPSase)-aspartate transcarbamylase (ATCase), catalyzes the first two enzymatic steps in the de novo biosynthesis of pyrimidines; both activities are subject to feedback inhibition by UTP [Saccharomyces cerevisiae]; carbamyl phosphate synthetase [Saccharomyces cerevisiae]; RecName: Full=Protein URA1; Includes: RecName: Full=Glutamine-dependent carbamoyl-…	1	auto	1.92082	98.81	GHNIPCTSTISGR	iTRAQ8plex@N-term; Carbamidomethyl(C)@6		0.0207323	1702.89	1703.9	1702.87	1703.88	1	10	5.1.4.69.3	6.8	0.319338	0.561298	3.06955	0.859431	1.8097	0.663452	0.583609	0.939611	0.581857	0.413289	0.187004	0.783268			10720.9	10.42	17976.2	11.06	12374.7	13.52	11161.9	9.73
1	gi|6322331; gi|173146; gi|1172782; gi|1008332	93.13	93.13	31.35	24.93	22.04	Bifunctional carbamoylphosphate synthetase (CPSase)-aspartate transcarbamylase (ATCase), catalyzes the first two enzymatic steps in the de novo biosynthesis of pyrimidines; both activities are subject to feedback inhibition by UTP [Saccharomyces cerevisiae]; carbamyl phosphate synthetase [Saccharomyces cerevisiae]; RecName: Full=Protein URA1; Includes: RecName: Full=Glutamine-dependent carbamoyl-…	1	auto	1.92082	98.77	TIMVNYNPETVSTDYDEADR	iTRAQ8plex@N-term		-0.0132934	2636.21	2637.22	2636.22	2637.23	1	10	8.1.4.197.2	19.6	0.489933	1.57733	2.02091	4.33405	0.752356	2.48411	0.368525	4.09288	0.371123	2.1261	0.181168	3.88602			2180.35	18.14	4234.44	20.19	1882.2	19.36	1557.56	20.04
1	gi|6322331; gi|173146; gi|1172782; gi|1008332	93.13	93.13	31.35	24.93	22.04	Bifunctional carbamoylphosphate synthetase (CPSase)-aspartate transcarbamylase (ATCase), catalyzes the first two enzymatic steps in the de novo biosynthesis of pyrimidines; both activities are subject to feedback inhibition by UTP [Saccharomyces cerevisiae]; carbamyl phosphate synthetase [Saccharomyces cerevisiae]; RecName: Full=Protein URA1; Includes: RecName: Full=Glutamine-dependent carbamoyl-…	1	auto	1.88606	98.74	KGETLQDTIR	iTRAQ8plex@N-term; iTRAQ8plex(K)@1	missed K-G@1	0.0339355	1768.06	1769.07	1768.03	1769.04	1	10	5.1.4.119.1	11.8	1.42772	0.953787	3.45744	0.904182	2.44003	0.722962	0.698604	1.0894	3.50748	0.735167	1.00081	1.09753			20079.3	18.78	23318.6	16.26	24311.7	19.15	21643	19.03
1	gi|6322331; gi|173146; gi|1172782; gi|1008332	93.13	93.13	31.35	24.93	22.04	Bifunctional carbamoylphosphate synthetase (CPSase)-aspartate transcarbamylase (ATCase), catalyzes the first two enzymatic steps in the de novo biosynthesis of pyrimidines; both activities are subject to feedback inhibition by UTP [Saccharomyces cerevisiae]; carbamyl phosphate synthetase [Saccharomyces cerevisiae]; RecName: Full=Protein URA1; Includes: RecName: Full=Glutamine-dependent carbamoyl-…	1	auto	1.72125	98.11	HILSIK	iTRAQ8plex@N-term; iTRAQ8plex(K)@6		-0.00649287	1317.85	1318.86	1317.86	1318.87	1	10	7.1.4.157.1	15.6	1.44026	1.63761	0.13256	4.82316	0.231522	4.89731	1.72889	1.21513	0.33573	4.94652	2.49853	1.40034			157173	236.03	182179	238.46	140927	251.29	195350	269.32
1	gi|6322331; gi|173146; gi|1172782; gi|1008332	93.13	93.13	31.35	24.93	22.04	Bifunctional carbamoylphosphate synthetase (CPSase)-aspartate transcarbamylase (ATCase), catalyzes the first two enzymatic steps in the de novo biosynthesis of pyrimidines; both activities are subject to feedback inhibition by UTP [Saccharomyces cerevisiae]; carbamyl phosphate synthetase [Saccharomyces cerevisiae]; RecName: Full=Protein URA1; Includes: RecName: Full=Glutamine-dependent carbamoyl-…	1	auto	1.56864	97.34	LLMHYQVR	iTRAQ8plex@N-term		0.00559828	1362.78	1363.79	1362.77	1363.78	1	9	5.1.4.175.2	17.4	0.36741	0.749059	0.158018	1.45213	0.448816	1.60338	2.81158	0.754562	0.166026	1.44928	1.03652	0.314559			2890.4	5.96	5235.78	5.83	2451.39	5.38	4944.74	6.08
1	gi|6322331; gi|173146; gi|1172782; gi|1008332	93.13	93.13	31.35	24.93	22.04	Bifunctional carbamoylphosphate synthetase (CPSase)-aspartate transcarbamylase (ATCase), catalyzes the first two enzymatic steps in the de novo biosynthesis of pyrimidines; both activities are subject to feedback inhibition by UTP [Saccharomyces cerevisiae]; carbamyl phosphate synthetase [Saccharomyces cerevisiae]; RecName: Full=Protein URA1; Includes: RecName: Full=Glutamine-dependent carbamoyl-…	1	auto	1.5376	97.11	NDLESYLNQAVEVSR	iTRAQ8plex@N-term		0.0196802	2040.06	2041.07	2040.04	2041.05	1	8	8.1.4.244.4	24.3	0.174936	3.82765	0.47205	2.49658	1.79836	4.42777	3.77119	3.91583	0.316749	2.35586	0.661965	1.13076			9092.08	57.96	19767.8	57.86	10391.5	63.53	15003.2	64.3
1	gi|6322331; gi|173146; gi|1172782; gi|1008332	93.13	93.13	31.35	24.93	22.04	Bifunctional carbamoylphosphate synthetase (CPSase)-aspartate transcarbamylase (ATCase), catalyzes the first two enzymatic steps in the de novo biosynthesis of pyrimidines; both activities are subject to feedback inhibition by UTP [Saccharomyces cerevisiae]; carbamyl phosphate synthetase [Saccharomyces cerevisiae]; RecName: Full=Protein URA1; Includes: RecName: Full=Glutamine-dependent carbamoyl-…	1	auto	1.38722	95.87	IDKWFLNK	iTRAQ8plex@N-term; iTRAQ8plex(K)@3; iTRAQ8plex(K)@8	missed K-W@3	-0.0320544	1975.17	1976.18	1975.2	1976.21	1	9	5.1.4.230.7	22.9	8.05572	2.45985	0.658215	0.386443	1.26927	0.454447	1.90886	0.360776	10.2947	2.46374	15.4296	2.4482			3155.67	5.4	1952.01	6.48	3658.24	7.58	5355.96	7.24
1	gi|6322331; gi|173146; gi|1172782; gi|1008332	93.13	93.13	31.35	24.93	22.04	Bifunctional carbamoylphosphate synthetase (CPSase)-aspartate transcarbamylase (ATCase), catalyzes the first two enzymatic steps in the de novo biosynthesis of pyrimidines; both activities are subject to feedback inhibition by UTP [Saccharomyces cerevisiae]; carbamyl phosphate synthetase [Saccharomyces cerevisiae]; RecName: Full=Protein URA1; Includes: RecName: Full=Glutamine-dependent carbamoyl-…	1	auto	1.284	94.8	VYFVPVTAEFVR	iTRAQ8plex@N-term		0.0109505	1729.98	1730.99	1729.97	1730.98	1	13	9.1.4.246.1	24.5	100		1.07897	0.755917	0.981256	0.700455	0.900249	0.751073	100		100				203076	390.9	147847	431.14	203112	392.27	219612	457.45
1	gi|6322331; gi|173146; gi|1172782; gi|1008332	93.13	93.13	31.35	24.93	22.04	Bifunctional carbamoylphosphate synthetase (CPSase)-aspartate transcarbamylase (ATCase), catalyzes the first two enzymatic steps in the de novo biosynthesis of pyrimidines; both activities are subject to feedback inhibition by UTP [Saccharomyces cerevisiae]; carbamyl phosphate synthetase [Saccharomyces cerevisiae]; RecName: Full=Protein URA1; Includes: RecName: Full=Glutamine-dependent carbamoyl-…	1	auto	1.10791	92.17	ISSFGTK	iTRAQ8plex@N-term; iTRAQ8plex(K)@7		-0.0727155	1346.73	1347.74	1346.8	1347.81	1	9	10.1.4.92.5	9.1	0.0173544	92.4946	0.664837	2.67787	39.2681	92.5151	58.4675	92.4962	0.686133	2.61982	1.01813	1.83582			280178	383.24	368069	358.17	298276	378.58	342106	369.73
1	gi|6322331; gi|173146; gi|1172782; gi|1008332	93.13	93.13	31.35	24.93	22.04	Bifunctional carbamoylphosphate synthetase (CPSase)-aspartate transcarbamylase (ATCase), catalyzes the first two enzymatic steps in the de novo biosynthesis of pyrimidines; both activities are subject to feedback inhibition by UTP [Saccharomyces cerevisiae]; carbamyl phosphate synthetase [Saccharomyces cerevisiae]; RecName: Full=Protein URA1; Includes: RecName: Full=Glutamine-dependent carbamoyl-…	0	auto - discordant peptide type	0.928118	99	YSPVPIINGGNGSR	iTRAQ8plex@N-term; Deamidated(N)@8; Deamidated(N)@11		0.011519	1735.92	1736.92	1735.9	1736.91	1	12	8.1.4.150.2	14.9	1.06732	0.559505	1.14908	0.551545	1.08926	0.545047	0.938359	0.59046	1.17053	0.518271	1.00494	0.565837			8893.37	36.75	10100.5	38.1	9760.51	34.69	9391.51	39.61
1	gi|6322331; gi|173146; gi|1172782; gi|1008332	93.13	93.13	31.35	24.93	22.04	Bifunctional carbamoylphosphate synthetase (CPSase)-aspartate transcarbamylase (ATCase), catalyzes the first two enzymatic steps in the de novo biosynthesis of pyrimidines; both activities are subject to feedback inhibition by UTP [Saccharomyces cerevisiae]; carbamyl phosphate synthetase [Saccharomyces cerevisiae]; RecName: Full=Protein URA1; Includes: RecName: Full=Glutamine-dependent carbamoyl-…	1	auto	0.844664	85.68	LHDNPAK	iTRAQ8plex@N-term; iTRAQ8plex(K)@7		0.00932968	1401.83	1402.84	1401.82	1402.83	1	8	7.1.4.41.5	4	3.98112	4.01108	1.61491	0.930214	2.29623	1.29436	1.40753	1.41819	9.20404	3.86559	5.62263	3.9088			331859	353.95	375224	347.64	373292	354.73	387135	365.83
1	gi|6322331; gi|173146; gi|1172782; gi|1008332	93.13	93.13	31.35	24.93	22.04	Bifunctional carbamoylphosphate synthetase (CPSase)-aspartate transcarbamylase (ATCase), catalyzes the first two enzymatic steps in the de novo biosynthesis of pyrimidines; both activities are subject to feedback inhibition by UTP [Saccharomyces cerevisiae]; carbamyl phosphate synthetase [Saccharomyces cerevisiae]; RecName: Full=Protein URA1; Includes: RecName: Full=Glutamine-dependent carbamoyl-…	1	auto	0.838632	85.45	LKDTYIVDNK	iTRAQ8plex@N-term; iTRAQ8plex(K)@2; iTRAQ8plex(K)@10		-0.00232654	2120.26	2121.27	2120.26	2121.27	1	8	5.1.4.161.2	16	2.50166	0.969365	0.489198	0.262014	1.234	0.403972	2.49702	0.347343	3.10816	0.942164	6.26797	0.919307			6024.65	6.59	5841.15	8.88	6543.94	5.89	10164.7	6.45
1	gi|6322331; gi|173146; gi|1172782; gi|1008332	93.13	93.13	31.35	24.93	22.04	Bifunctional carbamoylphosphate synthetase (CPSase)-aspartate transcarbamylase (ATCase), catalyzes the first two enzymatic steps in the de novo biosynthesis of pyrimidines; both activities are subject to feedback inhibition by UTP [Saccharomyces cerevisiae]; carbamyl phosphate synthetase [Saccharomyces cerevisiae]; RecName: Full=Protein URA1; Includes: RecName: Full=Glutamine-dependent carbamoyl-…	1	auto	0.655608	77.86	EEVDYDHR	iTRAQ8plex@N-term		0.00930722	1365.66	1366.66	1365.65	1366.65	1	7	4.1.7.26.2	2.5	0.804766	1.5232	0.266617	7.67381	0.136157	7.50124	0.505522	2.5052	0.110323	7.41158	0.408213	2.22238			3960.16	15.43	5136.01	12.05	2996.98	11.55	3821.72	13.69
1	gi|6322331; gi|173146; gi|1172782; gi|1008332	93.13	93.13	31.35	24.93	22.04	Bifunctional carbamoylphosphate synthetase (CPSase)-aspartate transcarbamylase (ATCase), catalyzes the first two enzymatic steps in the de novo biosynthesis of pyrimidines; both activities are subject to feedback inhibition by UTP [Saccharomyces cerevisiae]; carbamyl phosphate synthetase [Saccharomyces cerevisiae]; RecName: Full=Protein URA1; Includes: RecName: Full=Glutamine-dependent carbamoyl-…	0	auto - shared MS/MS	0.405607	60.65	WSPFNK	iTRAQ8plex@N-term; iTRAQ8plex(K)@6		-0.00955197	1385.78	1386.79	1385.79	1386.8	1	8	11.1.4.163.2	16.2	1.1839	0.304839	0.947993	0.260756	1.05571	0.294345	1.10238	0.27219	1.2584	0.294675	1.30955	0.272547			187272	403.25	191747	413.75	199202	399.76	232329	386.82
1	gi|6322331; gi|173146; gi|1172782; gi|1008332	93.13	93.13	31.35	24.93	22.04	Bifunctional carbamoylphosphate synthetase (CPSase)-aspartate transcarbamylase (ATCase), catalyzes the first two enzymatic steps in the de novo biosynthesis of pyrimidines; both activities are subject to feedback inhibition by UTP [Saccharomyces cerevisiae]; carbamyl phosphate synthetase [Saccharomyces cerevisiae]; RecName: Full=Protein URA1; Includes: RecName: Full=Glutamine-dependent carbamoyl-…	0	auto - shared MS/MS	0.272459	46.56	WFLNK	iTRAQ8plex@N-term; iTRAQ8plex(K)@5		0.00278263	1314.79	1315.8	1314.79	1315.8	1	8	11.1.4.184.1	18.3	0.680986	0.195587	0.920407	0.197154	1.15888	0.226394	1.24637	0.206122	0.794571	0.186113	0.85165	0.160842			253170	419.34	450654	468.75	295613	456.23	355106	435.65
1	gi|6322331; gi|173146; gi|1172782; gi|1008332	93.13	93.13	31.35	24.93	22.04	Bifunctional carbamoylphosphate synthetase (CPSase)-aspartate transcarbamylase (ATCase), catalyzes the first two enzymatic steps in the de novo biosynthesis of pyrimidines; both activities are subject to feedback inhibition by UTP [Saccharomyces cerevisiae]; carbamyl phosphate synthetase [Saccharomyces cerevisiae]; RecName: Full=Protein URA1; Includes: RecName: Full=Glutamine-dependent carbamoyl-…	1	auto	0.199283	36.78	TIAPTAPITPPMESTGDR	iTRAQ8plex@N-term	cleaved A-T@N-term	0.0559766	2158.18	2159.19	2158.12	2159.13	1	6	3.1.7.218.4	21.7	0.876855	0.722999	1.42242	3.06795	0.3265	1.89223	0.227218	2.52608	0.28825	1.8852	0.199916	2.52081			9646.93	19.88	12339.7	26.12	7145.74	22.69	7557.43	23.97
1	gi|6322331; gi|173146; gi|1172782; gi|1008332	93.13	93.13	31.35	24.93	22.04	Bifunctional carbamoylphosphate synthetase (CPSase)-aspartate transcarbamylase (ATCase), catalyzes the first two enzymatic steps in the de novo biosynthesis of pyrimidines; both activities are subject to feedback inhibition by UTP [Saccharomyces cerevisiae]; carbamyl phosphate synthetase [Saccharomyces cerevisiae]; RecName: Full=Protein URA1; Includes: RecName: Full=Glutamine-dependent carbamoyl-…	0	auto - shared MS/MS	0.123782	24.78	FISK	iTRAQ8plex@N-term; iTRAQ8plex(K)@4	cleaved P-F@N-term	-0.0151288	1101.69	1102.69	1101.7	1102.71	1	6	11.1.4.117.1	11.6	1.05552	0.138899	1.06133	0.14603	1.02416	0.14288	0.95523	0.137565	1.08841	0.147288	1.0117	0.142137			1187925	1127.4	1364248	1383.62	1225842	1309.28	1277018	1271.71
1	gi|6322331; gi|173146; gi|1172782; gi|1008332	93.13	93.13	31.35	24.93	22.04	Bifunctional carbamoylphosphate synthetase (CPSase)-aspartate transcarbamylase (ATCase), catalyzes the first two enzymatic steps in the de novo biosynthesis of pyrimidines; both activities are subject to feedback inhibition by UTP [Saccharomyces cerevisiae]; carbamyl phosphate synthetase [Saccharomyces cerevisiae]; RecName: Full=Protein URA1; Includes: RecName: Full=Glutamine-dependent carbamoyl-…	0	auto - shared MS/MS	0.111821	22.66	NLVSK	iTRAQ8plex@N-term; iTRAQ8plex(K)@5	cleaved Q-N@N-term	0.00787558	1167.75	1168.76	1167.74	1168.75	1	6	11.1.4.94.5	9.3	0.872542	0.323159	1.09402	0.265054	1.407	0.330145	1.27308	0.312358	1.23605	0.2777	1.1146	0.2563			163871	427.81	227660	433.61	232311	469.48	234779	402.65
1	gi|6322331; gi|173146; gi|1172782; gi|1008332	93.13	93.13	31.35	24.93	22.04	Bifunctional carbamoylphosphate synthetase (CPSase)-aspartate transcarbamylase (ATCase), catalyzes the first two enzymatic steps in the de novo biosynthesis of pyrimidines; both activities are subject to feedback inhibition by UTP [Saccharomyces cerevisiae]; carbamyl phosphate synthetase [Saccharomyces cerevisiae]; RecName: Full=Protein URA1; Includes: RecName: Full=Glutamine-dependent carbamoyl-…	1	auto	0.111259	22.57	QLGFDDR	iTRAQ8plex@N-term		-0.0176272	1153.59	1154.59	1153.6	1154.61	1	6	10.1.4.38.14	3.7	0.695788	1.36939	2.24862	5.95326	0.493181	2.84232	0.21711	5.47401	0.345494	2.71141	0.151577	5.40719			493587	550.95	623919	637.59	472658	624.85	512918	631.83
1	gi|6322331; gi|173146; gi|1172782; gi|1008332	93.13	93.13	31.35	24.93	22.04	Bifunctional carbamoylphosphate synthetase (CPSase)-aspartate transcarbamylase (ATCase), catalyzes the first two enzymatic steps in the de novo biosynthesis of pyrimidines; both activities are subject to feedback inhibition by UTP [Saccharomyces cerevisiae]; carbamyl phosphate synthetase [Saccharomyces cerevisiae]; RecName: Full=Protein URA1; Includes: RecName: Full=Glutamine-dependent carbamoyl-…	0	auto - shared MS/MS	0.0974532	20.08	WDLK	iTRAQ8plex@N-term; iTRAQ8plex(K)@4		-0.00647137	1168.7	1169.71	1168.71	1169.71	1	6	11.1.4.132.2	13.1	1.8554	0.197129	0.906618	0.264891	0.485675	0.233702	0.530287	0.208778	0.907282	0.25581	0.987248	0.23326			441455	522.69	288415	454.57	216027	435.27	263449	453.02
1	gi|6322331; gi|173146; gi|1172782; gi|1008332	93.13	93.13	31.35	24.93	22.04	Bifunctional carbamoylphosphate synthetase (CPSase)-aspartate transcarbamylase (ATCase), catalyzes the first two enzymatic steps in the de novo biosynthesis of pyrimidines; both activities are subject to feedback inhibition by UTP [Saccharomyces cerevisiae]; carbamyl phosphate synthetase [Saccharomyces cerevisiae]; RecName: Full=Protein URA1; Includes: RecName: Full=Glutamine-dependent carbamoyl-…	0	auto - shared MS/MS	0.0899095	18.69	VEEGK	iTRAQ8plex@N-term; iTRAQ8plex(K)@5	cleaved A-V@N-term	0.00878477	1168.7	1169.71	1168.69	1169.7	1	6	11.1.4.132.2	13.1	1.8554	0.197129	0.906618	0.264891	0.485675	0.233702	0.530287	0.208778	0.907282	0.25581	0.987248	0.23326			441455	522.69	288415	454.57	216027	435.27	263449	453.02
1	gi|6322331; gi|173146; gi|1172782; gi|1008332	93.13	93.13	31.35	24.93	22.04	Bifunctional carbamoylphosphate synthetase (CPSase)-aspartate transcarbamylase (ATCase), catalyzes the first two enzymatic steps in the de novo biosynthesis of pyrimidines; both activities are subject to feedback inhibition by UTP [Saccharomyces cerevisiae]; carbamyl phosphate synthetase [Saccharomyces cerevisiae]; RecName: Full=Protein URA1; Includes: RecName: Full=Glutamine-dependent carbamoyl-…	0	auto - low confidence	0.0624821	13.38	IGSYK	iTRAQ8plex@N-term; iTRAQ8plex(K)@5	cleaved S-I@N-term	0.0132356	1174.73	1175.74	1174.72	1175.72	1	6	7.1.4.119.4	11.8	0.939493	0.241495	1.11686	0.261087	1.00859	0.266227	0.89394	0.262448	0.954044	0.240015	0.842711	0.235817			96810.1	183.16	124910	187.47	98381.3	184.27	97393.3	177.15
1	gi|6322331; gi|173146; gi|1172782; gi|1008332	93.13	93.13	31.35	24.93	22.04	Bifunctional carbamoylphosphate synthetase (CPSase)-aspartate transcarbamylase (ATCase), catalyzes the first two enzymatic steps in the de novo biosynthesis of pyrimidines; both activities are subject to feedback inhibition by UTP [Saccharomyces cerevisiae]; carbamyl phosphate synthetase [Saccharomyces cerevisiae]; RecName: Full=Protein URA1; Includes: RecName: Full=Glutamine-dependent carbamoyl-…	0	auto - discordant peptide type	0.0268721	89.73	ELVAPGAIQNLIR	iTRAQ8plex@N-term		-4.07708	1692.94	1693.94	1697.01	1698.02	1	11	9.1.4.228.7	22.7	1.2303	0.260311	0.871034	0.23152	1.02383	0.266735	1.16354	0.245478	1.26823	0.247192	1.43638	0.224088			113426	223.72	111756	189.85	117008	210.11	148523	217.05
1	gi|6322331; gi|173146; gi|1172782; gi|1008332	93.13	93.13	31.35	24.93	22.04	Bifunctional carbamoylphosphate synthetase (CPSase)-aspartate transcarbamylase (ATCase), catalyzes the first two enzymatic steps in the de novo biosynthesis of pyrimidines; both activities are subject to feedback inhibition by UTP [Saccharomyces cerevisiae]; carbamyl phosphate synthetase [Saccharomyces cerevisiae]; RecName: Full=Protein URA1; Includes: RecName: Full=Glutamine-dependent carbamoyl-…	0	auto - discordant peptide type	0.0168249	98.58	AGLLGVESIELTPH	iTRAQ8plex@N-term; Glu->Gln@7	cleaved H-I@C-term	-0.05516	1737.94	1738.94	1737.99	1739	1	12	9.1.4.116.1	11.5	1.24791	0.164257	1.17195	0.202216	0.785665	0.179071	0.663618	0.187511	0.987138	0.180863	0.830955	0.189223			691203	793.16	671418	789.1	547165	752.2	516207	765.53
1	gi|6322331; gi|173146; gi|1172782; gi|1008332	93.13	93.13	31.35	24.93	22.04	Bifunctional carbamoylphosphate synthetase (CPSase)-aspartate transcarbamylase (ATCase), catalyzes the first two enzymatic steps in the de novo biosynthesis of pyrimidines; both activities are subject to feedback inhibition by UTP [Saccharomyces cerevisiae]; carbamyl phosphate synthetase [Saccharomyces cerevisiae]; RecName: Full=Protein URA1; Includes: RecName: Full=Glutamine-dependent carbamoyl-…	0	auto - discordant peptide type	0.00480371	90.92	LLIEAISRNITLDVSER	iTRAQ8plex@N-term; Ile->Cys@3; Carbamidomethyl(C)@3	missed R-N@8	-0.114183	2292.13	2293.14	2292.24	2293.25	1	11	11.1.4.250.1	24.9	2.08805	5.7095			0.01		0.01		0.01		0.01				4677.21	144.96	2715.28	130.2	0	184.24	0	0
1	gi|6322331; gi|173146; gi|1172782; gi|1008332	93.13	93.13	31.35	24.93	22.04	Bifunctional carbamoylphosphate synthetase (CPSase)-aspartate transcarbamylase (ATCase), catalyzes the first two enzymatic steps in the de novo biosynthesis of pyrimidines; both activities are subject to feedback inhibition by UTP [Saccharomyces cerevisiae]; carbamyl phosphate synthetase [Saccharomyces cerevisiae]; RecName: Full=Protein URA1; Includes: RecName: Full=Glutamine-dependent carbamoyl-…	0	auto - low confidence	0.00217692	14.4	EGKLTIDDIVLR	iTRAQ8plex@N-term; iTRAQ8plex(K)@3	cleaved E-E@N-term; missed K-L@3	0.0481895	1979.24	1980.24	1979.19	1980.19	1	9	1.1.4.187.1	18.6	0.750249	0.146933	1.19029	0.11433	1.73964	0.143455	1.44676	0.148379	1.31408	0.112447	1.08913	0.118665			5415.65	6.58	8750.13	7.23	9492.59	7.24	8817.51	7.51
1	gi|6322331; gi|173146; gi|1172782; gi|1008332	93.13	93.13	31.35	24.93	22.04	Bifunctional carbamoylphosphate synthetase (CPSase)-aspartate transcarbamylase (ATCase), catalyzes the first two enzymatic steps in the de novo biosynthesis of pyrimidines; both activities are subject to feedback inhibition by UTP [Saccharomyces cerevisiae]; carbamyl phosphate synthetase [Saccharomyces cerevisiae]; RecName: Full=Protein URA1; Includes: RecName: Full=Glutamine-dependent carbamoyl-…	0	auto - low confidence	0.000434512	12.38	AAYFRQMK	No iTRAQ8plex@N-term; Oxidation(M)@7; iTRAQ8plex(K)@8	missed R-Q@5	0.120974	1333.83	1334.84	1333.71	1334.72	1	6	6.1.5.38.4	3.7	1.27975	0.204398	1.00656	0.255205	0.807557	0.240335	0.794185	0.208253	1.04054	0.252069	1.01982	0.221692			5128.01	6.88	4857.27	7.49	4172.51	8.32	4583.22	7.3
1	gi|6322331; gi|173146; gi|1172782; gi|1008332	93.13	93.13	31.35	24.93	22.04	Bifunctional carbamoylphosphate synthetase (CPSase)-aspartate transcarbamylase (ATCase), catalyzes the first two enzymatic steps in the de novo biosynthesis of pyrimidines; both activities are subject to feedback inhibition by UTP [Saccharomyces cerevisiae]; carbamyl phosphate synthetase [Saccharomyces cerevisiae]; RecName: Full=Protein URA1; Includes: RecName: Full=Glutamine-dependent carbamoyl-…	0	auto - discordant peptide type	0.000434512	34.74	ANNIK	iTRAQ8plex@N-term; Deamidated(N)@2; Ile->Val@4; iTRAQ8plex(K)@5		-0.00627235	1153.69	1154.69	1153.69	1154.7	1	7	3.1.7.103.3	10.2	1.76136	0.148659	1.22004	0.10721	1.21818	0.111069	0.988387	0.117049	2.16032	0.141043	1.74684	0.145798			8173.84	6.97	5625.32	6.85	10032.6	7.14	9091.87	7.29
1	gi|6322331; gi|173146; gi|1172782; gi|1008332	93.13	93.13	31.35	24.93	22.04	Bifunctional carbamoylphosphate synthetase (CPSase)-aspartate transcarbamylase (ATCase), catalyzes the first two enzymatic steps in the de novo biosynthesis of pyrimidines; both activities are subject to feedback inhibition by UTP [Saccharomyces cerevisiae]; carbamyl phosphate synthetase [Saccharomyces cerevisiae]; RecName: Full=Protein URA1; Includes: RecName: Full=Glutamine-dependent carbamoyl-…	0	auto - discordant peptide type	0.000434512	16.67	TTAVNVIR	iTRAQ8plex@N-term; Thr->Val@1		-0.0453343	1174.69	1175.7	1174.73	1175.74	1	11	9.1.4.122.6	12.1	0.801209	0.171149	0.859519	0.177784	1.05545	0.199912	1.21555	0.177759	0.851416	0.171175	0.977225	0.144687			212652	300.57	321731	310.5	226143	319.71	290898	313.58
1	gi|6322331; gi|173146; gi|1172782; gi|1008332	93.13	93.13	31.35	24.93	22.04	Bifunctional carbamoylphosphate synthetase (CPSase)-aspartate transcarbamylase (ATCase), catalyzes the first two enzymatic steps in the de novo biosynthesis of pyrimidines; both activities are subject to feedback inhibition by UTP [Saccharomyces cerevisiae]; carbamyl phosphate synthetase [Saccharomyces cerevisiae]; RecName: Full=Protein URA1; Includes: RecName: Full=Glutamine-dependent carbamoyl-…	0	auto - low confidence	0	0	AAYFRQMK	iTRAQ8plex@N-term; iTRAQ8plex(K)@8	missed R-Q@5	0.00642901	1621.93	1622.94	1621.92	1622.93	1	3	11.1.4.188.4	18.7	1.01436	0.276334	0.710312	0.301443	0.839556	0.329405	1.17001	0.278898	0.857435	0.299074	1.19086	0.242324			160024	349.54	191232	323.68	135366	333.77	210705	365.39
1	gi|6322331; gi|173146; gi|1172782; gi|1008332	93.13	93.13	31.35	24.93	22.04	Bifunctional carbamoylphosphate synthetase (CPSase)-aspartate transcarbamylase (ATCase), catalyzes the first two enzymatic steps in the de novo biosynthesis of pyrimidines; both activities are subject to feedback inhibition by UTP [Saccharomyces cerevisiae]; carbamyl phosphate synthetase [Saccharomyces cerevisiae]; RecName: Full=Protein URA1; Includes: RecName: Full=Glutamine-dependent carbamoyl-…	0	auto - low confidence	0	0	ANNIK	iTRAQ8plex@N-term; Deamidated(N)@2; iTRAQ8plex(K)@5		0.00776002	1167.71	1168.72	1167.71	1168.71	1	6	11.1.4.129.1	12.8	1.40332	0.170883	0.825394	0.209435	0.717627	0.203959	0.86065	0.176034	1.01394	0.205125	1.21188	0.177383			395813	474.35	341903	416.49	286196	472.33	383368	494.32
1	gi|6322331; gi|173146; gi|1172782; gi|1008332	93.13	93.13	31.35	24.93	22.04	Bifunctional carbamoylphosphate synthetase (CPSase)-aspartate transcarbamylase (ATCase), catalyzes the first two enzymatic steps in the de novo biosynthesis of pyrimidines; both activities are subject to feedback inhibition by UTP [Saccharomyces cerevisiae]; carbamyl phosphate synthetase [Saccharomyces cerevisiae]; RecName: Full=Protein URA1; Includes: RecName: Full=Glutamine-dependent carbamoyl-…	0	auto - low confidence	0	0	ANNIK	iTRAQ8plex@N-term; Deamidated(N)@2; Deamidated(N)@3; iTRAQ8plex(K)@5		0.00878477	1168.7	1169.71	1168.69	1169.7	1	6	11.1.4.132.2	13.1	1.8554	0.197129	0.906618	0.264891	0.485675	0.233702	0.530287	0.208778	0.907282	0.25581	0.987248	0.23326			441455	522.69	288415	454.57	216027	435.27	263449	453.02
1	gi|6322331; gi|173146; gi|1172782; gi|1008332	93.13	93.13	31.35	24.93	22.04	Bifunctional carbamoylphosphate synthetase (CPSase)-aspartate transcarbamylase (ATCase), catalyzes the first two enzymatic steps in the de novo biosynthesis of pyrimidines; both activities are subject to feedback inhibition by UTP [Saccharomyces cerevisiae]; carbamyl phosphate synthetase [Saccharomyces cerevisiae]; RecName: Full=Protein URA1; Includes: RecName: Full=Glutamine-dependent carbamoyl-…	0	auto - low confidence	0	0	DAGSMLGR	iTRAQ8plex@N-term		0.0602398	1109.64	1110.65	1109.58	1110.59	1	6	12.1.4.86.2	8.5	1.45637	0.338251	1.01611	0.236792	1.28279	0.270234	1.2497	0.258969	1.88098	0.321588	1.82622	0.312182			40685.2	83.39	33863.7	91.12	52585.4	92.61	57219.1	90.57
1	gi|6322331; gi|173146; gi|1172782; gi|1008332	93.13	93.13	31.35	24.93	22.04	Bifunctional carbamoylphosphate synthetase (CPSase)-aspartate transcarbamylase (ATCase), catalyzes the first two enzymatic steps in the de novo biosynthesis of pyrimidines; both activities are subject to feedback inhibition by UTP [Saccharomyces cerevisiae]; carbamyl phosphate synthetase [Saccharomyces cerevisiae]; RecName: Full=Protein URA1; Includes: RecName: Full=Glutamine-dependent carbamoyl-…	0	auto - discordant peptide type	0	99	DYCIIEVNAR	iTRAQ8plex@N-term; Carbamidomethyl(C)@3; Deamidated(N)@8		0.00868475	1556.79	1557.8	1556.78	1557.79	1	16	9.1.4.140.7	13.9	1.10507	0.260512	0.839644	0.263571	0.800263	0.279207	0.943468	0.253358	0.890392	0.270456	1.04615	0.243679			87553.3	166.9	96040	170.53	70596.1	144.02	92960.7	155.14
1	gi|6322331; gi|173146; gi|1172782; gi|1008332	93.13	93.13	31.35	24.93	22.04	Bifunctional carbamoylphosphate synthetase (CPSase)-aspartate transcarbamylase (ATCase), catalyzes the first two enzymatic steps in the de novo biosynthesis of pyrimidines; both activities are subject to feedback inhibition by UTP [Saccharomyces cerevisiae]; carbamyl phosphate synthetase [Saccharomyces cerevisiae]; RecName: Full=Protein URA1; Includes: RecName: Full=Glutamine-dependent carbamoyl-…	0	auto - low confidence	0	0	DYCIIEVNAR	iTRAQ8plex@N-term; Carbamidomethyl(C)@3		-0.0240008	1555.77	1556.78	1555.8	1556.8	1	4	6.1.5.206.4	20.5	1.42193	1.7629	0.828001	2.19351	0.707941	2.11583	0.846361	1.57855	1.01352	2.32969	1.20756	1.85542			597	6.2	508.94	7.25	425.84	7.85	568.63	6.76
1	gi|6322331; gi|173146; gi|1172782; gi|1008332	93.13	93.13	31.35	24.93	22.04	Bifunctional carbamoylphosphate synthetase (CPSase)-aspartate transcarbamylase (ATCase), catalyzes the first two enzymatic steps in the de novo biosynthesis of pyrimidines; both activities are subject to feedback inhibition by UTP [Saccharomyces cerevisiae]; carbamyl phosphate synthetase [Saccharomyces cerevisiae]; RecName: Full=Protein URA1; Includes: RecName: Full=Glutamine-dependent carbamoyl-…	0	auto - low confidence	0	0	EELPSLVLR	iTRAQ8plex@N-term		-0.00673884	1358.8	1359.81	1358.81	1359.81	1	3	3.1.7.196.10	19.5	0.01		100		100				0.519664	1.30314	0.01				0	9.47	935.87	5.68	401.5	4.63	0	22.73
1	gi|6322331; gi|173146; gi|1172782; gi|1008332	93.13	93.13	31.35	24.93	22.04	Bifunctional carbamoylphosphate synthetase (CPSase)-aspartate transcarbamylase (ATCase), catalyzes the first two enzymatic steps in the de novo biosynthesis of pyrimidines; both activities are subject to feedback inhibition by UTP [Saccharomyces cerevisiae]; carbamyl phosphate synthetase [Saccharomyces cerevisiae]; RecName: Full=Protein URA1; Includes: RecName: Full=Glutamine-dependent carbamoyl-…	0	auto - low confidence	0	0	EGKLTIDDIVLR	No iTRAQ8plex@N-term; iTRAQ8plex(K)@3	cleaved E-E@N-term; missed K-L@3	0.0865034	1675.07	1676.08	1674.98	1675.99	1	8	2.1.4.192.1	19.1	0.880206	0.0429752	1.06793	0.0334491	1.51282	0.0420288	1.40228	0.0415608	1.3407	0.0351911	1.2385	0.0346308			98290.1	33.87	135362	34.76	149821	36.05	155111	36.04
1	gi|6322331; gi|173146; gi|1172782; gi|1008332	93.13	93.13	31.35	24.93	22.04	Bifunctional carbamoylphosphate synthetase (CPSase)-aspartate transcarbamylase (ATCase), catalyzes the first two enzymatic steps in the de novo biosynthesis of pyrimidines; both activities are subject to feedback inhibition by UTP [Saccharomyces cerevisiae]; carbamyl phosphate synthetase [Saccharomyces cerevisiae]; RecName: Full=Protein URA1; Includes: RecName: Full=Glutamine-dependent carbamoyl-…	0	auto - low confidence	0	0	EGKLTIDDIVLR	No iTRAQ8plex@N-term; iTRAQ8plex(K)@3	cleaved E-E@N-term; missed K-L@3	0.0449092	1675.03	1676.03	1674.98	1675.99	1	8	6.1.5.186.1	18.5	0.806378	0.110371	1.0429	0.103643	1.27135	0.115835	1.20674	0.117093	1.03219	0.0959835	0.976401	0.0974979			14483.4	13.11	21772.2	13.75	18552.9	13.41	19669	14.61
1	gi|6322331; gi|173146; gi|1172782; gi|1008332	93.13	93.13	31.35	24.93	22.04	Bifunctional carbamoylphosphate synthetase (CPSase)-aspartate transcarbamylase (ATCase), catalyzes the first two enzymatic steps in the de novo biosynthesis of pyrimidines; both activities are subject to feedback inhibition by UTP [Saccharomyces cerevisiae]; carbamyl phosphate synthetase [Saccharomyces cerevisiae]; RecName: Full=Protein URA1; Includes: RecName: Full=Glutamine-dependent carbamoyl-…	0	auto - low confidence	0	0	EIEMDAVAR	iTRAQ8plex@N-term		0.113267	1336.81	1337.82	1336.7	1337.7	1	4	7.1.4.121.9	12	1.02028	0.0894786	1.05076	0.0820616	1.20306	0.0914172	1.13337	0.0886121	1.23585	0.0829964	1.1603	0.0798962			186213	128.17	221237	126.49	225721	135.8	237510	132.55
1	gi|6322331; gi|173146; gi|1172782; gi|1008332	93.13	93.13	31.35	24.93	22.04	Bifunctional carbamoylphosphate synthetase (CPSase)-aspartate transcarbamylase (ATCase), catalyzes the first two enzymatic steps in the de novo biosynthesis of pyrimidines; both activities are subject to feedback inhibition by UTP [Saccharomyces cerevisiae]; carbamyl phosphate synthetase [Saccharomyces cerevisiae]; RecName: Full=Protein URA1; Includes: RecName: Full=Glutamine-dependent carbamoyl-…	0	auto - low confidence	0	0	EIGFPVIVR	iTRAQ8plex@N-term		-0.0283393	1332.78	1333.79	1332.81	1333.81	1	3	3.1.7.205.3	20.4	0.955757	0.487746	0.62249	0.614223	0.670603	0.585152	1.06641	0.499514	0.645314	0.604691	1.0227	0.522267			1736.86	5.69	2202.86	7.96	1173.56	5.69	2084.43	7.86
1	gi|6322331; gi|173146; gi|1172782; gi|1008332	93.13	93.13	31.35	24.93	22.04	Bifunctional carbamoylphosphate synthetase (CPSase)-aspartate transcarbamylase (ATCase), catalyzes the first two enzymatic steps in the de novo biosynthesis of pyrimidines; both activities are subject to feedback inhibition by UTP [Saccharomyces cerevisiae]; carbamyl phosphate synthetase [Saccharomyces cerevisiae]; RecName: Full=Protein URA1; Includes: RecName: Full=Glutamine-dependent carbamoyl-…	0	auto - low confidence	0	0	EIGFPVIVR	iTRAQ8plex@N-term		-0.0584561	1332.75	1333.76	1332.81	1333.81	1	5	9.1.4.100.4	9.9	1.00272	0.201737	1.09479	0.212515	1.1818	0.210894	1.06856	0.208325	1.19311	0.206061	1.07512	0.203431			237371	346.89	286958	399.08	282648	429.77	285448	423.8
1	gi|6322331; gi|173146; gi|1172782; gi|1008332	93.13	93.13	31.35	24.93	22.04	Bifunctional carbamoylphosphate synthetase (CPSase)-aspartate transcarbamylase (ATCase), catalyzes the first two enzymatic steps in the de novo biosynthesis of pyrimidines; both activities are subject to feedback inhibition by UTP [Saccharomyces cerevisiae]; carbamyl phosphate synthetase [Saccharomyces cerevisiae]; RecName: Full=Protein URA1; Includes: RecName: Full=Glutamine-dependent carbamoyl-…	0	auto - low confidence	0	0	EIGFPVIVR	iTRAQ8plex@N-term		-0.0648788	1332.74	1333.75	1332.81	1333.81	1	3	10.1.4.100.13	9.9	1.10816	0.177096	0.989165	0.19448	0.885442	0.190557	0.886096	0.185833	0.987917	0.186149	0.985282	0.18131			281631	361.89	308069	375.43	251256	353.55	280841	377.02
1	gi|6322331; gi|173146; gi|1172782; gi|1008332	93.13	93.13	31.35	24.93	22.04	Bifunctional carbamoylphosphate synthetase (CPSase)-aspartate transcarbamylase (ATCase), catalyzes the first two enzymatic steps in the de novo biosynthesis of pyrimidines; both activities are subject to feedback inhibition by UTP [Saccharomyces cerevisiae]; carbamyl phosphate synthetase [Saccharomyces cerevisiae]; RecName: Full=Protein URA1; Includes: RecName: Full=Glutamine-dependent carbamoyl-…	0	auto - low confidence	0	12.91	ELVAPGAIQNLIR	iTRAQ8plex@N-term		0.0085322	1697.02	1698.03	1697.01	1698.02	1	6	1.1.4.246.9	24.5	0.632827	2.04556	0.646121	1.69428	1.22249	2.2602	1.87293	2.08288	0.778914	1.64819	1.18928	1.39513			250.92	4.55	480.64	4.55	309.07	4.17	528.88	5.42
1	gi|6322331; gi|173146; gi|1172782; gi|1008332	93.13	93.13	31.35	24.93	22.04	Bifunctional carbamoylphosphate synthetase (CPSase)-aspartate transcarbamylase (ATCase), catalyzes the first two enzymatic steps in the de novo biosynthesis of pyrimidines; both activities are subject to feedback inhibition by UTP [Saccharomyces cerevisiae]; carbamyl phosphate synthetase [Saccharomyces cerevisiae]; RecName: Full=Protein URA1; Includes: RecName: Full=Glutamine-dependent carbamoyl-…	0	auto - low confidence	0	0	ENMAIMHPLPR	iTRAQ8plex@N-term		0.131115	1611.98	1612.99	1611.85	1612.86	1	4	1.1.4.174.3	17.3	1.33825	0.425452	1.27696	0.357913	1.19989	0.392634	0.930152	0.439551	1.61672	0.34045	1.24901	0.393636			2210.76	7.32	2002.51	5.35	2672.74	5.64	2314.17	6.69
1	gi|6322331; gi|173146; gi|1172782; gi|1008332	93.13	93.13	31.35	24.93	22.04	Bifunctional carbamoylphosphate synthetase (CPSase)-aspartate transcarbamylase (ATCase), catalyzes the first two enzymatic steps in the de novo biosynthesis of pyrimidines; both activities are subject to feedback inhibition by UTP [Saccharomyces cerevisiae]; carbamyl phosphate synthetase [Saccharomyces cerevisiae]; RecName: Full=Protein URA1; Includes: RecName: Full=Glutamine-dependent carbamoyl-…	0	auto - low confidence	0	0	ENMAIMHPLPR	Glu->pyro-Glu@N-term		0.047027	1289.68	1290.69	1289.64	1290.64	1	4	3.1.7.182.4	18.1	1.54289	0.174719	1.55516	0.193751	0.891189	0.16064	0.567262	0.193117	1.38441	0.175419	0.878205	0.205574			8704.17	9.84	6838.51	9.11	7815.78	8.92	5556.62	8.7
1	gi|6322331; gi|173146; gi|1172782; gi|1008332	93.13	93.13	31.35	24.93	22.04	Bifunctional carbamoylphosphate synthetase (CPSase)-aspartate transcarbamylase (ATCase), catalyzes the first two enzymatic steps in the de novo biosynthesis of pyrimidines; both activities are subject to feedback inhibition by UTP [Saccharomyces cerevisiae]; carbamyl phosphate synthetase [Saccharomyces cerevisiae]; RecName: Full=Protein URA1; Includes: RecName: Full=Glutamine-dependent carbamoyl-…	0	auto - low confidence	0	0	ENMAIMHPLPR	Glu->pyro-Glu@N-term		0.0674055	1289.7	1290.71	1289.64	1290.64	1	4	9.1.4.160.7	15.9	1.15169	0.515241	1.13555	0.45434	1.21549	0.48849	1.05958	0.511668	1.40945	0.45836	1.22447	0.482987			102651	393.57	108042	371.88	125716	380.53	122405	414.74
1	gi|6322331; gi|173146; gi|1172782; gi|1008332	93.13	93.13	31.35	24.93	22.04	Bifunctional carbamoylphosphate synthetase (CPSase)-aspartate transcarbamylase (ATCase), catalyzes the first two enzymatic steps in the de novo biosynthesis of pyrimidines; both activities are subject to feedback inhibition by UTP [Saccharomyces cerevisiae]; carbamyl phosphate synthetase [Saccharomyces cerevisiae]; RecName: Full=Protein URA1; Includes: RecName: Full=Glutamine-dependent carbamoyl-…	0	auto - low confidence	0	0	ENMAIMHPLPR	iTRAQ8plex@N-term		0.00437128	1611.86	1612.87	1611.85	1612.86	1	3	9.1.4.213.4	21.2	0.947832	0.292195	1.02272	0.196277	1.63522	0.266686	1.58275	0.265738	1.56051	0.230838	1.50529	0.229743			63533.7	144.33	81253.6	149.32	104678	146.23	113166	156.03
1	gi|6322331; gi|173146; gi|1172782; gi|1008332	93.13	93.13	31.35	24.93	22.04	Bifunctional carbamoylphosphate synthetase (CPSase)-aspartate transcarbamylase (ATCase), catalyzes the first two enzymatic steps in the de novo biosynthesis of pyrimidines; both activities are subject to feedback inhibition by UTP [Saccharomyces cerevisiae]; carbamyl phosphate synthetase [Saccharomyces cerevisiae]; RecName: Full=Protein URA1; Includes: RecName: Full=Glutamine-dependent carbamoyl-…	1	auto	0	98.98	EVEYEVVR	iTRAQ8plex@N-term		0.0499315	1325.76	1326.77	1325.71	1326.72	1	8	3.1.7.120.6	11.9	2.18941	0.541385	4.69124	1.83432	0.546748	0.45221	0.115369	1.80935	1.20524	0.619727	0.25345	1.85831			7697.67	11.95	6028.06	13.5	5465.37	10.62	3669.48	11.68
1	gi|6322331; gi|173146; gi|1172782; gi|1008332	93.13	93.13	31.35	24.93	22.04	Bifunctional carbamoylphosphate synthetase (CPSase)-aspartate transcarbamylase (ATCase), catalyzes the first two enzymatic steps in the de novo biosynthesis of pyrimidines; both activities are subject to feedback inhibition by UTP [Saccharomyces cerevisiae]; carbamyl phosphate synthetase [Saccharomyces cerevisiae]; RecName: Full=Protein URA1; Includes: RecName: Full=Glutamine-dependent carbamoyl-…	0	auto - low confidence	0	0	FNSPEEYAR	iTRAQ8plex@N-term; Deamidated(N)@2		0.1169	1416.8	1417.81	1416.68	1417.69	1	5	5.1.4.199.2	19.8	1.07447	0.162356	1.01499	0.293212	0.73642	0.289172	0.718212	0.165262	0.796671	0.291585	0.774328	0.169448			5800.7	6.48	6544.17	7.71	4304.09	11.48	4688.49	5.71
1	gi|6322331; gi|173146; gi|1172782; gi|1008332	93.13	93.13	31.35	24.93	22.04	Bifunctional carbamoylphosphate synthetase (CPSase)-aspartate transcarbamylase (ATCase), catalyzes the first two enzymatic steps in the de novo biosynthesis of pyrimidines; both activities are subject to feedback inhibition by UTP [Saccharomyces cerevisiae]; carbamyl phosphate synthetase [Saccharomyces cerevisiae]; RecName: Full=Protein URA1; Includes: RecName: Full=Glutamine-dependent carbamoyl-…	0	auto - low confidence	0	0	GHNIPCTSTISGR	iTRAQ8plex@N-term; Deamidated(N)@3; Carbamidomethyl(C)@6		0.063255	1703.92	1704.93	1703.86	1704.86	1	6	1.1.4.112.1	11.1	1.48208	0.149257	1.21231	0.105431	1.36468	0.114824	1.11432	0.119233	2.03639	0.138479	1.65713	0.142157			10139.9	9.15	8293.41	9.86	13942.5	9.9	12715.8	9.91
1	gi|6322331; gi|173146; gi|1172782; gi|1008332	93.13	93.13	31.35	24.93	22.04	Bifunctional carbamoylphosphate synthetase (CPSase)-aspartate transcarbamylase (ATCase), catalyzes the first two enzymatic steps in the de novo biosynthesis of pyrimidines; both activities are subject to feedback inhibition by UTP [Saccharomyces cerevisiae]; carbamyl phosphate synthetase [Saccharomyces cerevisiae]; RecName: Full=Protein URA1; Includes: RecName: Full=Glutamine-dependent carbamoyl-…	1	auto	0	99	GHVITTIFFEPSTR	iTRAQ8plex@N-term		0.0201741	1908.06	1909.07	1908.04	1909.05	1	13	4.1.7.235.3	23.4	6.01714	2.73998	0.355036	1.20222	0.345147	1.20143	0.962326	0.730387	2.09099	2.90161	5.81018	2.74032			7403.62	14.74	6084.77	15.5	5573.19	10.79	8210.68	16.02
1	gi|6322331; gi|173146; gi|1172782; gi|1008332	93.13	93.13	31.35	24.93	22.04	Bifunctional carbamoylphosphate synthetase (CPSase)-aspartate transcarbamylase (ATCase), catalyzes the first two enzymatic steps in the de novo biosynthesis of pyrimidines; both activities are subject to feedback inhibition by UTP [Saccharomyces cerevisiae]; carbamyl phosphate synthetase [Saccharomyces cerevisiae]; RecName: Full=Protein URA1; Includes: RecName: Full=Glutamine-dependent carbamoyl-…	1	auto	0	93.99	GHVITTIFFEPSTR	iTRAQ8plex@N-term		0.0222301	1908.06	1909.07	1908.04	1909.05	1	9	1.1.4.244.4	24.3	1.56044	7.31547	36.3784	171.916	0.997435	6.3837	0.0271413	171.921	1.56707	7.2003	0.0424967	171.953			832.9	5.08	961.61	4.87	838.92	4.9	816.57	5.79
1	gi|6322331; gi|173146; gi|1172782; gi|1008332	93.13	93.13	31.35	24.93	22.04	Bifunctional carbamoylphosphate synthetase (CPSase)-aspartate transcarbamylase (ATCase), catalyzes the first two enzymatic steps in the de novo biosynthesis of pyrimidines; both activities are subject to feedback inhibition by UTP [Saccharomyces cerevisiae]; carbamyl phosphate synthetase [Saccharomyces cerevisiae]; RecName: Full=Protein URA1; Includes: RecName: Full=Glutamine-dependent carbamoyl-…	0	auto - low confidence	0	0	GHVITTIFFEPSTR	iTRAQ8plex@N-term		0.0154133	1908.06	1909.06	1908.04	1909.05	1	3	5.1.4.235.6	23.4	0.01		100		100				1.85598	0.725632	0.01				0	9.64	952.86	5.51	1459.99	6.4	0	78.46
1	gi|6322331; gi|173146; gi|1172782; gi|1008332	93.13	93.13	31.35	24.93	22.04	Bifunctional carbamoylphosphate synthetase (CPSase)-aspartate transcarbamylase (ATCase), catalyzes the first two enzymatic steps in the de novo biosynthesis of pyrimidines; both activities are subject to feedback inhibition by UTP [Saccharomyces cerevisiae]; carbamyl phosphate synthetase [Saccharomyces cerevisiae]; RecName: Full=Protein URA1; Includes: RecName: Full=Glutamine-dependent carbamoyl-…	0	auto - low confidence	0	0	GHVITTIFFEPSTR	iTRAQ8plex@N-term		0.0493874	1908.09	1909.1	1908.04	1909.05	1	3	7.1.4.243.4	24.2	1.35881	0.41798	1.46626	0.661502	0.999563	0.519384	0.674819	0.6143	1.3675	0.484692	0.920073	0.585262			6358.09	20.58	5672.03	15	6403.42	26.01	4828.52	25.21
1	gi|6322331; gi|173146; gi|1172782; gi|1008332	93.13	93.13	31.35	24.93	22.04	Bifunctional carbamoylphosphate synthetase (CPSase)-aspartate transcarbamylase (ATCase), catalyzes the first two enzymatic steps in the de novo biosynthesis of pyrimidines; both activities are subject to feedback inhibition by UTP [Saccharomyces cerevisiae]; carbamyl phosphate synthetase [Saccharomyces cerevisiae]; RecName: Full=Protein URA1; Includes: RecName: Full=Glutamine-dependent carbamoyl-…	0	auto - low confidence	0	0	HIELQTGPDGK	iTRAQ8plex@N-term; Deamidated(Q)@5; iTRAQ8plex(K)@11		-0.0198307	1802.98	1803.99	1803	1804.01	1	4	1.1.4.224.1	22.3	1.27593	0.349086	0.851305	0.392418	0.747612	0.408145	0.869322	0.350662	0.960421	0.391011	1.11297	0.330562			2588.92	6.74	2459.58	5.72	1950.16	6.13	2532.79	5.95
1	gi|6322331; gi|173146; gi|1172782; gi|1008332	93.13	93.13	31.35	24.93	22.04	Bifunctional carbamoylphosphate synthetase (CPSase)-aspartate transcarbamylase (ATCase), catalyzes the first two enzymatic steps in the de novo biosynthesis of pyrimidines; both activities are subject to feedback inhibition by UTP [Saccharomyces cerevisiae]; carbamyl phosphate synthetase [Saccharomyces cerevisiae]; RecName: Full=Protein URA1; Includes: RecName: Full=Glutamine-dependent carbamoyl-…	0	auto - low confidence	0	0	HILSIK	iTRAQ8plex@N-term; iTRAQ8plex(K)@6		-0.0606335	1317.8	1318.81	1317.86	1318.87	1	6	5.1.4.26.2	2.5	1.09139	0.148586	1.12198	0.252566	0.666878	0.210459	0.58837	0.208723	0.732802	0.205676	0.644332	0.203899			132935	145.83	147648	147.97	89322.6	160.43	88021.8	156.3
1	gi|6322331; gi|173146; gi|1172782; gi|1008332	93.13	93.13	31.35	24.93	22.04	Bifunctional carbamoylphosphate synthetase (CPSase)-aspartate transcarbamylase (ATCase), catalyzes the first two enzymatic steps in the de novo biosynthesis of pyrimidines; both activities are subject to feedback inhibition by UTP [Saccharomyces cerevisiae]; carbamyl phosphate synthetase [Saccharomyces cerevisiae]; RecName: Full=Protein URA1; Includes: RecName: Full=Glutamine-dependent carbamoyl-…	0	auto - low confidence	0	0	HILSIK	iTRAQ8plex@N-term; Ile->Val@5; iTRAQ8plex(K)@6		-0.0378272	1303.81	1304.81	1303.84	1304.85	1	6	7.1.4.89.2	8.8	1.05103	0.247548	0.862105	0.262192	0.892898	0.27416	1.02525	0.242087	0.944874	0.267242	1.08124	0.234224			123952	223.5	142958	242.47	111514	230.3	143016	231.02
1	gi|6322331; gi|173146; gi|1172782; gi|1008332	93.13	93.13	31.35	24.93	22.04	Bifunctional carbamoylphosphate synthetase (CPSase)-aspartate transcarbamylase (ATCase), catalyzes the first two enzymatic steps in the de novo biosynthesis of pyrimidines; both activities are subject to feedback inhibition by UTP [Saccharomyces cerevisiae]; carbamyl phosphate synthetase [Saccharomyces cerevisiae]; RecName: Full=Protein URA1; Includes: RecName: Full=Glutamine-dependent carbamoyl-…	1	auto	0	24.13	IDKWFLNK	iTRAQ8plex@N-term; iTRAQ8plex(K)@3; iTRAQ8plex(K)@8	missed K-W@3	0.0222197	1975.22	1976.23	1975.2	1976.21	1	6	7.1.4.237.8	23.6	7.5514	2.41251	1.20266	0.313709	2.00982	0.433481	1.65427	0.432239	15.2807	2.39412	12.5346	2.39389			8518.95	21.06	4368	21.68	14348.2	25.59	13758.8	23.27
1	gi|6322331; gi|173146; gi|1172782; gi|1008332	93.13	93.13	31.35	24.93	22.04	Bifunctional carbamoylphosphate synthetase (CPSase)-aspartate transcarbamylase (ATCase), catalyzes the first two enzymatic steps in the de novo biosynthesis of pyrimidines; both activities are subject to feedback inhibition by UTP [Saccharomyces cerevisiae]; carbamyl phosphate synthetase [Saccharomyces cerevisiae]; RecName: Full=Protein URA1; Includes: RecName: Full=Glutamine-dependent carbamoyl-…	0	auto - low confidence	0	0.5663	IGSSVEFDWCAVTAVRTLRANN	iTRAQ8plex@N-term; Carbamidomethyl(C)@10	cleaved N-I@C-term; missed R-T@16; missed R-A@19	-0.0641843	2769.35	2770.36	2769.42	2770.42	1	7	8.1.4.91.1	9	1.28063	0.558525	1.82812	0.678994	1.15824	0.5386	0.627163	0.671483	1.49341	0.567533	0.805901	0.694905			20698.7	77.44	19592.4	81.25	24155.4	93.59	14609.1	81.46
1	gi|6322331; gi|173146; gi|1172782; gi|1008332	93.13	93.13	31.35	24.93	22.04	Bifunctional carbamoylphosphate synthetase (CPSase)-aspartate transcarbamylase (ATCase), catalyzes the first two enzymatic steps in the de novo biosynthesis of pyrimidines; both activities are subject to feedback inhibition by UTP [Saccharomyces cerevisiae]; carbamyl phosphate synthetase [Saccharomyces cerevisiae]; RecName: Full=Protein URA1; Includes: RecName: Full=Glutamine-dependent carbamoyl-…	0	auto - low confidence	0	0	IGSSVEFDWCAVTAVRTLRANN	iTRAQ8plex@N-term; Carbamidomethyl(C)@10	cleaved N-I@C-term; missed R-T@16; missed R-A@19	-0.122377	2769.29	2770.3	2769.42	2770.42	1	4	9.1.4.36.7	3.5	0.758762	1.69157	0.990297	1.62657	1.45467	1.94367	1.45408	1.61557	1.11129	1.70207	1.10706	1.31502			3992.3	54.61	6378.04	63.47	5851.45	80.8	6532.99	56.16
1	gi|6322331; gi|173146; gi|1172782; gi|1008332	93.13	93.13	31.35	24.93	22.04	Bifunctional carbamoylphosphate synthetase (CPSase)-aspartate transcarbamylase (ATCase), catalyzes the first two enzymatic steps in the de novo biosynthesis of pyrimidines; both activities are subject to feedback inhibition by UTP [Saccharomyces cerevisiae]; carbamyl phosphate synthetase [Saccharomyces cerevisiae]; RecName: Full=Protein URA1; Includes: RecName: Full=Glutamine-dependent carbamoyl-…	0	auto - low confidence	0	0	IGSSVEFDWCAVTAVRTLRANNIK	iTRAQ8plex@N-term; Carbamidomethyl(C)@10; Lys->Arg@24	missed R-T@16; missed R-A@19	0.00175359	3038.6	3039.61	3038.6	3039.61	1	6	5.1.4.115.3	11.4	0.832205	0.291999	1.67915	0.854797	0.512335	0.620519	0.302032	0.672013	0.429282	0.603605	0.252209	0.656428			2823.85	6.5	4113.21	7.39	1457.71	8.4	959.83	6.06
1	gi|6322331; gi|173146; gi|1172782; gi|1008332	93.13	93.13	31.35	24.93	22.04	Bifunctional carbamoylphosphate synthetase (CPSase)-aspartate transcarbamylase (ATCase), catalyzes the first two enzymatic steps in the de novo biosynthesis of pyrimidines; both activities are subject to feedback inhibition by UTP [Saccharomyces cerevisiae]; carbamyl phosphate synthetase [Saccharomyces cerevisiae]; RecName: Full=Protein URA1; Includes: RecName: Full=Glutamine-dependent carbamoyl-…	0	auto - shared MS/MS	0	22.78	ILAHAK	iTRAQ8plex@N-term; iTRAQ8plex(K)@6		0.0411375	1259.86	1260.87	1259.82	1260.82	1	6	5.1.4.97.8	9.6	1.20086	0.208537	0.900449	0.268247	0.729859	0.215167	0.80236	0.247498	0.882449	0.232786	0.966804	0.262959			6693.75	8.93	6756.89	10.83	4922.48	8.31	6044.2	12.6
1	gi|6322331; gi|173146; gi|1172782; gi|1008332	93.13	93.13	31.35	24.93	22.04	Bifunctional carbamoylphosphate synthetase (CPSase)-aspartate transcarbamylase (ATCase), catalyzes the first two enzymatic steps in the de novo biosynthesis of pyrimidines; both activities are subject to feedback inhibition by UTP [Saccharomyces cerevisiae]; carbamyl phosphate synthetase [Saccharomyces cerevisiae]; RecName: Full=Protein URA1; Includes: RecName: Full=Glutamine-dependent carbamoyl-…	0	auto - low confidence	0	0	ILGTSPDMIDSAENR	iTRAQ8plex@N-term		0.00829156	1921.98	1922.99	1921.97	1922.98	1	4	8.1.4.189.8	18.8	0.531571	0.896559	0.946724	0.651487	1.8524	0.897023	1.93687	0.909385	0.99141	0.633459	1.03309	0.650847			3051.81	23.71	6959.31	31.14	5695.96	25.54	6652.08	31.44
1	gi|6322331; gi|173146; gi|1172782; gi|1008332	93.13	93.13	31.35	24.93	22.04	Bifunctional carbamoylphosphate synthetase (CPSase)-aspartate transcarbamylase (ATCase), catalyzes the first two enzymatic steps in the de novo biosynthesis of pyrimidines; both activities are subject to feedback inhibition by UTP [Saccharomyces cerevisiae]; carbamyl phosphate synthetase [Saccharomyces cerevisiae]; RecName: Full=Protein URA1; Includes: RecName: Full=Glutamine-dependent carbamoyl-…	0	auto - discordant peptide type	0	64.77	INLVSPPELR	iTRAQ8plex@N-term; Pro->Gly@7		0.00805608	1400.84	1401.85	1400.83	1401.84	1	10	10.1.4.199.14	19.8	1.07468	0.177674	0.853316	0.186182	0.900588	0.187578	1.04473	0.174188	0.974459	0.189447	1.12658	0.1762			341681	424.45	385400	489.57	310044	435.76	401723	490.53
1	gi|6322331; gi|173146; gi|1172782; gi|1008332	93.13	93.13	31.35	24.93	22.04	Bifunctional carbamoylphosphate synthetase (CPSase)-aspartate transcarbamylase (ATCase), catalyzes the first two enzymatic steps in the de novo biosynthesis of pyrimidines; both activities are subject to feedback inhibition by UTP [Saccharomyces cerevisiae]; carbamyl phosphate synthetase [Saccharomyces cerevisiae]; RecName: Full=Protein URA1; Includes: RecName: Full=Glutamine-dependent carbamoyl-…	0	auto - low confidence	0	0	ITGPYNIQFIAK	iTRAQ8plex@N-term; Thr->Asn@2; iTRAQ8plex(K)@12		-0.0033615	1985.15	1986.16	1985.16	1986.16	1	9	9.1.4.266.1	26.5	0.749708	0.823951	0.63061	1.32076	0.635272	1.37635	0.997213	0.930763	0.479523	1.2478	0.750165	0.727308			13483	96.11	21800.3	90.09	8630.19	101.61	15131.2	90.56
1	gi|6322331; gi|173146; gi|1172782; gi|1008332	93.13	93.13	31.35	24.93	22.04	Bifunctional carbamoylphosphate synthetase (CPSase)-aspartate transcarbamylase (ATCase), catalyzes the first two enzymatic steps in the de novo biosynthesis of pyrimidines; both activities are subject to feedback inhibition by UTP [Saccharomyces cerevisiae]; carbamyl phosphate synthetase [Saccharomyces cerevisiae]; RecName: Full=Protein URA1; Includes: RecName: Full=Glutamine-dependent carbamoyl-…	1	auto	0	50.84	KGETLQDTIR	iTRAQ8plex@N-term; iTRAQ8plex(K)@1	missed K-G@1	0.0173091	1768.05	1769.06	1768.03	1769.04	1	6	4.1.7.123.2	12.2	0.763002	0.352838	0.585356	1.74923	0.234098	1.59659	0.395883	0.82975	0.179838	1.57982	0.303089	0.796996			17303.5	18.14	23265.9	18.24	12739.1	22.51	15336.5	20.99
1	gi|6322331; gi|173146; gi|1172782; gi|1008332	93.13	93.13	31.35	24.93	22.04	Bifunctional carbamoylphosphate synthetase (CPSase)-aspartate transcarbamylase (ATCase), catalyzes the first two enzymatic steps in the de novo biosynthesis of pyrimidines; both activities are subject to feedback inhibition by UTP [Saccharomyces cerevisiae]; carbamyl phosphate synthetase [Saccharomyces cerevisiae]; RecName: Full=Protein URA1; Includes: RecName: Full=Glutamine-dependent carbamoyl-…	0	auto - low confidence	0	0	KGETLQDTIR	iTRAQ8plex@N-term; iTRAQ8plex(K)@1	missed K-G@1	-0.0730861	1767.96	1768.96	1768.03	1769.04	1	4	2.1.4.131.1	13	1.03621	0.162073	0.938351	0.180459	0.897102	0.184465	0.946381	0.172806	0.935943	0.17021	0.983993	0.157499			7918.7	9.91	9263.48	9.54	7157.66	9.7	8433.73	10.05
1	gi|6322331; gi|173146; gi|1172782; gi|1008332	93.13	93.13	31.35	24.93	22.04	Bifunctional carbamoylphosphate synthetase (CPSase)-aspartate transcarbamylase (ATCase), catalyzes the first two enzymatic steps in the de novo biosynthesis of pyrimidines; both activities are subject to feedback inhibition by UTP [Saccharomyces cerevisiae]; carbamyl phosphate synthetase [Saccharomyces cerevisiae]; RecName: Full=Protein URA1; Includes: RecName: Full=Glutamine-dependent carbamoyl-…	0	auto - low confidence	0	8.338	LGLNIPLNEVKNSVT	iTRAQ8plex@N-term; Asn->Thr@4; iTRAQ8plex(K)@11	cleaved T-K@C-term; missed K-N@11	0.042909	2205.36	2206.37	2205.32	2206.33	1	8	1.1.4.169.3	16.8	1.09902	0.175562	1.28147	0.159802	1.32009	0.166932	1.01972	0.175794	1.46073	0.159547	1.12452	0.168797			6656.06	8.58	7341.41	8.75	8853.1	9.39	7638.36	9.13
1	gi|6322331; gi|173146; gi|1172782; gi|1008332	93.13	93.13	31.35	24.93	22.04	Bifunctional carbamoylphosphate synthetase (CPSase)-aspartate transcarbamylase (ATCase), catalyzes the first two enzymatic steps in the de novo biosynthesis of pyrimidines; both activities are subject to feedback inhibition by UTP [Saccharomyces cerevisiae]; carbamyl phosphate synthetase [Saccharomyces cerevisiae]; RecName: Full=Protein URA1; Includes: RecName: Full=Glutamine-dependent carbamoyl-…	1	auto	0	98.68	LHDLVQFAEK	iTRAQ8plex@N-term; iTRAQ8plex(K)@10		0.00426798	1807.05	1808.06	1807.05	1808.05	1	10	5.1.4.246.1	24.5	0.700734	0.504042	0.029856	15.9523	0.0293468	15.9556	0.973014	0.522249	0.0207048	15.9517	0.684146	0.385262			2184.13	6.17	3381.94	6.25	813.34	6.69	2414.9	4.49
1	gi|6322331; gi|173146; gi|1172782; gi|1008332	93.13	93.13	31.35	24.93	22.04	Bifunctional carbamoylphosphate synthetase (CPSase)-aspartate transcarbamylase (ATCase), catalyzes the first two enzymatic steps in the de novo biosynthesis of pyrimidines; both activities are subject to feedback inhibition by UTP [Saccharomyces cerevisiae]; carbamyl phosphate synthetase [Saccharomyces cerevisiae]; RecName: Full=Protein URA1; Includes: RecName: Full=Glutamine-dependent carbamoyl-…	0	auto - low confidence	0	0	LHDLVQFAEK	iTRAQ8plex@N-term; iTRAQ8plex(K)@10		0.0144	1807.06	1808.07	1807.05	1808.05	1	3	5.1.4.109.2	10.8	1.82874	0.0841824	1.45387	0.0516495	1.67159	0.0524769	1.13813	0.0599814	3.0778	0.0784639	2.08844	0.0836691			22414.8	9.62	14857.7	10.76	37752	11.4	28709.6	12.03
1	gi|6322331; gi|173146; gi|1172782; gi|1008332	93.13	93.13	31.35	24.93	22.04	Bifunctional carbamoylphosphate synthetase (CPSase)-aspartate transcarbamylase (ATCase), catalyzes the first two enzymatic steps in the de novo biosynthesis of pyrimidines; both activities are subject to feedback inhibition by UTP [Saccharomyces cerevisiae]; carbamyl phosphate synthetase [Saccharomyces cerevisiae]; RecName: Full=Protein URA1; Includes: RecName: Full=Glutamine-dependent carbamoyl-…	0	auto - low confidence	0	0	LHDLVQFAEK	iTRAQ8plex@N-term; iTRAQ8plex(K)@10		0.0510569	1807.1	1808.1	1807.05	1808.05	1	4	7.1.4.130.2	12.9	1.33417	0.140784	1.10085	0.093325	1.52604	0.117282	1.37223	0.119181	2.04991	0.119689	1.83703	0.121551			100055	98.16	90906.6	91.79	153843	98.87	154513	104.56
1	gi|6322331; gi|173146; gi|1172782; gi|1008332	93.13	93.13	31.35	24.93	22.04	Bifunctional carbamoylphosphate synthetase (CPSase)-aspartate transcarbamylase (ATCase), catalyzes the first two enzymatic steps in the de novo biosynthesis of pyrimidines; both activities are subject to feedback inhibition by UTP [Saccharomyces cerevisiae]; carbamyl phosphate synthetase [Saccharomyces cerevisiae]; RecName: Full=Protein URA1; Includes: RecName: Full=Glutamine-dependent carbamoyl-…	0	auto - low confidence	0	0	LHDNPAK	iTRAQ8plex@N-term; iTRAQ8plex(K)@7		-0.0390869	1401.78	1402.79	1401.82	1402.83	1	8	10.1.4.38.3	3.7	0.95127	0.19257	0.897702	0.179369	1.0548	0.201354	1.16313	0.190527	1.01026	0.181538	1.11022	0.169449			422863	631.97	538847	654.38	449414	606.43	553514	654.11
1	gi|6322331; gi|173146; gi|1172782; gi|1008332	93.13	93.13	31.35	24.93	22.04	Bifunctional carbamoylphosphate synthetase (CPSase)-aspartate transcarbamylase (ATCase), catalyzes the first two enzymatic steps in the de novo biosynthesis of pyrimidines; both activities are subject to feedback inhibition by UTP [Saccharomyces cerevisiae]; carbamyl phosphate synthetase [Saccharomyces cerevisiae]; RecName: Full=Protein URA1; Includes: RecName: Full=Glutamine-dependent carbamoyl-…	0	auto - low confidence	0	0	LHDNPAK	iTRAQ8plex@N-term; iTRAQ8plex(K)@7		0.0124218	1401.83	1402.84	1401.82	1402.83	1	7	11.1.4.63.8	6.2	0.924895	0.273987	1.06683	0.213658	1.48259	0.260675	1.37567	0.259433	1.38061	0.231113	1.27669	0.229711			44980.8	95.21	58952.7	102.56	67192.9	102.23	69637.3	104.46
1	gi|6322331; gi|173146; gi|1172782; gi|1008332	93.13	93.13	31.35	24.93	22.04	Bifunctional carbamoylphosphate synthetase (CPSase)-aspartate transcarbamylase (ATCase), catalyzes the first two enzymatic steps in the de novo biosynthesis of pyrimidines; both activities are subject to feedback inhibition by UTP [Saccharomyces cerevisiae]; carbamyl phosphate synthetase [Saccharomyces cerevisiae]; RecName: Full=Protein URA1; Includes: RecName: Full=Glutamine-dependent carbamoyl-…	0	auto - low confidence	0	0	LHDNPAK	iTRAQ8plex@N-term; iTRAQ8plex(K)@7		-0.0270092	1401.79	1402.8	1401.82	1402.83	1	4	11.1.4.151.4	15	1.28448	0.245287	1.01179	0.300949	0.728167	0.297501	0.712411	0.260714	0.941706	0.287687	0.918193	0.249457			146832	266.55	138569	228.58	107728	253.91	117721	220.29
1	gi|6322331; gi|173146; gi|1172782; gi|1008332	93.13	93.13	31.35	24.93	22.04	Bifunctional carbamoylphosphate synthetase (CPSase)-aspartate transcarbamylase (ATCase), catalyzes the first two enzymatic steps in the de novo biosynthesis of pyrimidines; both activities are subject to feedback inhibition by UTP [Saccharomyces cerevisiae]; carbamyl phosphate synthetase [Saccharomyces cerevisiae]; RecName: Full=Protein URA1; Includes: RecName: Full=Glutamine-dependent carbamoyl-…	0	auto - discordant peptide type	0	36.3	LLIEAISRNITLDVSER	iTRAQ8plex@N-term; Ile->Cys@3; Carbamidomethyl(C)@3	missed R-N@8	-0.0817103	2292.16	2293.17	2292.24	2293.25	1	9	11.1.4.241.5	24	0.535625	2.06373	0.559489	5.58852	0.580959	5.48205	1.02788	2.45928	0.313303	5.42609	0.552436	2.33187			2562.23	39.98	5798.65	78.32	1499.82	78.82	2963.89	56.34
1	gi|6322331; gi|173146; gi|1172782; gi|1008332	93.13	93.13	31.35	24.93	22.04	Bifunctional carbamoylphosphate synthetase (CPSase)-aspartate transcarbamylase (ATCase), catalyzes the first two enzymatic steps in the de novo biosynthesis of pyrimidines; both activities are subject to feedback inhibition by UTP [Saccharomyces cerevisiae]; carbamyl phosphate synthetase [Saccharomyces cerevisiae]; RecName: Full=Protein URA1; Includes: RecName: Full=Glutamine-dependent carbamoyl-…	0	auto - low confidence	0	0	LLIEAISRNITLDVSER	iTRAQ8plex@N-term; Asp->Asn@13	missed R-N@8	-0.0433663	2244.27	2245.28	2244.31	2245.32	1	7	3.1.7.217.2	21.6	0.884485	0.178551	1.09192	0.242801	0.760595	0.229184	0.689529	0.20536	0.677333	0.220591	0.611955	0.195724			13045.2	17.44	17878.5	21.16	9997.23	18.61	10122.9	15.78
1	gi|6322331; gi|173146; gi|1172782; gi|1008332	93.13	93.13	31.35	24.93	22.04	Bifunctional carbamoylphosphate synthetase (CPSase)-aspartate transcarbamylase (ATCase), catalyzes the first two enzymatic steps in the de novo biosynthesis of pyrimidines; both activities are subject to feedback inhibition by UTP [Saccharomyces cerevisiae]; carbamyl phosphate synthetase [Saccharomyces cerevisiae]; RecName: Full=Protein URA1; Includes: RecName: Full=Glutamine-dependent carbamoyl-…	0	auto - low confidence	0	0	LLMHYQVR	iTRAQ8plex@N-term		0.104935	1362.88	1363.89	1362.77	1363.78	1	3	1.1.4.125.2	12.4	0.907847	0.106796	0.960044	0.112761	1.03278	0.119776	1.0649	0.110598	0.944019	0.109035	0.970058	0.0988646			30556.4	25.44	40799.9	27.29	31797.1	27.38	36619.3	26.66
1	gi|6322331; gi|173146; gi|1172782; gi|1008332	93.13	93.13	31.35	24.93	22.04	Bifunctional carbamoylphosphate synthetase (CPSase)-aspartate transcarbamylase (ATCase), catalyzes the first two enzymatic steps in the de novo biosynthesis of pyrimidines; both activities are subject to feedback inhibition by UTP [Saccharomyces cerevisiae]; carbamyl phosphate synthetase [Saccharomyces cerevisiae]; RecName: Full=Protein URA1; Includes: RecName: Full=Glutamine-dependent carbamoyl-…	0	auto - low confidence	0	0	LMSSRPPR	iTRAQ8plex@N-term		-0.0358422	1246.68	1247.68	1246.71	1247.72	1	5	7.1.4.109.3	10.8	0.651176	0.205804	1.04576	0.182268	1.37154	0.226924	1.29828	0.217511	0.899217	0.168124	0.848287	0.155184			57585.9	104.28	107198	104.83	79579.1	108.83	84136.2	101.38
1	gi|6322331; gi|173146; gi|1172782; gi|1008332	93.13	93.13	31.35	24.93	22.04	Bifunctional carbamoylphosphate synthetase (CPSase)-aspartate transcarbamylase (ATCase), catalyzes the first two enzymatic steps in the de novo biosynthesis of pyrimidines; both activities are subject to feedback inhibition by UTP [Saccharomyces cerevisiae]; carbamyl phosphate synthetase [Saccharomyces cerevisiae]; RecName: Full=Protein URA1; Includes: RecName: Full=Glutamine-dependent carbamoyl-…	0	auto - low confidence	0	0	LMSSRPPR	iTRAQ8plex@N-term		-0.0781125	1246.63	1247.64	1246.71	1247.72	1	4	8.1.4.72.2	7.1	1.19484	0.779847	1.64303	0.930348	1.18838	0.7953	0.715981	0.875181	1.42963	0.841289	0.858395	0.917173			19163.6	98.92	19441.9	113.65	22946.2	138.83	15441.1	109.13
1	gi|6322331; gi|173146; gi|1172782; gi|1008332	93.13	93.13	31.35	24.93	22.04	Bifunctional carbamoylphosphate synthetase (CPSase)-aspartate transcarbamylase (ATCase), catalyzes the first two enzymatic steps in the de novo biosynthesis of pyrimidines; both activities are subject to feedback inhibition by UTP [Saccharomyces cerevisiae]; carbamyl phosphate synthetase [Saccharomyces cerevisiae]; RecName: Full=Protein URA1; Includes: RecName: Full=Glutamine-dependent carbamoyl-…	0	auto - low confidence	0	0	LMSSRPPR	iTRAQ8plex@N-term; Oxidation(M)@2		0.0320953	1262.74	1263.75	1262.71	1263.71	1	4	10.1.4.229.13	22.8	0.914168	0.202081	0.895529	0.197442	1.10674	0.222215	1.22337	0.20646	1.01866	0.192858	1.12217	0.174472			94317.6	153.57	125065	149.69	105176	159.05	129852	164.84
1	gi|6322331; gi|173146; gi|1172782; gi|1008332	93.13	93.13	31.35	24.93	22.04	Bifunctional carbamoylphosphate synthetase (CPSase)-aspartate transcarbamylase (ATCase), catalyzes the first two enzymatic steps in the de novo biosynthesis of pyrimidines; both activities are subject to feedback inhibition by UTP [Saccharomyces cerevisiae]; carbamyl phosphate synthetase [Saccharomyces cerevisiae]; RecName: Full=Protein URA1; Includes: RecName: Full=Glutamine-dependent carbamoyl-…	1	auto	0	80.33	LYFETINLER	iTRAQ8plex@N-term		-0.00183977	1600.87	1601.88	1600.88	1601.88	1	7	3.1.7.226.4	22.5	2.90005	0.698695	1.28359	1.10066	0.355311	0.761213	0.274014	0.864403	1.03746	0.975923	0.797362	1.05838			2617.17	5.67	1296.15	6.48	1102.33	6.11	1015.07	6.05
1	gi|6322331; gi|173146; gi|1172782; gi|1008332	93.13	93.13	31.35	24.93	22.04	Bifunctional carbamoylphosphate synthetase (CPSase)-aspartate transcarbamylase (ATCase), catalyzes the first two enzymatic steps in the de novo biosynthesis of pyrimidines; both activities are subject to feedback inhibition by UTP [Saccharomyces cerevisiae]; carbamyl phosphate synthetase [Saccharomyces cerevisiae]; RecName: Full=Protein URA1; Includes: RecName: Full=Glutamine-dependent carbamoyl-…	0	auto - low confidence	0	0	LYFETINLER	iTRAQ8plex@N-term		-0.0476976	1600.83	1601.84	1600.88	1601.88	1	7	9.1.4.175.5	17.4	0.923795	0.167393	0.901169	0.174529	1.04753	0.185698	1.15067	0.172041	0.974319	0.169949	1.0666	0.15491			128570	166.7	168707	178.62	135701	180.4	166491	188.27
1	gi|6322331; gi|173146; gi|1172782; gi|1008332	93.13	93.13	31.35	24.93	22.04	Bifunctional carbamoylphosphate synthetase (CPSase)-aspartate transcarbamylase (ATCase), catalyzes the first two enzymatic steps in the de novo biosynthesis of pyrimidines; both activities are subject to feedback inhibition by UTP [Saccharomyces cerevisiae]; carbamyl phosphate synthetase [Saccharomyces cerevisiae]; RecName: Full=Protein URA1; Includes: RecName: Full=Glutamine-dependent carbamoyl-…	0	auto - low confidence	0	0	LYFETINLER	iTRAQ8plex@N-term; Deamidated(N)@7		-0.0112327	1601.85	1602.86	1601.86	1602.87	1	6	9.1.4.219.4	21.8	0.823973	0.263939	0.809247	0.308141	0.897542	0.335843	1.0979	0.292565	0.744605	0.281106	0.907722	0.227649			161028	366.2	236896	317.36	145624	359.88	198959	366.2
1	gi|6322331; gi|173146; gi|1172782; gi|1008332	93.13	93.13	31.35	24.93	22.04	Bifunctional carbamoylphosphate synthetase (CPSase)-aspartate transcarbamylase (ATCase), catalyzes the first two enzymatic steps in the de novo biosynthesis of pyrimidines; both activities are subject to feedback inhibition by UTP [Saccharomyces cerevisiae]; carbamyl phosphate synthetase [Saccharomyces cerevisiae]; RecName: Full=Protein URA1; Includes: RecName: Full=Glutamine-dependent carbamoyl-…	0	auto - low confidence	0	0	LYFETINLER	iTRAQ8plex@N-term; Deamidated(N)@7		0.0344988	1601.9	1602.9	1601.86	1602.87	1	6	10.1.4.249.7	24.8	0.552225	0.273575	0.877228	0.227534	1.48875	0.298356	1.67996	0.282624	0.827746	0.216191	0.930878	0.193904			42455.8	102.74	93194.6	118.92	63684.7	111.14	80267	117.19
1	gi|6322331; gi|173146; gi|1172782; gi|1008332	93.13	93.13	31.35	24.93	22.04	Bifunctional carbamoylphosphate synthetase (CPSase)-aspartate transcarbamylase (ATCase), catalyzes the first two enzymatic steps in the de novo biosynthesis of pyrimidines; both activities are subject to feedback inhibition by UTP [Saccharomyces cerevisiae]; carbamyl phosphate synthetase [Saccharomyces cerevisiae]; RecName: Full=Protein URA1; Includes: RecName: Full=Glutamine-dependent carbamoyl-…	0	auto - low confidence	0	0	LYVPPADNK	iTRAQ8plex@N-term; iTRAQ8plex(K)@9		0.078824	1624.02	1625.03	1623.94	1624.95	1	4	9.1.4.228.1	22.7	0.659113	0.24884	1.29523	0.268143	1.37982	0.270841	1.05455	0.295824	0.915673	0.215198	0.697433	0.245901			173344	365.6	318800	420.99	240994	409.49	205719	426.73
1	gi|6322331; gi|173146; gi|1172782; gi|1008332	93.13	93.13	31.35	24.93	22.04	Bifunctional carbamoylphosphate synthetase (CPSase)-aspartate transcarbamylase (ATCase), catalyzes the first two enzymatic steps in the de novo biosynthesis of pyrimidines; both activities are subject to feedback inhibition by UTP [Saccharomyces cerevisiae]; carbamyl phosphate synthetase [Saccharomyces cerevisiae]; RecName: Full=Protein URA1; Includes: RecName: Full=Glutamine-dependent carbamoyl-…	0	auto - low confidence	0	0	LYVPPADNK	iTRAQ8plex@N-term; iTRAQ8plex(K)@9		0.0666765	1624.01	1625.02	1623.94	1624.95	1	4	10.1.4.229.5	22.8	0.870475	0.213072	1.06492	0.209705	1.15886	0.223611	1.07722	0.225238	1.01565	0.19658	0.940888	0.198429			226148	380.97	314924	410.86	264058	388.29	274155	409.89
1	gi|6322331; gi|173146; gi|1172782; gi|1008332	93.13	93.13	31.35	24.93	22.04	Bifunctional carbamoylphosphate synthetase (CPSase)-aspartate transcarbamylase (ATCase), catalyzes the first two enzymatic steps in the de novo biosynthesis of pyrimidines; both activities are subject to feedback inhibition by UTP [Saccharomyces cerevisiae]; carbamyl phosphate synthetase [Saccharomyces cerevisiae]; RecName: Full=Protein URA1; Includes: RecName: Full=Glutamine-dependent carbamoyl-…	0	auto - discordant peptide type	0	93.28	NDLESYLNQAVEVSR	iTRAQ8plex@N-term; Deamidated(N)@8		0.00919304	2041.04	2042.04	2041.03	2042.03	1	9	8.1.4.245.7	24.4	0.771185	0.463371	1.05191	0.693585	0.894335	0.651348	0.841613	0.596811	0.694411	0.582744	0.65125	0.521075			13931.4	53.9	21898.1	55.84	12553.7	65.78	13194.9	59.96
1	gi|6322331; gi|173146; gi|1172782; gi|1008332	93.13	93.13	31.35	24.93	22.04	Bifunctional carbamoylphosphate synthetase (CPSase)-aspartate transcarbamylase (ATCase), catalyzes the first two enzymatic steps in the de novo biosynthesis of pyrimidines; both activities are subject to feedback inhibition by UTP [Saccharomyces cerevisiae]; carbamyl phosphate synthetase [Saccharomyces cerevisiae]; RecName: Full=Protein URA1; Includes: RecName: Full=Glutamine-dependent carbamoyl-…	0	auto - low confidence	0	0	PESTPGPR	iTRAQ8plex@N-term; Oxidation(P)@1	cleaved H-P@N-term	0.0747804	1159.69	1160.7	1159.61	1160.62	1	7	10.1.4.36.2	3.5	0.998246	0.175024	1.13871	0.209999	0.884719	0.197575	0.769097	0.193173	0.889204	0.193435	0.770364	0.188937			902001	1145.44	1095315	1319.27	804059	1217.02	780707	1136.45
1	gi|6322331; gi|173146; gi|1172782; gi|1008332	93.13	93.13	31.35	24.93	22.04	Bifunctional carbamoylphosphate synthetase (CPSase)-aspartate transcarbamylase (ATCase), catalyzes the first two enzymatic steps in the de novo biosynthesis of pyrimidines; both activities are subject to feedback inhibition by UTP [Saccharomyces cerevisiae]; carbamyl phosphate synthetase [Saccharomyces cerevisiae]; RecName: Full=Protein URA1; Includes: RecName: Full=Glutamine-dependent carbamoyl-…	0	auto - low confidence	0	0	QLGFDDR	iTRAQ8plex@N-term		0.00431557	1153.61	1154.62	1153.6	1154.61	1	3	5.1.4.152.6	15.1	1.62359	0.466108	0.282259	1.59506	0.159997	1.57135	0.561115	0.444478	0.261544	1.60123	0.914122	0.540682			2234.63	5.53	1668.4	6.59	360.24	5.59	1411.1	5.21
1	gi|6322331; gi|173146; gi|1172782; gi|1008332	93.13	93.13	31.35	24.93	22.04	Bifunctional carbamoylphosphate synthetase (CPSase)-aspartate transcarbamylase (ATCase), catalyzes the first two enzymatic steps in the de novo biosynthesis of pyrimidines; both activities are subject to feedback inhibition by UTP [Saccharomyces cerevisiae]; carbamyl phosphate synthetase [Saccharomyces cerevisiae]; RecName: Full=Protein URA1; Includes: RecName: Full=Glutamine-dependent carbamoyl-…	0	auto - low confidence	0	0	SVGEVMSIGR	iTRAQ8plex@N-term		0.0669172	1337.79	1338.8	1337.73	1338.74	1	8	9.1.4.173.13	17.2	1.00901	0.286341	1.02192	0.296172	1.18923	0.31212	1.15196	0.296521	1.20814	0.28598	1.1663	0.268868			75886.1	167.66	91167.1	166.06	90929.2	200.47	98378.5	194.56
1	gi|6322331; gi|173146; gi|1172782; gi|1008332	93.13	93.13	31.35	24.93	22.04	Bifunctional carbamoylphosphate synthetase (CPSase)-aspartate transcarbamylase (ATCase), catalyzes the first two enzymatic steps in the de novo biosynthesis of pyrimidines; both activities are subject to feedback inhibition by UTP [Saccharomyces cerevisiae]; carbamyl phosphate synthetase [Saccharomyces cerevisiae]; RecName: Full=Protein URA1; Includes: RecName: Full=Glutamine-dependent carbamoyl-…	1	auto	0	99	TADLASVLLLTSLQNR	iTRAQ8plex@N-term		-0.00467531	2018.16	2019.17	2018.17	2019.18	1	12	1.1.4.308.2	30.7	100		0.787618	6.00603	1.0334	6.45193	1.2988	6.46674	100		100				259.04	3.73	220.89	4.25	263.58	3.38	317.29	4.77
1	gi|6322331; gi|173146; gi|1172782; gi|1008332	93.13	93.13	31.35	24.93	22.04	Bifunctional carbamoylphosphate synthetase (CPSase)-aspartate transcarbamylase (ATCase), catalyzes the first two enzymatic steps in the de novo biosynthesis of pyrimidines; both activities are subject to feedback inhibition by UTP [Saccharomyces cerevisiae]; carbamyl phosphate synthetase [Saccharomyces cerevisiae]; RecName: Full=Protein URA1; Includes: RecName: Full=Glutamine-dependent carbamoyl-…	0	auto - low confidence	0	0	TADLASVLLLTSLQNR	iTRAQ8plex@N-term; Asn->Ser@15		0.05746	1991.21	1992.22	1991.16	1992.16	1	6	3.1.7.266.3	26.5	0.518643	0.359362	0.974731	0.438186	1.02395	0.472589	1.03988	0.442754	0.534694	0.35372	0.541164	0.312743			2233.31	7.53	5219.76	6.49	2304.11	7.63	2613.56	7.5
1	gi|6322331; gi|173146; gi|1172782; gi|1008332	93.13	93.13	31.35	24.93	22.04	Bifunctional carbamoylphosphate synthetase (CPSase)-aspartate transcarbamylase (ATCase), catalyzes the first two enzymatic steps in the de novo biosynthesis of pyrimidines; both activities are subject to feedback inhibition by UTP [Saccharomyces cerevisiae]; carbamyl phosphate synthetase [Saccharomyces cerevisiae]; RecName: Full=Protein URA1; Includes: RecName: Full=Glutamine-dependent carbamoyl-…	0	auto - low confidence	0	14.29	TIAPTAPITPPMESTGDR	iTRAQ8plex@N-term	cleaved A-T@N-term	-0.0246417	2158.1	2159.11	2158.12	2159.13	1	6	4.1.7.221.1	22	0.903822	0.215359	1.23163	0.264348	1.0714	0.230596	0.861112	0.2796	0.97497	0.19515	0.780944	0.251167			18372.7	32.21	24641	30.82	19833.4	29.71	17804.6	38.78
1	gi|6322331; gi|173146; gi|1172782; gi|1008332	93.13	93.13	31.35	24.93	22.04	Bifunctional carbamoylphosphate synthetase (CPSase)-aspartate transcarbamylase (ATCase), catalyzes the first two enzymatic steps in the de novo biosynthesis of pyrimidines; both activities are subject to feedback inhibition by UTP [Saccharomyces cerevisiae]; carbamyl phosphate synthetase [Saccharomyces cerevisiae]; RecName: Full=Protein URA1; Includes: RecName: Full=Glutamine-dependent carbamoyl-…	0	auto - low confidence	0	0	VFAIANAFAK	iTRAQ8plex@N-term; Deamidated(N)@6; iTRAQ8plex(K)@10		-0.0726631	1659.91	1660.92	1659.98	1660.99	1	4	9.1.4.135.3	13.4	0.779621	0.170796	0.77965	0.24269	0.801027	0.244581	1.01704	0.189484	0.628766	0.228398	0.795605	0.168077			193634	262.75	301070	312.28	156280	318.01	221625	293.11
1	gi|6322331; gi|173146; gi|1172782; gi|1008332	93.13	93.13	31.35	24.93	22.04	Bifunctional carbamoylphosphate synthetase (CPSase)-aspartate transcarbamylase (ATCase), catalyzes the first two enzymatic steps in the de novo biosynthesis of pyrimidines; both activities are subject to feedback inhibition by UTP [Saccharomyces cerevisiae]; carbamyl phosphate synthetase [Saccharomyces cerevisiae]; RecName: Full=Protein URA1; Includes: RecName: Full=Glutamine-dependent carbamoyl-…	1	auto	0	99	VLGTPIDTIITTEDR	iTRAQ8plex@N-term		0.00439365	1947.09	1948.1	1947.08	1948.09	1	22	8.1.4.247.1	24.6	0.148999	7.93767	0.400719	3.7569	2.34625	8.64205	5.79593	7.98578	0.351977	3.65352	0.866528	1.56069			66616.6	156.84	94523.2	147.86	69819	166.34	85704.9	164.16
1	gi|6322331; gi|173146; gi|1172782; gi|1008332	93.13	93.13	31.35	24.93	22.04	Bifunctional carbamoylphosphate synthetase (CPSase)-aspartate transcarbamylase (ATCase), catalyzes the first two enzymatic steps in the de novo biosynthesis of pyrimidines; both activities are subject to feedback inhibition by UTP [Saccharomyces cerevisiae]; carbamyl phosphate synthetase [Saccharomyces cerevisiae]; RecName: Full=Protein URA1; Includes: RecName: Full=Glutamine-dependent carbamoyl-…	0	auto - discordant peptide type	0	83.99	VLGTPIDTIITTEDR	iTRAQ8plex@N-term; Thr->Leu@8		-0.102084	1959.02	1960.03	1959.12	1960.13	1	9	8.1.4.247.7	24.6	0.881227	0.469479	0.94693	0.537526	1.12847	0.557664	1.17967	0.492865	1.00123	0.516166	1.0431	0.44537			20069.5	73.05	27606.9	81.86	22819.1	96.41	26643.7	88.54
1	gi|6322331; gi|173146; gi|1172782; gi|1008332	93.13	93.13	31.35	24.93	22.04	Bifunctional carbamoylphosphate synthetase (CPSase)-aspartate transcarbamylase (ATCase), catalyzes the first two enzymatic steps in the de novo biosynthesis of pyrimidines; both activities are subject to feedback inhibition by UTP [Saccharomyces cerevisiae]; carbamyl phosphate synthetase [Saccharomyces cerevisiae]; RecName: Full=Protein URA1; Includes: RecName: Full=Glutamine-dependent carbamoyl-…	0	auto - discordant peptide type	0	98.75	VNEIKEEVDYDHR	iTRAQ8plex@N-term; Deamidated(N)@2; iTRAQ8plex(K)@5		0.0146227	2254.18	2255.19	2254.17	2255.18	1	9	7.1.4.159.7	15.8	1.26261	0.502158	0.722135	0.610056	0.605382	0.599418	0.829852	0.486292	0.769584	0.622776	1.05135	0.514808			11026.5	36.87	10586.2	39.66	6725.78	33.46	10297.6	36.36
1	gi|6322331; gi|173146; gi|1172782; gi|1008332	93.13	93.13	31.35	24.93	22.04	Bifunctional carbamoylphosphate synthetase (CPSase)-aspartate transcarbamylase (ATCase), catalyzes the first two enzymatic steps in the de novo biosynthesis of pyrimidines; both activities are subject to feedback inhibition by UTP [Saccharomyces cerevisiae]; carbamyl phosphate synthetase [Saccharomyces cerevisiae]; RecName: Full=Protein URA1; Includes: RecName: Full=Glutamine-dependent carbamoyl-…	1	auto	0	98.35	VPQFSFPR	iTRAQ8plex@N-term		0.00359166	1280.72	1281.73	1280.72	1281.73	1	10	9.1.4.180.6	17.9	0.762679	1.20699	0.0716796	18.3402	0.0539847	18.3313	0.745528	1.5656	0.0414544	18.3131	0.570536	1.33635			104494	209.89	134352	203.74	85862.4	202.85	111760	201.56
1	gi|6322331; gi|173146; gi|1172782; gi|1008332	93.13	93.13	31.35	24.93	22.04	Bifunctional carbamoylphosphate synthetase (CPSase)-aspartate transcarbamylase (ATCase), catalyzes the first two enzymatic steps in the de novo biosynthesis of pyrimidines; both activities are subject to feedback inhibition by UTP [Saccharomyces cerevisiae]; carbamyl phosphate synthetase [Saccharomyces cerevisiae]; RecName: Full=Protein URA1; Includes: RecName: Full=Glutamine-dependent carbamoyl-…	0	auto - discordant peptide type	0	66.41	VPQFSFPR	iTRAQ8plex@N-term		-2.07558	1278.64	1279.65	1280.72	1281.73	1	9	9.1.4.177.5	17.6	1.2566	0.215821	0.873159	0.264743	0.738724	0.250588	0.837488	0.226341	0.934628	0.255808	1.05597	0.232106			121222	179.67	116937	183.45	90227.5	182.31	114251	195.44
1	gi|6322331; gi|173146; gi|1172782; gi|1008332	93.13	93.13	31.35	24.93	22.04	Bifunctional carbamoylphosphate synthetase (CPSase)-aspartate transcarbamylase (ATCase), catalyzes the first two enzymatic steps in the de novo biosynthesis of pyrimidines; both activities are subject to feedback inhibition by UTP [Saccharomyces cerevisiae]; carbamyl phosphate synthetase [Saccharomyces cerevisiae]; RecName: Full=Protein URA1; Includes: RecName: Full=Glutamine-dependent carbamoyl-…	0	auto - discordant peptide type	0	99	VTALFLPLR	iTRAQ8plex@N-term		-0.983613	1331.86	1332.87	1332.84	1333.85	1	13	9.1.4.260.4	25.9	0.642513	0.415262	0.705538	0.401878	1.09256	0.493596	1.5329	0.429918	0.706782	0.386159	0.988265	0.300519			69076.3	252.37	130322	257.24	76041.4	252.38	119164	270.03
1	gi|6322331; gi|173146; gi|1172782; gi|1008332	93.13	93.13	31.35	24.93	22.04	Bifunctional carbamoylphosphate synthetase (CPSase)-aspartate transcarbamylase (ATCase), catalyzes the first two enzymatic steps in the de novo biosynthesis of pyrimidines; both activities are subject to feedback inhibition by UTP [Saccharomyces cerevisiae]; carbamyl phosphate synthetase [Saccharomyces cerevisiae]; RecName: Full=Protein URA1; Includes: RecName: Full=Glutamine-dependent carbamoyl-…	1	auto	0	69	VTALFLPLR	iTRAQ8plex@N-term		0.00131926	1332.84	1333.85	1332.84	1333.85	1	6	3.1.7.271.3	27			100		100				100						0	0	0	21.06	1040.87	5.12	0	54.73
1	gi|6322331; gi|173146; gi|1172782; gi|1008332	93.13	93.13	31.35	24.93	22.04	Bifunctional carbamoylphosphate synthetase (CPSase)-aspartate transcarbamylase (ATCase), catalyzes the first two enzymatic steps in the de novo biosynthesis of pyrimidines; both activities are subject to feedback inhibition by UTP [Saccharomyces cerevisiae]; carbamyl phosphate synthetase [Saccharomyces cerevisiae]; RecName: Full=Protein URA1; Includes: RecName: Full=Glutamine-dependent carbamoyl-…	0	auto - low confidence	0	0	VTALFLPLR	iTRAQ8plex@N-term		-0.0529074	1332.79	1333.8	1332.84	1333.85	1	3	5.1.4.65.1	6.4	0.510273	0.375789	1.17002	0.189089	2.74763	0.366419	2.32463	0.372423	1.41162	0.195636	1.19023	0.206663			39147.6	134.82	92997.8	139.85	108377	135.62	102414	145.18
1	gi|6322331; gi|173146; gi|1172782; gi|1008332	93.13	93.13	31.35	24.93	22.04	Bifunctional carbamoylphosphate synthetase (CPSase)-aspartate transcarbamylase (ATCase), catalyzes the first two enzymatic steps in the de novo biosynthesis of pyrimidines; both activities are subject to feedback inhibition by UTP [Saccharomyces cerevisiae]; carbamyl phosphate synthetase [Saccharomyces cerevisiae]; RecName: Full=Protein URA1; Includes: RecName: Full=Glutamine-dependent carbamoyl-…	0	auto - low confidence	0	0	VTALFLPLR	iTRAQ8plex@N-term		-0.0240461	1332.82	1333.83	1332.84	1333.85	1	3	7.1.4.277.4	27.6	0.977274	0.745505	1.07279	0.461762	1.37585	0.699759	1.26953	0.697013	1.35377	0.532141	1.24491	0.528525			6080.73	37.54	7542.39	31.52	8429.5	27.77	8687.59	28.11
1	gi|6322331; gi|173146; gi|1172782; gi|1008332	93.13	93.13	31.35	24.93	22.04	Bifunctional carbamoylphosphate synthetase (CPSase)-aspartate transcarbamylase (ATCase), catalyzes the first two enzymatic steps in the de novo biosynthesis of pyrimidines; both activities are subject to feedback inhibition by UTP [Saccharomyces cerevisiae]; carbamyl phosphate synthetase [Saccharomyces cerevisiae]; RecName: Full=Protein URA1; Includes: RecName: Full=Glutamine-dependent carbamoyl-…	0	auto - low confidence	0	0	VTALFLPLR	iTRAQ8plex@N-term		0.0188935	1332.86	1333.87	1332.84	1333.85	1	3	8.1.4.271.5	27	0.88041	0.765521	1.60978	0.941174	1.14001	0.85088	0.701021	0.952059	1.01053	0.75194	0.619288	0.864774			2618.96	15.98	3605.9	16.67	3008.24	17.84	2066.14	15.1
1	gi|6322331; gi|173146; gi|1172782; gi|1008332	93.13	93.13	31.35	24.93	22.04	Bifunctional carbamoylphosphate synthetase (CPSase)-aspartate transcarbamylase (ATCase), catalyzes the first two enzymatic steps in the de novo biosynthesis of pyrimidines; both activities are subject to feedback inhibition by UTP [Saccharomyces cerevisiae]; carbamyl phosphate synthetase [Saccharomyces cerevisiae]; RecName: Full=Protein URA1; Includes: RecName: Full=Glutamine-dependent carbamoyl-…	0	auto - discordant peptide type	0	24.81	VWEMTR	iTRAQ8plex@N-term; Carbamidomethyl(T)@5		-0.169105	1181.45	1182.45	1181.62	1182.62	1	8	11.1.4.181.11	18	0.820603	0.425329	0.982294	0.259244	1.80869	0.383612	1.82268	0.385859	1.49436	0.314999	1.5008	0.317731			28759	97.28	42482.5	109.54	52409.8	94.83	58990.9	109.52
1	gi|6322331; gi|173146; gi|1172782; gi|1008332	93.13	93.13	31.35	24.93	22.04	Bifunctional carbamoylphosphate synthetase (CPSase)-aspartate transcarbamylase (ATCase), catalyzes the first two enzymatic steps in the de novo biosynthesis of pyrimidines; both activities are subject to feedback inhibition by UTP [Saccharomyces cerevisiae]; carbamyl phosphate synthetase [Saccharomyces cerevisiae]; RecName: Full=Protein URA1; Includes: RecName: Full=Glutamine-dependent carbamoyl-…	0	auto - discordant peptide type	0	88.31	VYFVPVTAEFVR	Carbamidomethyl@N-term		0.00338684	1482.79	1483.8	1482.79	1483.79	1	9	8.1.4.241.1	24	0.901548	1.5281	0.597099	1.27967	0.815875	1.62718	1.35259	1.45591	0.740578	1.36123	1.22358	1.15106			5367.06	67.14	7216.34	63.33	4412	45.91	8169.64	60.85
1	gi|6322331; gi|173146; gi|1172782; gi|1008332	93.13	93.13	31.35	24.93	22.04	Bifunctional carbamoylphosphate synthetase (CPSase)-aspartate transcarbamylase (ATCase), catalyzes the first two enzymatic steps in the de novo biosynthesis of pyrimidines; both activities are subject to feedback inhibition by UTP [Saccharomyces cerevisiae]; carbamyl phosphate synthetase [Saccharomyces cerevisiae]; RecName: Full=Protein URA1; Includes: RecName: Full=Glutamine-dependent carbamoyl-…	1	auto	0	83.64	VYFVPVTAEFVR	iTRAQ8plex@N-term		0.0140951	1729.98	1730.99	1729.97	1730.98	1	7	3.1.7.255.4	25.4	0.358038	2.51853	0.248294	2.18144	1.08617	3.18597	4.33036	2.39922	0.39155	2.31201	1.55571	0.975329			1668.09	5.98	2572.55	7.52	1702.71	5.93	2826.55	5.27
1	gi|6322331; gi|173146; gi|1172782; gi|1008332	93.13	93.13	31.35	24.93	22.04	Bifunctional carbamoylphosphate synthetase (CPSase)-aspartate transcarbamylase (ATCase), catalyzes the first two enzymatic steps in the de novo biosynthesis of pyrimidines; both activities are subject to feedback inhibition by UTP [Saccharomyces cerevisiae]; carbamyl phosphate synthetase [Saccharomyces cerevisiae]; RecName: Full=Protein URA1; Includes: RecName: Full=Glutamine-dependent carbamoyl-…	0	auto - discordant peptide type	0	81.07	VYFVPVTAEFVR	iTRAQ8plex@N-term		1.89786	1731.87	1732.88	1729.97	1730.98	1	10	9.1.4.245.1	24.4	1.48411	0.429166	0.816177	0.3309	0.879513	0.35704	1.06671	0.319042	1.31421	0.438053	1.58851	0.407678			67515.5	165.22	55145.2	194.42	59830.3	155.55	81049.6	165.91
1	gi|6322331; gi|173146; gi|1172782; gi|1008332	93.13	93.13	31.35	24.93	22.04	Bifunctional carbamoylphosphate synthetase (CPSase)-aspartate transcarbamylase (ATCase), catalyzes the first two enzymatic steps in the de novo biosynthesis of pyrimidines; both activities are subject to feedback inhibition by UTP [Saccharomyces cerevisiae]; carbamyl phosphate synthetase [Saccharomyces cerevisiae]; RecName: Full=Protein URA1; Includes: RecName: Full=Glutamine-dependent carbamoyl-…	1	auto	0	79.2	VYFVPVTAEFVR	iTRAQ8plex@N-term		0.0550341	1730.03	1731.03	1729.97	1730.98	1	8	1.1.4.263.6	26.2	1.56834	2.23188	42.9614	62.4431	0.908931	2.05706	0.0209431	62.4429	1.43526	2.23781	0.0329578	62.4491			629.98	4.08	640.05	3.69	608.93	3.76	398.94	4.14
1	gi|6322331; gi|173146; gi|1172782; gi|1008332	93.13	93.13	31.35	24.93	22.04	Bifunctional carbamoylphosphate synthetase (CPSase)-aspartate transcarbamylase (ATCase), catalyzes the first two enzymatic steps in the de novo biosynthesis of pyrimidines; both activities are subject to feedback inhibition by UTP [Saccharomyces cerevisiae]; carbamyl phosphate synthetase [Saccharomyces cerevisiae]; RecName: Full=Protein URA1; Includes: RecName: Full=Glutamine-dependent carbamoyl-…	1	auto	0	71.58	VYFVPVTAEFVR	iTRAQ8plex@N-term		0.00540723	1729.98	1730.98	1729.97	1730.98	1	7	4.1.7.258.1	25.7	40.2303	11.2052	1.44912	0.642553	0.914859	0.550392	0.624943	0.589509	37.0566	11.2081	25.2273	11.2101			2406.19	6.23	780.08	6.1	2269.34	7.15	1944.93	6.08
1	gi|6322331; gi|173146; gi|1172782; gi|1008332	93.13	93.13	31.35	24.93	22.04	Bifunctional carbamoylphosphate synthetase (CPSase)-aspartate transcarbamylase (ATCase), catalyzes the first two enzymatic steps in the de novo biosynthesis of pyrimidines; both activities are subject to feedback inhibition by UTP [Saccharomyces cerevisiae]; carbamyl phosphate synthetase [Saccharomyces cerevisiae]; RecName: Full=Protein URA1; Includes: RecName: Full=Glutamine-dependent carbamoyl-…	1	auto	0	40.65	VYFVPVTAEFVR	iTRAQ8plex@N-term		0.0293826	1730	1731.01	1729.97	1730.98	1	9	9.1.4.272.6	27.1	0.156449	1.70568	1.01932	0.83434	2.89865	1.79467	2.81498	1.78337	0.456589	0.651989	0.441901	0.620184			202234	274.79	351485	300.43	234890	288.37	260823	295.11
1	gi|6322331; gi|173146; gi|1172782; gi|1008332	93.13	93.13	31.35	24.93	22.04	Bifunctional carbamoylphosphate synthetase (CPSase)-aspartate transcarbamylase (ATCase), catalyzes the first two enzymatic steps in the de novo biosynthesis of pyrimidines; both activities are subject to feedback inhibition by UTP [Saccharomyces cerevisiae]; carbamyl phosphate synthetase [Saccharomyces cerevisiae]; RecName: Full=Protein URA1; Includes: RecName: Full=Glutamine-dependent carbamoyl-…	0	auto - low confidence	0	0.4491	VYFVPVTAEFVR	iTRAQ8plex@N-term		0.0120693	1729.98	1730.99	1729.97	1730.98	1	4	8.1.4.256.2	25.5	0.991585	0.663874	0.641661	1.08528	0.611034	1.06248	0.942647	0.715421	0.610033	1.05201	0.937898	0.699781			10933.9	52.6	13366.4	61.15	6731.55	63.77	11599.1	61.42
1	gi|6322331; gi|173146; gi|1172782; gi|1008332	93.13	93.13	31.35	24.93	22.04	Bifunctional carbamoylphosphate synthetase (CPSase)-aspartate transcarbamylase (ATCase), catalyzes the first two enzymatic steps in the de novo biosynthesis of pyrimidines; both activities are subject to feedback inhibition by UTP [Saccharomyces cerevisiae]; carbamyl phosphate synthetase [Saccharomyces cerevisiae]; RecName: Full=Protein URA1; Includes: RecName: Full=Glutamine-dependent carbamoyl-…	0	auto - low confidence	0	0	VYFVPVTAEFVR	iTRAQ8plex@N-term		-0.0384475	1729.93	1730.94	1729.97	1730.98	1	3	7.1.4.261.11	26	0.955007	0.650645	1.16168	0.602847	1.15396	0.695323	0.983313	0.665172	1.10957	0.586778	0.94227	0.550717			6148.98	32.61	7804.88	29.42	7149.36	32.15	6804.48	27.32
1	gi|6322331; gi|173146; gi|1172782; gi|1008332	93.13	93.13	31.35	24.93	22.04	Bifunctional carbamoylphosphate synthetase (CPSase)-aspartate transcarbamylase (ATCase), catalyzes the first two enzymatic steps in the de novo biosynthesis of pyrimidines; both activities are subject to feedback inhibition by UTP [Saccharomyces cerevisiae]; carbamyl phosphate synthetase [Saccharomyces cerevisiae]; RecName: Full=Protein URA1; Includes: RecName: Full=Glutamine-dependent carbamoyl-…	0	auto - discordant peptide type	0	25.42	WFLNK	iTRAQ8plex@N-term; Asn->Ser@4; iTRAQ8plex(K)@5		0.00690915	1287.79	1288.79	1287.78	1288.79	1	8	11.1.4.187.5	18.6	1.07223	0.239073	1.00318	0.280741	0.856662	0.270751	0.845316	0.263766	0.924814	0.257679	0.909458	0.25033			63048.1	112.84	71278	112.98	54419.8	110.56	59977.9	116.21
1	gi|6322331; gi|173146; gi|1172782; gi|1008332	93.13	93.13	31.35	24.93	22.04	Bifunctional carbamoylphosphate synthetase (CPSase)-aspartate transcarbamylase (ATCase), catalyzes the first two enzymatic steps in the de novo biosynthesis of pyrimidines; both activities are subject to feedback inhibition by UTP [Saccharomyces cerevisiae]; carbamyl phosphate synthetase [Saccharomyces cerevisiae]; RecName: Full=Protein URA1; Includes: RecName: Full=Glutamine-dependent carbamoyl-…	0	auto - low confidence	0	0	WFLNK	iTRAQ8plex@N-term; Deamidated(N)@4; iTRAQ8plex(K)@5		0.00478465	1315.78	1316.79	1315.78	1316.78	1	6	11.1.4.200.3	19.9	0.891388	0.354267	1.15699	0.979706	0.443879	0.789103	0.379772	0.710849	0.398372	0.761592	0.339678	0.68018			133862	388.16	182037	370.49	59868.3	439.37	57211.1	371.31
1	gi|6322331; gi|173146; gi|1172782; gi|1008332	93.13	93.13	31.35	24.93	22.04	Bifunctional carbamoylphosphate synthetase (CPSase)-aspartate transcarbamylase (ATCase), catalyzes the first two enzymatic steps in the de novo biosynthesis of pyrimidines; both activities are subject to feedback inhibition by UTP [Saccharomyces cerevisiae]; carbamyl phosphate synthetase [Saccharomyces cerevisiae]; RecName: Full=Protein URA1; Includes: RecName: Full=Glutamine-dependent carbamoyl-…	0	auto - low confidence	0	0	WSPFNK	iTRAQ8plex@N-term; iTRAQ8plex(K)@6		-0.0806501	1385.71	1386.72	1385.79	1386.8	1	3	9.1.4.91.1	9	0.99443	0.254412	1.02947	0.228461	1.17337	0.251197	1.12826	0.25102	1.17481	0.232183	1.1258	0.231992			84017.6	161.52	102416	170.66	99330	160.6	106679	172.19
1	gi|6322331; gi|173146; gi|1172782; gi|1008332	93.13	93.13	31.35	24.93	22.04	Bifunctional carbamoylphosphate synthetase (CPSase)-aspartate transcarbamylase (ATCase), catalyzes the first two enzymatic steps in the de novo biosynthesis of pyrimidines; both activities are subject to feedback inhibition by UTP [Saccharomyces cerevisiae]; carbamyl phosphate synthetase [Saccharomyces cerevisiae]; RecName: Full=Protein URA1; Includes: RecName: Full=Glutamine-dependent carbamoyl-…	0	auto - low confidence	0	0	YSPVPIINGGNGSR	iTRAQ8plex@N-term		0.152301	1734.09	1735.1	1733.94	1734.94	1	4	2.1.4.130.6	12.9	0.979266	0.183941	1.11514	0.158341	1.17033	0.176576	1.03889	0.178342	1.1539	0.164622	1.02082	0.166514			6013.81	8.28	7444.21	9.08	7091.43	7.84	7031.03	7.97
1	gi|6322331; gi|173146; gi|1172782; gi|1008332	93.13	93.13	31.35	24.93	22.04	Bifunctional carbamoylphosphate synthetase (CPSase)-aspartate transcarbamylase (ATCase), catalyzes the first two enzymatic steps in the de novo biosynthesis of pyrimidines; both activities are subject to feedback inhibition by UTP [Saccharomyces cerevisiae]; carbamyl phosphate synthetase [Saccharomyces cerevisiae]; RecName: Full=Protein URA1; Includes: RecName: Full=Glutamine-dependent carbamoyl-…	0	auto - low confidence	0	0	YSPVPIINGGNGSR	iTRAQ8plex@N-term		-0.0259819	1733.91	1734.92	1733.94	1734.94	1	4	8.1.4.181.1	18	1.2672	0.248612	1.05303	0.25221	0.924276	0.247079	0.868861	0.246214	1.17925	0.254551	1.10477	0.253712			169654	289.06	162289	293.82	157995	282.71	165888	294.85
1	gi|6322331; gi|173146; gi|1172782; gi|1008332	93.13	93.13	31.35	24.93	22.04	Bifunctional carbamoylphosphate synthetase (CPSase)-aspartate transcarbamylase (ATCase), catalyzes the first two enzymatic steps in the de novo biosynthesis of pyrimidines; both activities are subject to feedback inhibition by UTP [Saccharomyces cerevisiae]; carbamyl phosphate synthetase [Saccharomyces cerevisiae]; RecName: Full=Protein URA1; Includes: RecName: Full=Glutamine-dependent carbamoyl-…	0	auto - low confidence	0	0	YSPVPIINGGNGSR	iTRAQ8plex@N-term		-0.0628057	1733.87	1734.88	1733.94	1734.94	1	3	9.1.4.187.4	18.6	0.967551	0.191656	1.0553	0.232939	0.883116	0.227044	0.828385	0.227789	0.8603	0.197749	0.804235	0.198604			114652	179.78	143640	158.29	102017	167.51	106884	176.6
2	gi|417149; gi|312352; gi|144228166	87.75	87.75	72.9	62.93	61.68	RecName: Full=Heat shock protein SSA1; AltName: Full=Heat shock protein YG100; unnamed protein product [Saccharomyces cerevisiae]; ATPase involved in protein folding and nuclear localization signal (NLS)-directed nuclear transport; member of heat shock protein 70 (HSP70) family; forms a chaperone complex with Ydj1p; localized to the nucleus, cytoplasm, and cell wall [Saccharomyces cerevisiae]	0	auto - discordant peptide type	2	99	AGTIAGLNVLR	iTRAQ8plex@N-term	cleaved D-A@N-term	0.00474645	1387.85	1388.86	1387.85	1388.85	1	17	9.1.4.181.14	18	0.673178	0.302911	1.02155	0.629641	0.682637	0.536878	0.661486	0.487865	0.462677	0.500191	0.446815	0.447176			38782.2	98.8	69834.7	114.44	26674.5	126.06	28870.4	120.12
2	gi|417149; gi|312352; gi|144228166	87.75	87.75	72.9	62.93	61.68	RecName: Full=Heat shock protein SSA1; AltName: Full=Heat shock protein YG100; unnamed protein product [Saccharomyces cerevisiae]; ATPase involved in protein folding and nuclear localization signal (NLS)-directed nuclear transport; member of heat shock protein 70 (HSP70) family; forms a chaperone complex with Ydj1p; localized to the nucleus, cytoplasm, and cell wall [Saccharomyces cerevisiae]	0	auto - discordant peptide type	2	99	ATAGDTHLGGEDFDNR	Carbamidomethyl@N-term		0.0173266	1731.76	1732.77	1731.74	1732.75	1	16	3.1.7.79.1	7.8	0.01		0.01				100		0.01		0.491974	1.62278			0	7.05	696.1	7.61	0	53.67	316.86	3.8
2	gi|417149; gi|312352; gi|144228166	87.75	87.75	72.9	62.93	61.68	RecName: Full=Heat shock protein SSA1; AltName: Full=Heat shock protein YG100; unnamed protein product [Saccharomyces cerevisiae]; ATPase involved in protein folding and nuclear localization signal (NLS)-directed nuclear transport; member of heat shock protein 70 (HSP70) family; forms a chaperone complex with Ydj1p; localized to the nucleus, cytoplasm, and cell wall [Saccharomyces cerevisiae]	0	auto - discordant peptide type	2	99	AVGIDLGTTYSCVAH	iTRAQ8plex@N-term; iTRAQ8plex(S)@11; Carbamidomethyl(C)@12	cleaved H-F@C-term	-0.0296801	2171.12	2172.13	2171.15	2172.16	1	19	3.1.7.182.3	18.1	0.92919	0.178487	1.04998	0.245785	0.7871	0.240232	0.74206	0.210587	0.736364	0.218908	0.691864	0.185893			24468.9	35.31	31921.2	33.53	19405.3	37.27	20434	31.34
2	gi|417149; gi|312352; gi|144228166	87.75	87.75	72.9	62.93	61.68	RecName: Full=Heat shock protein SSA1; AltName: Full=Heat shock protein YG100; unnamed protein product [Saccharomyces cerevisiae]; ATPase involved in protein folding and nuclear localization signal (NLS)-directed nuclear transport; member of heat shock protein 70 (HSP70) family; forms a chaperone complex with Ydj1p; localized to the nucleus, cytoplasm, and cell wall [Saccharomyces cerevisiae]	0	auto - shared MS/MS	2	99	AVGIDLGTTYSCVAHFANDR	iTRAQ8plex@N-term; Carbamidomethyl(C)@12		0.0342075	2470.26	2471.26	2470.22	2471.23	1	9	11.1.4.247.6	24.6	0.845125	0.895926	1.0767	1.7541	0.705256	1.52225	0.648398	1.33823	0.600103	1.44524	0.549844	1.24993			7096.91	50.96	10179.3	54.54	5043.03	67.69	5178.58	58.48
2	gi|417149; gi|312352; gi|144228166	87.75	87.75	72.9	62.93	61.68	RecName: Full=Heat shock protein SSA1; AltName: Full=Heat shock protein YG100; unnamed protein product [Saccharomyces cerevisiae]; ATPase involved in protein folding and nuclear localization signal (NLS)-directed nuclear transport; member of heat shock protein 70 (HSP70) family; forms a chaperone complex with Ydj1p; localized to the nucleus, cytoplasm, and cell wall [Saccharomyces cerevisiae]	0	auto - shared MS/MS	2	99	DAGTIAGLNVLR	iTRAQ8plex@N-term		0.00274409	1502.87	1503.88	1502.87	1503.88	1	17	1.1.4.200.8	19.9	0.839308	0.763441	0.778032	0.6983	1.0853	0.798759	1.38083	0.774277	0.917123	0.686266	1.16289	0.657609			757.76	4.64	1094.41	4.99	828.62	4.25	1177.53	5.58
2	gi|417149; gi|312352; gi|144228166	87.75	87.75	72.9	62.93	61.68	RecName: Full=Heat shock protein SSA1; AltName: Full=Heat shock protein YG100; unnamed protein product [Saccharomyces cerevisiae]; ATPase involved in protein folding and nuclear localization signal (NLS)-directed nuclear transport; member of heat shock protein 70 (HSP70) family; forms a chaperone complex with Ydj1p; localized to the nucleus, cytoplasm, and cell wall [Saccharomyces cerevisiae]	0	auto - discordant peptide type	2	99	DAVVTVPAYFNDSQR	iTRAQ8plex@N-term; Deamidated(N)@11	cleaved N-D@N-term	0.0105969	1986.01	1987.02	1986	1987.01	1	16	8.1.4.187.2	18.6	0.81944	0.540959	0.777994	0.680624	0.904434	0.700156	1.15078	0.584348	0.746195	0.643757	0.946203	0.515428			14286.9	61.32	21134.5	69.59	13019.4	72.02	18502.4	73.37
2	gi|417149; gi|312352; gi|144228166	87.75	87.75	72.9	62.93	61.68	RecName: Full=Heat shock protein SSA1; AltName: Full=Heat shock protein YG100; unnamed protein product [Saccharomyces cerevisiae]; ATPase involved in protein folding and nuclear localization signal (NLS)-directed nuclear transport; member of heat shock protein 70 (HSP70) family; forms a chaperone complex with Ydj1p; localized to the nucleus, cytoplasm, and cell wall [Saccharomyces cerevisiae]	0	auto - shared MS/MS	2	99	DNNLLGK	iTRAQ8plex@N-term; iTRAQ8plex(K)@7		-0.0193414	1380.8	1381.81	1380.82	1381.83	1	12	10.1.4.36.6	3.5	1.08012	0.162018	1.12592	0.201442	0.837897	0.188355	0.736668	0.182609	0.911215	0.182982	0.7984	0.177062			519884	617.82	583450	642.52	438907	641.39	431000	597.58
2	gi|417149; gi|312352; gi|144228166	87.75	87.75	72.9	62.93	61.68	RecName: Full=Heat shock protein SSA1; AltName: Full=Heat shock protein YG100; unnamed protein product [Saccharomyces cerevisiae]; ATPase involved in protein folding and nuclear localization signal (NLS)-directed nuclear transport; member of heat shock protein 70 (HSP70) family; forms a chaperone complex with Ydj1p; localized to the nucleus, cytoplasm, and cell wall [Saccharomyces cerevisiae]	0	auto - shared MS/MS	2	99	EEFDDKLK	iTRAQ8plex@N-term; iTRAQ8plex(K)@6; iTRAQ8plex(K)@8	missed K-L@6	-0.00663645	1935.1	1936.11	1935.11	1936.12	1	11	5.1.4.138.2	13.7	1.77915	0.060888	1.10932	0.0584409	0.807034	0.0573263	0.72015	0.0538857	1.44565	0.064954	1.28562	0.0619386			19867.5	7.4	13536.3	6.52	16155.2	7.04	16101.5	6.27
2	gi|417149; gi|312352; gi|144228166	87.75	87.75	72.9	62.93	61.68	RecName: Full=Heat shock protein SSA1; AltName: Full=Heat shock protein YG100; unnamed protein product [Saccharomyces cerevisiae]; ATPase involved in protein folding and nuclear localization signal (NLS)-directed nuclear transport; member of heat shock protein 70 (HSP70) family; forms a chaperone complex with Ydj1p; localized to the nucleus, cytoplasm, and cell wall [Saccharomyces cerevisiae]	1	auto	2	99	ELQDIANPIMSK	iTRAQ8plex@N-term; iTRAQ8plex(K)@12		0.00243202	1966.1	1967.11	1966.1	1967.11	1	20	9.1.4.190.5	18.9	0.994302	0.212236	0.711501	0.302123	0.775891	0.30116	1.07948	0.220992	0.776743	0.295778	1.07699	0.213599			77356.4	120.16	94307.7	136.39	60474.5	156.03	93974.6	147.72
2	gi|417149; gi|312352; gi|144228166	87.75	87.75	72.9	62.93	61.68	RecName: Full=Heat shock protein SSA1; AltName: Full=Heat shock protein YG100; unnamed protein product [Saccharomyces cerevisiae]; ATPase involved in protein folding and nuclear localization signal (NLS)-directed nuclear transport; member of heat shock protein 70 (HSP70) family; forms a chaperone complex with Ydj1p; localized to the nucleus, cytoplasm, and cell wall [Saccharomyces cerevisiae]	0	auto - shared MS/MS	2	99	ETAESYLGAK	iTRAQ8plex@N-term; iTRAQ8plex(K)@10		-0.00580212	1675.92	1676.93	1675.92	1676.93	1	18	10.1.4.114.3	11.3	1.25698	0.116402	0.936322	0.152753	0.637175	0.14208	0.673633	0.123775	0.806389	0.146843	0.849626	0.129215			1123045	876.17	1083026	935.6	720993	856.13	851374	818.1
2	gi|417149; gi|312352; gi|144228166	87.75	87.75	72.9	62.93	61.68	RecName: Full=Heat shock protein SSA1; AltName: Full=Heat shock protein YG100; unnamed protein product [Saccharomyces cerevisiae]; ATPase involved in protein folding and nuclear localization signal (NLS)-directed nuclear transport; member of heat shock protein 70 (HSP70) family; forms a chaperone complex with Ydj1p; localized to the nucleus, cytoplasm, and cell wall [Saccharomyces cerevisiae]	0	auto - shared MS/MS	2	99	FEELCADLFR	iTRAQ8plex@N-term; Carbamidomethyl(C)@5		-0.0306374	1602.77	1603.78	1602.8	1603.81	1	18	1.1.4.302.1	30.1	0.664029	0.249941	0.855694	0.30073	0.971616	0.309299	1.124	0.290218	0.64959	0.262074	0.74891	0.239256			2430.41	5.14	4436.72	5.91	2379.3	5.37	3074.29	6.11
2	gi|417149; gi|312352; gi|144228166	87.75	87.75	72.9	62.93	61.68	RecName: Full=Heat shock protein SSA1; AltName: Full=Heat shock protein YG100; unnamed protein product [Saccharomyces cerevisiae]; ATPase involved in protein folding and nuclear localization signal (NLS)-directed nuclear transport; member of heat shock protein 70 (HSP70) family; forms a chaperone complex with Ydj1p; localized to the nucleus, cytoplasm, and cell wall [Saccharomyces cerevisiae]	0	auto - shared MS/MS	2	99	FELSGIPPAPR	iTRAQ8plex@N-term		0.0452095	1486.89	1487.9	1486.85	1487.85	1	14	1.1.4.193.5	19.2	0.70577	0.347847	0.94262	0.395538	1.10324	0.414263	1.15857	0.383232	0.783957	0.36136	0.820473	0.325321			1921.78	5.47	3300.73	6.6	2136.24	6.43	2505.69	6.43
2	gi|417149; gi|312352; gi|144228166	87.75	87.75	72.9	62.93	61.68	RecName: Full=Heat shock protein SSA1; AltName: Full=Heat shock protein YG100; unnamed protein product [Saccharomyces cerevisiae]; ATPase involved in protein folding and nuclear localization signal (NLS)-directed nuclear transport; member of heat shock protein 70 (HSP70) family; forms a chaperone complex with Ydj1p; localized to the nucleus, cytoplasm, and cell wall [Saccharomyces cerevisiae]	0	auto - shared MS/MS	2	99	FKEEDEK	iTRAQ8plex@N-term; iTRAQ8plex(K)@2; iTRAQ8plex(K)@7		-0.0286759	1836.01	1837.02	1836.04	1837.05	1	12	7.1.4.116.6	11.5	0.890718	0.167763	0.716085	0.307783	0.489911	0.294884	0.677239	0.210292	0.439355	0.28045	0.605284	0.189521			175255	236.59	238506	237.55	86509.4	226.8	133571	215.37
2	gi|417149; gi|312352; gi|144228166	87.75	87.75	72.9	62.93	61.68	RecName: Full=Heat shock protein SSA1; AltName: Full=Heat shock protein YG100; unnamed protein product [Saccharomyces cerevisiae]; ATPase involved in protein folding and nuclear localization signal (NLS)-directed nuclear transport; member of heat shock protein 70 (HSP70) family; forms a chaperone complex with Ydj1p; localized to the nucleus, cytoplasm, and cell wall [Saccharomyces cerevisiae]	0	auto - discordant peptide type	2	99	FKEEDEKESQR	iTRAQ8plex@N-term; iTRAQ8plex(K)@2; Carbamidomethyl(E)@6; Lys->Gln@7		-0.0231032	2089.03	2090.04	2089.05	2090.06	1	12	6.1.5.38.1	3.7	1.28941	0.10093	0.95402	0.115355	0.78832	0.109604	0.817965	0.104782	1.02342	0.111867	1.05829	0.107148			26584.3	18.5	24992.1	18.27	21115.6	17.88	24471.4	19.17
2	gi|417149; gi|312352; gi|144228166	87.75	87.75	72.9	62.93	61.68	RecName: Full=Heat shock protein SSA1; AltName: Full=Heat shock protein YG100; unnamed protein product [Saccharomyces cerevisiae]; ATPase involved in protein folding and nuclear localization signal (NLS)-directed nuclear transport; member of heat shock protein 70 (HSP70) family; forms a chaperone complex with Ydj1p; localized to the nucleus, cytoplasm, and cell wall [Saccharomyces cerevisiae]	0	auto - shared MS/MS	2	99	IINEPTAAAIAYGLDK	iTRAQ8plex@N-term; iTRAQ8plex(K)@16		0.0928555	2267.39	2268.4	2267.3	2268.31	1	21	3.1.7.241.3	24	0.995823	0.21404	0.803295	0.310589	0.715892	0.301203	0.88219	0.247547	0.717774	0.284604	0.881498	0.227059			11852	19.75	14427.1	19.38	8548.97	21.45	11766.6	21.54
2	gi|417149; gi|312352; gi|144228166	87.75	87.75	72.9	62.93	61.68	RecName: Full=Heat shock protein SSA1; AltName: Full=Heat shock protein YG100; unnamed protein product [Saccharomyces cerevisiae]; ATPase involved in protein folding and nuclear localization signal (NLS)-directed nuclear transport; member of heat shock protein 70 (HSP70) family; forms a chaperone complex with Ydj1p; localized to the nucleus, cytoplasm, and cell wall [Saccharomyces cerevisiae]	0	auto - shared MS/MS	2	99	IINEPTAAAIAYGLDKK	iTRAQ8plex@N-term; iTRAQ8plex(K)@16; iTRAQ8plex(K)@17	missed K-K@16	0.11367	2699.71	2700.72	2699.6	2700.61	1	20	3.1.7.241.4	24	1.07384	0.100916	0.818091	0.0764497	1.21819	0.0959563	1.47402	0.0919244	1.31708	0.087055	1.58825	0.0825897			10578.5	8.13	11941.4	7.81	12984.1	7.46	17547.9	8.85
2	gi|417149; gi|312352; gi|144228166	87.75	87.75	72.9	62.93	61.68	RecName: Full=Heat shock protein SSA1; AltName: Full=Heat shock protein YG100; unnamed protein product [Saccharomyces cerevisiae]; ATPase involved in protein folding and nuclear localization signal (NLS)-directed nuclear transport; member of heat shock protein 70 (HSP70) family; forms a chaperone complex with Ydj1p; localized to the nucleus, cytoplasm, and cell wall [Saccharomyces cerevisiae]	0	auto - discordant peptide type	2	99	ITITNDK	iTRAQ8plex@N-term; Deamidated(N)@5; iTRAQ8plex(K)@7		-0.024385	1412.81	1413.82	1412.83	1413.84	1	11	3.1.7.101.4	10	1.96041	0.191167	1.22401	0.308185	0.557437	0.205121	0.450816	0.266133	1.10028	0.246366	0.886796	0.299079			10214.8	9.67	6316.16	10.49	5737.23	10.44	5182.39	12.89
2	gi|417149; gi|312352; gi|144228166	87.75	87.75	72.9	62.93	61.68	RecName: Full=Heat shock protein SSA1; AltName: Full=Heat shock protein YG100; unnamed protein product [Saccharomyces cerevisiae]; ATPase involved in protein folding and nuclear localization signal (NLS)-directed nuclear transport; member of heat shock protein 70 (HSP70) family; forms a chaperone complex with Ydj1p; localized to the nucleus, cytoplasm, and cell wall [Saccharomyces cerevisiae]	0	auto - shared MS/MS	2	99	LEQADKDTVTK	iTRAQ8plex@N-term; iTRAQ8plex(K)@6; iTRAQ8plex(K)@11		0.0575962	2159.31	2160.32	2159.26	2160.26	1	15	4.1.7.122.10	12.1	1.17998	0.0635929	1.10056	0.117971	0.514914	0.0980879	0.463139	0.0888684	0.611742	0.100318	0.548357	0.0913239			29904	12.69	30720.1	14.55	15514.5	13.72	15586.2	12.17
2	gi|417149; gi|312352; gi|144228166	87.75	87.75	72.9	62.93	61.68	RecName: Full=Heat shock protein SSA1; AltName: Full=Heat shock protein YG100; unnamed protein product [Saccharomyces cerevisiae]; ATPase involved in protein folding and nuclear localization signal (NLS)-directed nuclear transport; member of heat shock protein 70 (HSP70) family; forms a chaperone complex with Ydj1p; localized to the nucleus, cytoplasm, and cell wall [Saccharomyces cerevisiae]	0	auto - shared MS/MS	2	99	LIDVDGKPQIQVEFK	iTRAQ8plex@N-term; iTRAQ8plex(K)@7; iTRAQ8plex(K)@15		0.0154646	2640.58	2641.59	2640.56	2641.57	1	18	1.1.4.234.1	23.3	1.07936	0.28115	0.773131	0.315322	0.809496	0.324153	1.03646	0.283795	0.879708	0.312943	1.12252	0.270921			2427.87	5.04	2726.65	5.17	1980.23	4.93	2831.89	5.48
2	gi|417149; gi|312352; gi|144228166	87.75	87.75	72.9	62.93	61.68	RecName: Full=Heat shock protein SSA1; AltName: Full=Heat shock protein YG100; unnamed protein product [Saccharomyces cerevisiae]; ATPase involved in protein folding and nuclear localization signal (NLS)-directed nuclear transport; member of heat shock protein 70 (HSP70) family; forms a chaperone complex with Ydj1p; localized to the nucleus, cytoplasm, and cell wall [Saccharomyces cerevisiae]	0	auto - shared MS/MS	2	99	LIGDAAK	iTRAQ8plex@N-term; iTRAQ8plex(K)@7		-0.00719133	1294.8	1295.81	1294.81	1295.81	1	11	10.1.4.52.1	5.1	1.188	0.151733	0.976415	0.156947	0.945387	0.156192	0.958439	0.148469	1.13079	0.160039	1.1425	0.152511			642512	670.9	655594	721.74	612020	710.91	693020	731.45
2	gi|417149; gi|312352; gi|144228166	87.75	87.75	72.9	62.93	61.68	RecName: Full=Heat shock protein SSA1; AltName: Full=Heat shock protein YG100; unnamed protein product [Saccharomyces cerevisiae]; ATPase involved in protein folding and nuclear localization signal (NLS)-directed nuclear transport; member of heat shock protein 70 (HSP70) family; forms a chaperone complex with Ydj1p; localized to the nucleus, cytoplasm, and cell wall [Saccharomyces cerevisiae]	0	auto - shared MS/MS	2	99	LSKEDIEK	iTRAQ8plex@N-term; iTRAQ8plex(K)@3; iTRAQ8plex(K)@8		0.0657729	1873.19	1874.2	1873.13	1874.14	1	13	7.1.4.148.1	14.7	1.8819	0.187548	1.18762	0.125226	1.2185	0.135016	1.01563	0.138658	2.30875	0.177848	1.91782	0.180627			88211.5	92.04	56819.8	88.55	108299	92.8	100823	92.07
2	gi|417149; gi|312352; gi|144228166	87.75	87.75	72.9	62.93	61.68	RecName: Full=Heat shock protein SSA1; AltName: Full=Heat shock protein YG100; unnamed protein product [Saccharomyces cerevisiae]; ATPase involved in protein folding and nuclear localization signal (NLS)-directed nuclear transport; member of heat shock protein 70 (HSP70) family; forms a chaperone complex with Ydj1p; localized to the nucleus, cytoplasm, and cell wall [Saccharomyces cerevisiae]	0	auto - shared MS/MS	2	99	LVNHFIQEFK	iTRAQ8plex@N-term; iTRAQ8plex(K)@10		0.0156685	1882.11	1883.12	1882.09	1883.1	1	18	1.1.4.285.2	28.4	0.666995	0.627395	0.584941	1.06481	0.617181	1.04641	1.04446	0.765011	0.414471	0.97067	0.699021	0.657623			925.99	4.84	1682.88	5.84	575.83	5.22	1088.42	6.08
2	gi|417149; gi|312352; gi|144228166	87.75	87.75	72.9	62.93	61.68	RecName: Full=Heat shock protein SSA1; AltName: Full=Heat shock protein YG100; unnamed protein product [Saccharomyces cerevisiae]; ATPase involved in protein folding and nuclear localization signal (NLS)-directed nuclear transport; member of heat shock protein 70 (HSP70) family; forms a chaperone complex with Ydj1p; localized to the nucleus, cytoplasm, and cell wall [Saccharomyces cerevisiae]	0	auto - discordant peptide type	2	99	LVTDYFNGK	iTRAQ8plex@N-term; Deamidated(N)@7; iTRAQ8plex(K)@9		0.00992506	1664.93	1665.94	1664.92	1665.93	1	16	9.1.4.175.3	17.4	1.02429	0.224433	0.783869	0.284286	0.704223	0.285241	0.889316	0.230478	0.726259	0.279408	0.914021	0.223218			243571	398.98	288251	442.24	172826	403.58	243770	395.24
2	gi|417149; gi|312352; gi|144228166	87.75	87.75	72.9	62.93	61.68	RecName: Full=Heat shock protein SSA1; AltName: Full=Heat shock protein YG100; unnamed protein product [Saccharomyces cerevisiae]; ATPase involved in protein folding and nuclear localization signal (NLS)-directed nuclear transport; member of heat shock protein 70 (HSP70) family; forms a chaperone complex with Ydj1p; localized to the nucleus, cytoplasm, and cell wall [Saccharomyces cerevisiae]	0	auto - discordant peptide type	2	99	LVTDYFNGKEPNR	iTRAQ8plex@N-term; Deamidated(N)@7; iTRAQ8plex(K)@9		-0.0133011	2161.15	2162.16	2161.16	2162.17	1	17	3.1.7.183.1	18.2	1.28072	0.127382	1.04777	0.188251	0.635003	0.1625	0.599927	0.149448	0.818816	0.171259	0.770954	0.158928			42412.3	34.59	40142.9	39.28	27135.8	38.14	28634.6	35.86
2	gi|417149; gi|312352; gi|144228166	87.75	87.75	72.9	62.93	61.68	RecName: Full=Heat shock protein SSA1; AltName: Full=Heat shock protein YG100; unnamed protein product [Saccharomyces cerevisiae]; ATPase involved in protein folding and nuclear localization signal (NLS)-directed nuclear transport; member of heat shock protein 70 (HSP70) family; forms a chaperone complex with Ydj1p; localized to the nucleus, cytoplasm, and cell wall [Saccharomyces cerevisiae]	0	auto - shared MS/MS	2	99	MKETAESYLGAK	iTRAQ8plex@N-term; iTRAQ8plex(K)@2; iTRAQ8plex(K)@12		0.0226757	2239.29	2240.3	2239.27	2240.27	1	17	4.1.7.197.8	19.6	1.56925	0.0844446	0.989693	0.0960419	0.794049	0.0769235	0.794211	0.095829	1.25458	0.0846862	1.25056	0.102165			21732.3	11.78	16787.3	10.87	17387.2	9.49	19424.1	15.35
2	gi|417149; gi|312352; gi|144228166	87.75	87.75	72.9	62.93	61.68	RecName: Full=Heat shock protein SSA1; AltName: Full=Heat shock protein YG100; unnamed protein product [Saccharomyces cerevisiae]; ATPase involved in protein folding and nuclear localization signal (NLS)-directed nuclear transport; member of heat shock protein 70 (HSP70) family; forms a chaperone complex with Ydj1p; localized to the nucleus, cytoplasm, and cell wall [Saccharomyces cerevisiae]	0	auto - shared MS/MS	2	99	MVAEAEK	iTRAQ8plex@N-term; iTRAQ8plex(K)@7		0.00154609	1384.79	1385.79	1384.78	1385.79	1	11	10.1.4.29.4	2.8	1.16283	0.154017	0.99064	0.193199	0.730645	0.176827	0.730096	0.168604	0.855426	0.18061	0.851873	0.172567			893435	944.87	931354	1042.81	657726	932.1	734079	963.93
2	gi|417149; gi|312352; gi|144228166	87.75	87.75	72.9	62.93	61.68	RecName: Full=Heat shock protein SSA1; AltName: Full=Heat shock protein YG100; unnamed protein product [Saccharomyces cerevisiae]; ATPase involved in protein folding and nuclear localization signal (NLS)-directed nuclear transport; member of heat shock protein 70 (HSP70) family; forms a chaperone complex with Ydj1p; localized to the nucleus, cytoplasm, and cell wall [Saccharomyces cerevisiae]	0	auto - discordant peptide type	2	99	NFNDPEVQADMK	iTRAQ8plex@N-term; Dethiomethyl(M)@11; iTRAQ8plex(K)@12		-0.0560074	1966.96	1967.97	1967.02	1968.03	1	17	4.1.7.113.4	11.2	1.24104	0.0951193	1.09691	0.105767	0.907745	0.0982542	0.819188	0.104047	1.13425	0.0969984	1.02011	0.102862			12777.9	8.71	12480.8	8.28	11686.8	8.27	11779.9	9.26
2	gi|417149; gi|312352; gi|144228166	87.75	87.75	72.9	62.93	61.68	RecName: Full=Heat shock protein SSA1; AltName: Full=Heat shock protein YG100; unnamed protein product [Saccharomyces cerevisiae]; ATPase involved in protein folding and nuclear localization signal (NLS)-directed nuclear transport; member of heat shock protein 70 (HSP70) family; forms a chaperone complex with Ydj1p; localized to the nucleus, cytoplasm, and cell wall [Saccharomyces cerevisiae]	0	auto - shared MS/MS	2	99	NFTPEQISSMVLGK	iTRAQ8plex@N-term; iTRAQ8plex(K)@14		0.00791423	2158.2	2159.21	2158.19	2159.2	1	20	9.1.4.246.5	24.5	0.531234	0.590122	0.986334	0.682449	1.04763	0.705597	1.05142	0.726528	0.560342	0.534918	0.560451	0.562239			18668.1	98.78	42597.5	111.29	19705.4	91.98	22088.9	109.97
2	gi|417149; gi|312352; gi|144228166	87.75	87.75	72.9	62.93	61.68	RecName: Full=Heat shock protein SSA1; AltName: Full=Heat shock protein YG100; unnamed protein product [Saccharomyces cerevisiae]; ATPase involved in protein folding and nuclear localization signal (NLS)-directed nuclear transport; member of heat shock protein 70 (HSP70) family; forms a chaperone complex with Ydj1p; localized to the nucleus, cytoplasm, and cell wall [Saccharomyces cerevisiae]	0	auto - shared MS/MS	2	99	NQAAMNPSNTVFDAK	iTRAQ8plex@N-term; iTRAQ8plex(K)@15		-0.0283614	2215.12	2216.13	2215.15	2216.16	1	22	9.1.4.133.7	13.2	0.729019	0.20043	1.12373	0.260409	0.946866	0.26472	0.834094	0.240029	0.695001	0.224435	0.610142	0.1947			56776.6	98.24	94406.1	95.5	54166.8	108.52	53294.7	88.66
2	gi|417149; gi|312352; gi|144228166	87.75	87.75	72.9	62.93	61.68	RecName: Full=Heat shock protein SSA1; AltName: Full=Heat shock protein YG100; unnamed protein product [Saccharomyces cerevisiae]; ATPase involved in protein folding and nuclear localization signal (NLS)-directed nuclear transport; member of heat shock protein 70 (HSP70) family; forms a chaperone complex with Ydj1p; localized to the nucleus, cytoplasm, and cell wall [Saccharomyces cerevisiae]	0	auto - shared MS/MS	2	99	NQLESIAYSLK	iTRAQ8plex@N-term; iTRAQ8plex(K)@11		0.0135113	1873.09	1874.1	1873.08	1874.08	1	20	10.1.4.219.7	21.8	0.959822	0.212808	1.14592	0.202566	1.22655	0.212367	1.05955	0.214738	1.18532	0.200519	1.02044	0.203027			225250	356.79	284475	404.29	278373	393.78	268588	389.43
2	gi|417149; gi|312352; gi|144228166	87.75	87.75	72.9	62.93	61.68	RecName: Full=Heat shock protein SSA1; AltName: Full=Heat shock protein YG100; unnamed protein product [Saccharomyces cerevisiae]; ATPase involved in protein folding and nuclear localization signal (NLS)-directed nuclear transport; member of heat shock protein 70 (HSP70) family; forms a chaperone complex with Ydj1p; localized to the nucleus, cytoplasm, and cell wall [Saccharomyces cerevisiae]	0	auto - shared MS/MS	2	99	NTISEAGDKLEQADKDTVTK	iTRAQ8plex@N-term; iTRAQ8plex(K)@9; iTRAQ8plex(K)@15; iTRAQ8plex(K)@20	missed K-L@9	-0.0244872	3378.87	3379.88	3378.89	3379.9	1	18	1.1.4.204.3	20.3	0.949471	0.491074	0.594891	0.790275	0.593038	0.807418	0.986812	0.491262	0.566921	0.790158	0.940141	0.462347			1500.45	5.5	1915.62	6.26	896.56	6.45	1666.31	5.45
2	gi|417149; gi|312352; gi|144228166	87.75	87.75	72.9	62.93	61.68	RecName: Full=Heat shock protein SSA1; AltName: Full=Heat shock protein YG100; unnamed protein product [Saccharomyces cerevisiae]; ATPase involved in protein folding and nuclear localization signal (NLS)-directed nuclear transport; member of heat shock protein 70 (HSP70) family; forms a chaperone complex with Ydj1p; localized to the nucleus, cytoplasm, and cell wall [Saccharomyces cerevisiae]	0	auto - shared MS/MS	2	99	NTVFDAK	iTRAQ8plex@N-term; iTRAQ8plex(K)@7	cleaved S-N@N-term	-0.0278535	1401.78	1402.79	1401.81	1402.82	1	12	10.1.4.38.3	3.7	0.95127	0.19257	0.897702	0.179369	1.0548	0.201354	1.16313	0.190527	1.01026	0.181538	1.11022	0.169449			422863	631.97	538847	654.38	449414	606.43	553514	654.11
2	gi|417149; gi|312352; gi|144228166	87.75	87.75	72.9	62.93	61.68	RecName: Full=Heat shock protein SSA1; AltName: Full=Heat shock protein YG100; unnamed protein product [Saccharomyces cerevisiae]; ATPase involved in protein folding and nuclear localization signal (NLS)-directed nuclear transport; member of heat shock protein 70 (HSP70) family; forms a chaperone complex with Ydj1p; localized to the nucleus, cytoplasm, and cell wall [Saccharomyces cerevisiae]	0	auto - shared MS/MS	2	99	SEIFSTYADNQPGVLIQVFEGER	iTRAQ8plex@N-term		0.023171	2902.49	2903.5	2902.47	2903.47	1	10	8.1.4.314.2	31.3	0.745252	1.08732	1.03825	0.903327	1.16057	1.18638	1.10652	1.18263	0.870832	0.774369	0.827447	0.768611			5463.51	54.5	8886.65	38.45	6388.81	41.03	6803.49	43.22
2	gi|417149; gi|312352; gi|144228166	87.75	87.75	72.9	62.93	61.68	RecName: Full=Heat shock protein SSA1; AltName: Full=Heat shock protein YG100; unnamed protein product [Saccharomyces cerevisiae]; ATPase involved in protein folding and nuclear localization signal (NLS)-directed nuclear transport; member of heat shock protein 70 (HSP70) family; forms a chaperone complex with Ydj1p; localized to the nucleus, cytoplasm, and cell wall [Saccharomyces cerevisiae]	0	auto - shared MS/MS	2	99	SINPDEAVAYGAAVQAAILTGDESSK	iTRAQ8plex@N-term; iTRAQ8plex(K)@26		0.0312388	3184.7	3185.71	3184.67	3185.68	1	34	8.1.4.289.1	28.8	1.25112	0.5068	0.671262	0.833064	0.52866	0.783747	0.779603	0.59747	0.665939	0.770631	0.978703	0.580157			109830	408.91	106412	365.89	58502	403.47	96359.2	450.27
2	gi|417149; gi|312352; gi|144228166	87.75	87.75	72.9	62.93	61.68	RecName: Full=Heat shock protein SSA1; AltName: Full=Heat shock protein YG100; unnamed protein product [Saccharomyces cerevisiae]; ATPase involved in protein folding and nuclear localization signal (NLS)-directed nuclear transport; member of heat shock protein 70 (HSP70) family; forms a chaperone complex with Ydj1p; localized to the nucleus, cytoplasm, and cell wall [Saccharomyces cerevisiae]	0	auto - shared MS/MS	2	99	SQVDEIVLVGGSTR	iTRAQ8plex@N-term		-0.0341188	1762.94	1763.95	1762.97	1763.98	1	18	1.1.4.180.4	17.9	0.931781	0.301488	1.02603	0.314989	1.00663	0.333905	0.971178	0.332034	0.944368	0.282608	0.908008	0.280395			2674.66	6.62	3479.56	5.99	2712.77	6.08	2923.26	6.47
2	gi|417149; gi|312352; gi|144228166	87.75	87.75	72.9	62.93	61.68	RecName: Full=Heat shock protein SSA1; AltName: Full=Heat shock protein YG100; unnamed protein product [Saccharomyces cerevisiae]; ATPase involved in protein folding and nuclear localization signal (NLS)-directed nuclear transport; member of heat shock protein 70 (HSP70) family; forms a chaperone complex with Ydj1p; localized to the nucleus, cytoplasm, and cell wall [Saccharomyces cerevisiae]	0	auto - shared MS/MS	2	99	STLDPVEK	iTRAQ8plex@N-term; iTRAQ8plex(K)@8		-0.0211417	1495.85	1496.86	1495.87	1496.88	1	12	10.1.4.36.3	3.5	1.22139	0.127233	0.925001	0.159021	0.765191	0.148359	0.818875	0.135713	0.940982	0.151848	1.00357	0.139519			707160	615.29	701834	651.53	545209	655.16	651681	678.74
2	gi|417149; gi|312352; gi|144228166	87.75	87.75	72.9	62.93	61.68	RecName: Full=Heat shock protein SSA1; AltName: Full=Heat shock protein YG100; unnamed protein product [Saccharomyces cerevisiae]; ATPase involved in protein folding and nuclear localization signal (NLS)-directed nuclear transport; member of heat shock protein 70 (HSP70) family; forms a chaperone complex with Ydj1p; localized to the nucleus, cytoplasm, and cell wall [Saccharomyces cerevisiae]	0	auto - discordant peptide type	2	99	TKDNNLLGK	iTRAQ8plex@N-term; iTRAQ8plex(K)@2; Deamidated(N)@4; iTRAQ8plex(K)@9		-0.00879011	1915.14	1916.15	1915.15	1916.16	1	16	4.1.7.117.4	11.6	1.23535	0.0648652	0.764776	0.101395	0.554303	0.0940196	0.717468	0.0759455	0.689439	0.0933844	0.889345	0.0751576			33088.9	15.39	32468.5	14.68	18480.1	15.1	26716.9	16.04
2	gi|417149; gi|312352; gi|144228166	87.75	87.75	72.9	62.93	61.68	RecName: Full=Heat shock protein SSA1; AltName: Full=Heat shock protein YG100; unnamed protein product [Saccharomyces cerevisiae]; ATPase involved in protein folding and nuclear localization signal (NLS)-directed nuclear transport; member of heat shock protein 70 (HSP70) family; forms a chaperone complex with Ydj1p; localized to the nucleus, cytoplasm, and cell wall [Saccharomyces cerevisiae]	0	auto - shared MS/MS	2	99	TTPSFVAFTDTER	iTRAQ8plex@N-term		-0.000349293	1774.9	1775.91	1774.9	1775.91	1	9	6.1.5.186.8	18.5	0.846411	0.416967	0.850525	0.624555	0.73189	0.561711	0.85182	0.504902	0.623714	0.555882	0.723446	0.498409			1588.34	4.77	2274.74	6.58	1171.29	5.56	1522.62	6.18
2	gi|417149; gi|312352; gi|144228166	87.75	87.75	72.9	62.93	61.68	RecName: Full=Heat shock protein SSA1; AltName: Full=Heat shock protein YG100; unnamed protein product [Saccharomyces cerevisiae]; ATPase involved in protein folding and nuclear localization signal (NLS)-directed nuclear transport; member of heat shock protein 70 (HSP70) family; forms a chaperone complex with Ydj1p; localized to the nucleus, cytoplasm, and cell wall [Saccharomyces cerevisiae]	0	auto - discordant peptide type	2	99	VDIIANDQGNR	iTRAQ8plex@N-term; Deamidated(N)@6		0.00565262	1518.8	1519.81	1518.79	1519.8	1	18	8.1.4.124.1	12.3	1.52659	0.305094	1.06469	0.385734	0.730922	0.325028	0.679576	0.330973	1.12345	0.363772	1.04097	0.369093			57057.2	103.96	45306.1	110.87	42020.1	113.1	43636.4	120.57
2	gi|417149; gi|312352; gi|144228166	87.75	87.75	72.9	62.93	61.68	RecName: Full=Heat shock protein SSA1; AltName: Full=Heat shock protein YG100; unnamed protein product [Saccharomyces cerevisiae]; ATPase involved in protein folding and nuclear localization signal (NLS)-directed nuclear transport; member of heat shock protein 70 (HSP70) family; forms a chaperone complex with Ydj1p; localized to the nucleus, cytoplasm, and cell wall [Saccharomyces cerevisiae]	0	auto - shared MS/MS	2	99	VNDAVVTVPAYFNDSQR	iTRAQ8plex@N-term		-0.0535905	2198.07	2199.08	2198.13	2199.13	1	17	4.1.7.205.2	20.4	0.630541	0.305852	0.994785	0.318593	1.28755	0.352807	1.28122	0.313508	0.817401	0.311061	0.810614	0.265657			10335.9	25.45	19870.2	36.05	13408.7	33.88	14902.9	28.92
2	gi|417149; gi|312352; gi|144228166	87.75	87.75	72.9	62.93	61.68	RecName: Full=Heat shock protein SSA1; AltName: Full=Heat shock protein YG100; unnamed protein product [Saccharomyces cerevisiae]; ATPase involved in protein folding and nuclear localization signal (NLS)-directed nuclear transport; member of heat shock protein 70 (HSP70) family; forms a chaperone complex with Ydj1p; localized to the nucleus, cytoplasm, and cell wall [Saccharomyces cerevisiae]	0	auto - shared MS/MS	1.67778	97.92	NTISEAGDKLEQADK	iTRAQ8plex@N-term; iTRAQ8plex(K)@9; iTRAQ8plex(K)@15	missed K-L@9	0.0495347	2530.45	2531.46	2530.4	2531.41	1	10	4.1.7.165.7	16.4	0.812128	0.106465	1.12398	0.204037	0.826985	0.154319	0.728329	0.179396	0.676208	0.144163	0.593512	0.170738			7091.21	6.01	10584.4	6.82	5908.72	7.62	5812.3	9.19
2	gi|417149; gi|312352; gi|144228166	87.75	87.75	72.9	62.93	61.68	RecName: Full=Heat shock protein SSA1; AltName: Full=Heat shock protein YG100; unnamed protein product [Saccharomyces cerevisiae]; ATPase involved in protein folding and nuclear localization signal (NLS)-directed nuclear transport; member of heat shock protein 70 (HSP70) family; forms a chaperone complex with Ydj1p; localized to the nucleus, cytoplasm, and cell wall [Saccharomyces cerevisiae]	0	auto - shared MS/MS	1.3098	95.17	HFPFK	iTRAQ8plex@N-term; iTRAQ8plex(K)@5		-0.0177156	1282.75	1283.75	1282.76	1283.77	1	7	2.1.4.160.3	15.9	1.05473	0.115864	0.900072	0.176587	0.68759	0.157434	0.756209	0.145365	0.730177	0.15322	0.800312	0.14079			8563.45	7.35	9841.88	7.66	5932.72	7.83	7287.7	8.55
2	gi|417149; gi|312352; gi|144228166	87.75	87.75	72.9	62.93	61.68	RecName: Full=Heat shock protein SSA1; AltName: Full=Heat shock protein YG100; unnamed protein product [Saccharomyces cerevisiae]; ATPase involved in protein folding and nuclear localization signal (NLS)-directed nuclear transport; member of heat shock protein 70 (HSP70) family; forms a chaperone complex with Ydj1p; localized to the nucleus, cytoplasm, and cell wall [Saccharomyces cerevisiae]	0	auto - discordant peptide type	1.25181	99	HFIQEFK	iTRAQ8plex@N-term; iTRAQ8plex(K)@7	cleaved N-H@N-term	0.0160813	1555.91	1556.92	1555.9	1556.9	1	12	7.1.4.186.3	18.5	0.86215	0.172574	0.919	0.1886	0.982655	0.198835	1.05846	0.188209	0.852986	0.173	0.915661	0.160674			149007	209.11	209504	210.42	147531	207.81	177493	222.6
2	gi|417149; gi|312352; gi|144228166	87.75	87.75	72.9	62.93	61.68	RecName: Full=Heat shock protein SSA1; AltName: Full=Heat shock protein YG100; unnamed protein product [Saccharomyces cerevisiae]; ATPase involved in protein folding and nuclear localization signal (NLS)-directed nuclear transport; member of heat shock protein 70 (HSP70) family; forms a chaperone complex with Ydj1p; localized to the nucleus, cytoplasm, and cell wall [Saccharomyces cerevisiae]	0	auto - discordant peptide type	1.00877	99	TAGDTHLGGEDFDNR	iTRAQ8plex@N-term	cleaved A-T@N-term	-0.0139384	1907.88	1908.88	1907.89	1908.9	1	10	3.1.7.110.1	10.9	0.989894	0.53652	1.09622	0.27716	1.67451	0.427041	1.5121	0.452793	1.66892	0.399563	1.50192	0.426974			1718.01	6.77	2103.81	7.66	2898.61	4.77	2923.52	6.52
2	gi|417149; gi|312352; gi|144228166	87.75	87.75	72.9	62.93	61.68	RecName: Full=Heat shock protein SSA1; AltName: Full=Heat shock protein YG100; unnamed protein product [Saccharomyces cerevisiae]; ATPase involved in protein folding and nuclear localization signal (NLS)-directed nuclear transport; member of heat shock protein 70 (HSP70) family; forms a chaperone complex with Ydj1p; localized to the nucleus, cytoplasm, and cell wall [Saccharomyces cerevisiae]	0	auto - discordant peptide type	0.939302	97.06	ITITNDKGR	iTRAQ8plex@N-term; Deamidated(N)@5; iTRAQ8plex(K)@7	missed K-G@7	0.00751956	1625.96	1626.97	1625.96	1626.96	1	11	4.1.7.95.3	9.4	1.36305	0.167281	0.783528	0.165216	0.797998	0.16824	1.00818	0.147468	1.09515	0.183118	1.37888	0.164238			26728.2	28.51	23769.9	30.63	21490.5	27.96	30325.3	30.88
2	gi|417149; gi|312352; gi|144228166	87.75	87.75	72.9	62.93	61.68	RecName: Full=Heat shock protein SSA1; AltName: Full=Heat shock protein YG100; unnamed protein product [Saccharomyces cerevisiae]; ATPase involved in protein folding and nuclear localization signal (NLS)-directed nuclear transport; member of heat shock protein 70 (HSP70) family; forms a chaperone complex with Ydj1p; localized to the nucleus, cytoplasm, and cell wall [Saccharomyces cerevisiae]	0	auto - discordant peptide type	0.742321	99	FANDRVDIIANDQGNR	iTRAQ8plex@N-term; Deamidated(N)@3	cleaved H-F@N-term; missed R-V@5	0.000820815	2122.07	2123.08	2122.07	2123.08	1	13	11.1.4.159.1	15.8	1.15345	1.01839	0.989665	1.27711	0.850109	1.10953	0.850306	1.12121	0.987263	1.18786	0.984131	1.19878			15598.9	102.12	16393.1	127.88	13361.1	119.69	14926.8	135.87
2	gi|417149; gi|312352; gi|144228166	87.75	87.75	72.9	62.93	61.68	RecName: Full=Heat shock protein SSA1; AltName: Full=Heat shock protein YG100; unnamed protein product [Saccharomyces cerevisiae]; ATPase involved in protein folding and nuclear localization signal (NLS)-directed nuclear transport; member of heat shock protein 70 (HSP70) family; forms a chaperone complex with Ydj1p; localized to the nucleus, cytoplasm, and cell wall [Saccharomyces cerevisiae]	0	auto - shared MS/MS	0.328827	53.31	IQEFK	iTRAQ8plex@N-term; iTRAQ8plex(K)@5	cleaved F-I@N-term	0.00629046	1271.78	1272.78	1271.77	1272.78	1	8	11.1.4.135.7	13.4	1.07483	0.169273	1.13506	0.204209	0.875358	0.193693	0.763407	0.197743	0.947295	0.176784	0.823331	0.181212			85179.7	112.55	96064.8	101.64	75127.2	106.4	73180	107.66
2	gi|417149; gi|312352; gi|144228166	87.75	87.75	72.9	62.93	61.68	RecName: Full=Heat shock protein SSA1; AltName: Full=Heat shock protein YG100; unnamed protein product [Saccharomyces cerevisiae]; ATPase involved in protein folding and nuclear localization signal (NLS)-directed nuclear transport; member of heat shock protein 70 (HSP70) family; forms a chaperone complex with Ydj1p; localized to the nucleus, cytoplasm, and cell wall [Saccharomyces cerevisiae]	0	auto - discordant peptide type	0.178486	68.54	NSTIPTKK	iTRAQ8plex@N-term; Deamidated(N)@1; iTRAQ8plex(K)@7; iTRAQ8plex(K)@8	missed K-K@7	-0.0309037	1801.08	1802.08	1801.11	1802.11	1	7	4.1.7.45.1	4.4	2.03936	0.0977569	1.04825	0.089633	0.779021	0.0858116	0.735653	0.0775375	1.59956	0.107603	1.50537	0.101128			22484.6	11.62	13364.8	11.09	17648.6	12.09	18614.8	10.76
2	gi|417149; gi|312352; gi|144228166	87.75	87.75	72.9	62.93	61.68	RecName: Full=Heat shock protein SSA1; AltName: Full=Heat shock protein YG100; unnamed protein product [Saccharomyces cerevisiae]; ATPase involved in protein folding and nuclear localization signal (NLS)-directed nuclear transport; member of heat shock protein 70 (HSP70) family; forms a chaperone complex with Ydj1p; localized to the nucleus, cytoplasm, and cell wall [Saccharomyces cerevisiae]	0	auto - shared MS/MS	0.104025	21.43	EDEK	iTRAQ8plex@N-term; iTRAQ8plex(K)@4	cleaved E-E@N-term	0.0586924	1127.69	1128.69	1127.63	1128.64	1	6	11.1.4.25.1	2.4	1.17821	0.173038	1.05488	0.179642	1.05018	0.174685	0.985477	0.169484	1.24578	0.182999	1.16505	0.178041			492907	572.37	507122	650.58	521557	680.64	546652	674.86
2	gi|417149; gi|312352; gi|144228166	87.75	87.75	72.9	62.93	61.68	RecName: Full=Heat shock protein SSA1; AltName: Full=Heat shock protein YG100; unnamed protein product [Saccharomyces cerevisiae]; ATPase involved in protein folding and nuclear localization signal (NLS)-directed nuclear transport; member of heat shock protein 70 (HSP70) family; forms a chaperone complex with Ydj1p; localized to the nucleus, cytoplasm, and cell wall [Saccharomyces cerevisiae]	0	auto - shared MS/MS	0.0830199	17.57	FPFK	iTRAQ8plex@N-term; iTRAQ8plex(K)@4	cleaved H-F@N-term	-6.71288e-05	1145.71	1146.71	1145.71	1146.71	1	6	11.1.4.144.2	14.3	1.06503	0.309383	1.14472	0.295777	1.24135	0.319945	1.07345	0.302119	1.33111	0.303193	1.14716	0.284319			126149	290.63	143578	296.48	157780	350.28	152393	297.84
2	gi|417149; gi|312352; gi|144228166	87.75	87.75	72.9	62.93	61.68	RecName: Full=Heat shock protein SSA1; AltName: Full=Heat shock protein YG100; unnamed protein product [Saccharomyces cerevisiae]; ATPase involved in protein folding and nuclear localization signal (NLS)-directed nuclear transport; member of heat shock protein 70 (HSP70) family; forms a chaperone complex with Ydj1p; localized to the nucleus, cytoplasm, and cell wall [Saccharomyces cerevisiae]	0	auto - discordant peptide type	0.0716041	78.58	FTPEQISSMVLGK	iTRAQ8plex@N-term; iTRAQ8plex(K)@13	cleaved N-F@N-term	0.0118668	2044.16	2045.17	2044.15	2045.16	1	8	9.1.4.255.3	25.4	1.66472	0.923867	0.939185	0.96348	0.799397	0.915235	0.84256	0.864367	1.33987	1.0172	1.40741	0.971684			19012.9	108.93	13844.5	100.34	15313.9	109.3	18028.1	116.68
2	gi|417149; gi|312352; gi|144228166	87.75	87.75	72.9	62.93	61.68	RecName: Full=Heat shock protein SSA1; AltName: Full=Heat shock protein YG100; unnamed protein product [Saccharomyces cerevisiae]; ATPase involved in protein folding and nuclear localization signal (NLS)-directed nuclear transport; member of heat shock protein 70 (HSP70) family; forms a chaperone complex with Ydj1p; localized to the nucleus, cytoplasm, and cell wall [Saccharomyces cerevisiae]	0	auto - discordant peptide type	0.0301184	34.05	LEQADK	iTRAQ8plex@N-term; Deamidated(Q)@3; iTRAQ8plex(K)@6		0.030474	1311.78	1312.79	1311.75	1312.76	1	8	11.1.4.151.5	15	0.897837	0.186686	0.975141	0.171067	1.28761	0.192781	1.30709	0.181581	1.16396	0.176477	1.17755	0.164168			93749.7	134.02	126573	151.97	121626	157.31	137904	154.4
2	gi|417149; gi|312352; gi|144228166	87.75	87.75	72.9	62.93	61.68	RecName: Full=Heat shock protein SSA1; AltName: Full=Heat shock protein YG100; unnamed protein product [Saccharomyces cerevisiae]; ATPase involved in protein folding and nuclear localization signal (NLS)-directed nuclear transport; member of heat shock protein 70 (HSP70) family; forms a chaperone complex with Ydj1p; localized to the nucleus, cytoplasm, and cell wall [Saccharomyces cerevisiae]	0	auto - low confidence	0.0163737	13.99	KNKK	iTRAQ8plex@N-term; iTRAQ8plex(K)@1; Deamidated(N)@2; iTRAQ8plex(K)@3; iTRAQ8plex(K)@4	missed K-N@1; missed K-K@3	-0.0580283	1734.09	1735.09	1734.14	1735.15	1	6	1.1.4.35.2	3.4	1.26521	0.216026	1.24232	0.16076	1.55163	0.185299	1.23636	0.195611	1.97656	0.18506	1.56958	0.195385			3440.19	5.26	3296.01	5.03	5378.3	5.63	4786.59	5.84
2	gi|417149; gi|312352; gi|144228166	87.75	87.75	72.9	62.93	61.68	RecName: Full=Heat shock protein SSA1; AltName: Full=Heat shock protein YG100; unnamed protein product [Saccharomyces cerevisiae]; ATPase involved in protein folding and nuclear localization signal (NLS)-directed nuclear transport; member of heat shock protein 70 (HSP70) family; forms a chaperone complex with Ydj1p; localized to the nucleus, cytoplasm, and cell wall [Saccharomyces cerevisiae]	0	auto - discordant peptide type	0.00921731	32.59	GKEEHVLIF	iTRAQ8plex@N-term; iTRAQ8plex(K)@2	cleaved F-D@C-term	0.0601398	1679.05	1680.05	1678.99	1679.99	1	7	5.1.4.191.5	19	2.31941	0.315471	0.601064	0.302082	0.575446	0.279256	0.947705	0.211005	1.34381	0.38243	2.2056	0.335844			3943.78	4.93	2061.13	5.97	2286.61	5.71	4206.16	7.15
2	gi|417149; gi|312352; gi|144228166	87.75	87.75	72.9	62.93	61.68	RecName: Full=Heat shock protein SSA1; AltName: Full=Heat shock protein YG100; unnamed protein product [Saccharomyces cerevisiae]; ATPase involved in protein folding and nuclear localization signal (NLS)-directed nuclear transport; member of heat shock protein 70 (HSP70) family; forms a chaperone complex with Ydj1p; localized to the nucleus, cytoplasm, and cell wall [Saccharomyces cerevisiae]	0	auto - discordant peptide type	0.000434512	22.35	QVEFK	iTRAQ8plex@N-term; Gln->Lys@1; iTRAQ8plex(K)@1; iTRAQ8plex(K)@5	cleaved I-Q@N-term	-0.00359761	1561.99	1563	1562	1563	1	8	7.1.4.129.6	12.8	1.1326	0.114874	0.981428	0.104521	1.07649	0.112955	1.08578	0.108494	1.22757	0.11113	1.23394	0.106592			174472	143.9	186732	149.31	189239	146.05	213190	150.27
2	gi|417149; gi|312352; gi|144228166	87.75	87.75	72.9	62.93	61.68	RecName: Full=Heat shock protein SSA1; AltName: Full=Heat shock protein YG100; unnamed protein product [Saccharomyces cerevisiae]; ATPase involved in protein folding and nuclear localization signal (NLS)-directed nuclear transport; member of heat shock protein 70 (HSP70) family; forms a chaperone complex with Ydj1p; localized to the nucleus, cytoplasm, and cell wall [Saccharomyces cerevisiae]	0	auto - discordant peptide type	0.000434512	65.63	SCVAHFANDR	iTRAQ8plex@N-term; iTRAQ8plex(S)@1; Carbamidomethyl(C)@2	cleaved Y-S@N-term	-0.00787339	1783.92	1784.92	1783.92	1784.93	1	9	1.1.4.129.4	12.8	1.03217	0.210868	0.848775	0.256312	0.782284	0.257829	0.912349	0.223546	0.81297	0.245333	0.944909	0.20901			4055.25	6.46	4762.5	6.58	3196.37	6.48	4163.69	6.53
2	gi|417149; gi|312352; gi|144228166	87.75	87.75	72.9	62.93	61.68	RecName: Full=Heat shock protein SSA1; AltName: Full=Heat shock protein YG100; unnamed protein product [Saccharomyces cerevisiae]; ATPase involved in protein folding and nuclear localization signal (NLS)-directed nuclear transport; member of heat shock protein 70 (HSP70) family; forms a chaperone complex with Ydj1p; localized to the nucleus, cytoplasm, and cell wall [Saccharomyces cerevisiae]	0	auto - shared MS/MS	0	99	ATAGDTHLGGEDFDNR	iTRAQ8plex@N-term		0.056985	1978.99	1979.99	1978.93	1979.94	1	26	3.1.7.114.1	11.3	1.0761	0.196326	0.792507	0.293129	0.637358	0.279992	0.796104	0.215522	0.690547	0.279319	0.859604	0.214646			76889	107.26	86612.8	119.65	49376.8	119.87	68886.5	113.17
2	gi|417149; gi|312352; gi|144228166	87.75	87.75	72.9	62.93	61.68	RecName: Full=Heat shock protein SSA1; AltName: Full=Heat shock protein YG100; unnamed protein product [Saccharomyces cerevisiae]; ATPase involved in protein folding and nuclear localization signal (NLS)-directed nuclear transport; member of heat shock protein 70 (HSP70) family; forms a chaperone complex with Ydj1p; localized to the nucleus, cytoplasm, and cell wall [Saccharomyces cerevisiae]	0	auto - discordant peptide type	0	99	ATAGDTHLGGEDFDNR	Carbamyl@N-term; Carbamidomethyl(T)@2		0.00571483	1774.76	1775.76	1774.75	1775.76	1	17	6.1.5.122.4	12.1	1.07219	0.495086	1.40202	0.599871	0.89142	0.494747	0.629388	0.641624	0.962301	0.439629	0.677121	0.60015			2129.29	8.2	2407.32	7.49	1912.46	5.94	1508.18	7.74
2	gi|417149; gi|312352; gi|144228166	87.75	87.75	72.9	62.93	61.68	RecName: Full=Heat shock protein SSA1; AltName: Full=Heat shock protein YG100; unnamed protein product [Saccharomyces cerevisiae]; ATPase involved in protein folding and nuclear localization signal (NLS)-directed nuclear transport; member of heat shock protein 70 (HSP70) family; forms a chaperone complex with Ydj1p; localized to the nucleus, cytoplasm, and cell wall [Saccharomyces cerevisiae]	0	auto - discordant peptide type	0	99	ATAGDTHLGGEDFDNR	iTRAQ8plex@N-term; iTRAQ8plex(T)@2		0.00813186	2283.14	2284.15	2283.13	2284.14	1	17	6.1.5.124.5	12.3	1.88108	0.227221	0.699978	0.216282	0.662619	0.216336	0.937063	0.185605	1.25496	0.252899	1.7687	0.227169			4669.14	6.13	3008.84	5.58	3117.28	5.36	4923.86	6.46
2	gi|417149; gi|312352; gi|144228166	87.75	87.75	72.9	62.93	61.68	RecName: Full=Heat shock protein SSA1; AltName: Full=Heat shock protein YG100; unnamed protein product [Saccharomyces cerevisiae]; ATPase involved in protein folding and nuclear localization signal (NLS)-directed nuclear transport; member of heat shock protein 70 (HSP70) family; forms a chaperone complex with Ydj1p; localized to the nucleus, cytoplasm, and cell wall [Saccharomyces cerevisiae]	0	auto - shared MS/MS	0	99	ATAGDTHLGGEDFDNR	iTRAQ8plex@N-term		-0.00556149	1978.92	1979.93	1978.93	1979.94	1	22	8.1.4.117.1	11.6	1.16667	0.220249	0.743032	0.353399	0.560312	0.330976	0.746469	0.259373	0.65817	0.325769	0.873853	0.252696			127930	206.14	132921	199.58	72223.4	208.8	107469	218.43
2	gi|417149; gi|312352; gi|144228166	87.75	87.75	72.9	62.93	61.68	RecName: Full=Heat shock protein SSA1; AltName: Full=Heat shock protein YG100; unnamed protein product [Saccharomyces cerevisiae]; ATPase involved in protein folding and nuclear localization signal (NLS)-directed nuclear transport; member of heat shock protein 70 (HSP70) family; forms a chaperone complex with Ydj1p; localized to the nucleus, cytoplasm, and cell wall [Saccharomyces cerevisiae]	0	auto - discordant peptide type	0	99	ATAGDTHLGGEDFDNR	iTRAQ8plex@N-term; iTRAQ8plex(T)@2		-0.0202866	2283.11	2284.12	2283.13	2284.14	1	18	12.1.4.123.1	12.2	1.74179	0.18833	0.814861	0.219517	0.578966	0.203111	0.703329	0.168494	1.01533	0.235086	1.22923	0.205917			413990	428.8	288113	453.17	241500	421.94	327679	435.48
2	gi|417149; gi|312352; gi|144228166	87.75	87.75	72.9	62.93	61.68	RecName: Full=Heat shock protein SSA1; AltName: Full=Heat shock protein YG100; unnamed protein product [Saccharomyces cerevisiae]; ATPase involved in protein folding and nuclear localization signal (NLS)-directed nuclear transport; member of heat shock protein 70 (HSP70) family; forms a chaperone complex with Ydj1p; localized to the nucleus, cytoplasm, and cell wall [Saccharomyces cerevisiae]	0	auto - discordant peptide type	0	99	ATAGDTHLGGEDFDNR	iTRAQ8plex@N-term		3.1903	1982.12	1983.13	1978.93	1979.94	1	15	8.1.4.116.2	11.5	0.936555	0.385057	0.765178	0.607068	0.658819	0.58872	0.8523	0.435835	0.621237	0.571706	0.800945	0.412564			96626.7	280.06	125064	317.04	64141.4	328.68	92680.8	301.67
2	gi|417149; gi|312352; gi|144228166	87.75	87.75	72.9	62.93	61.68	RecName: Full=Heat shock protein SSA1; AltName: Full=Heat shock protein YG100; unnamed protein product [Saccharomyces cerevisiae]; ATPase involved in protein folding and nuclear localization signal (NLS)-directed nuclear transport; member of heat shock protein 70 (HSP70) family; forms a chaperone complex with Ydj1p; localized to the nucleus, cytoplasm, and cell wall [Saccharomyces cerevisiae]	0	auto - discordant peptide type	0	99	ATAGDTHLGGEDFDNR	iTRAQ8plex@N-term; Thr->Tyr@6		-0.0671473	2040.88	2041.88	2040.94	2041.95	1	10	3.1.7.114.9	11.3	0.959816	0.542845			0.01		0.01		0.01		0.01				1578.1	5.87	1993.04	7.88	0	130.45	0	0
2	gi|417149; gi|312352; gi|144228166	87.75	87.75	72.9	62.93	61.68	RecName: Full=Heat shock protein SSA1; AltName: Full=Heat shock protein YG100; unnamed protein product [Saccharomyces cerevisiae]; ATPase involved in protein folding and nuclear localization signal (NLS)-directed nuclear transport; member of heat shock protein 70 (HSP70) family; forms a chaperone complex with Ydj1p; localized to the nucleus, cytoplasm, and cell wall [Saccharomyces cerevisiae]	0	auto - discordant peptide type	0	98.86	ATAGDTHLGGEDFDNR	iTRAQ8plex@N-term		3.175	1982.1	1983.11	1978.93	1979.94	1	13	4.1.7.115.5	11.4	1.0919	0.173511	1.01055	0.229256	0.801452	0.202025	0.785075	0.220204	0.881089	0.184863	0.860146	0.204573			20922.7	28.36	23227.5	25.16	16895.5	25.31	18485.4	32.08
2	gi|417149; gi|312352; gi|144228166	87.75	87.75	72.9	62.93	61.68	RecName: Full=Heat shock protein SSA1; AltName: Full=Heat shock protein YG100; unnamed protein product [Saccharomyces cerevisiae]; ATPase involved in protein folding and nuclear localization signal (NLS)-directed nuclear transport; member of heat shock protein 70 (HSP70) family; forms a chaperone complex with Ydj1p; localized to the nucleus, cytoplasm, and cell wall [Saccharomyces cerevisiae]	0	auto - discordant peptide type	0	98.4	ATAGDTHLGGEDFDNR	No iTRAQ8plex@N-term		-0.000813305	1674.72	1675.73	1674.72	1675.73	1	9	3.1.7.79.2	7.8	3.41216	1.1191	0.502006	1.78718	0.213744	1.6616	0.421477	0.800871	0.734312	1.95064	1.44305	1.29826			1484.2	4.79	527.27	5.65	319.64	5.21	703.99	5.16
2	gi|417149; gi|312352; gi|144228166	87.75	87.75	72.9	62.93	61.68	RecName: Full=Heat shock protein SSA1; AltName: Full=Heat shock protein YG100; unnamed protein product [Saccharomyces cerevisiae]; ATPase involved in protein folding and nuclear localization signal (NLS)-directed nuclear transport; member of heat shock protein 70 (HSP70) family; forms a chaperone complex with Ydj1p; localized to the nucleus, cytoplasm, and cell wall [Saccharomyces cerevisiae]	0	auto - discordant peptide type	0	67.39	ATAGDTHLGGEDFDNR	iTRAQ8plex@N-term; Asn->Ser@15		0.0692177	1951.99	1952.99	1951.92	1952.93	1	15	3.1.7.118.2	11.7	0.672995	0.223941	0.657779	0.281147	0.883985	0.313258	1.33031	0.241534	0.598983	0.266186	0.898345	0.176247			6779.99	13.34	12212	13.06	6038.78	14.72	10150.4	14.22
2	gi|417149; gi|312352; gi|144228166	87.75	87.75	72.9	62.93	61.68	RecName: Full=Heat shock protein SSA1; AltName: Full=Heat shock protein YG100; unnamed protein product [Saccharomyces cerevisiae]; ATPase involved in protein folding and nuclear localization signal (NLS)-directed nuclear transport; member of heat shock protein 70 (HSP70) family; forms a chaperone complex with Ydj1p; localized to the nucleus, cytoplasm, and cell wall [Saccharomyces cerevisiae]	0	auto - discordant peptide type	0	20.72	ATAGDTHLGGEDFDNR	iTRAQ8plex@N-term; Gly->Asn@10		0.0138839	2035.96	2036.97	2035.95	2036.96	1	6	3.1.7.111.10	11	100		100		1.33385	0.813826	0.01		100						997.14	5	0	100.96	1340.1	8.59	0	70.34
2	gi|417149; gi|312352; gi|144228166	87.75	87.75	72.9	62.93	61.68	RecName: Full=Heat shock protein SSA1; AltName: Full=Heat shock protein YG100; unnamed protein product [Saccharomyces cerevisiae]; ATPase involved in protein folding and nuclear localization signal (NLS)-directed nuclear transport; member of heat shock protein 70 (HSP70) family; forms a chaperone complex with Ydj1p; localized to the nucleus, cytoplasm, and cell wall [Saccharomyces cerevisiae]	0	auto - discordant peptide type	0	99	AVGIDLGTTYSCVAH	iTRAQ8plex@N-term; Carbamidomethyl(C)@12	cleaved H-F@C-term	0.021999	1866.97	1867.97	1866.95	1867.95	1	12	8.1.4.185.4	18.4	1.0748	0.387391	0.682908	0.709398	0.431167	0.687481	0.624989	0.434124	0.466584	0.681803	0.674025	0.425075			12462	35.01	14055	37.49	5413.89	33.97	8765.19	29.01
2	gi|417149; gi|312352; gi|144228166	87.75	87.75	72.9	62.93	61.68	RecName: Full=Heat shock protein SSA1; AltName: Full=Heat shock protein YG100; unnamed protein product [Saccharomyces cerevisiae]; ATPase involved in protein folding and nuclear localization signal (NLS)-directed nuclear transport; member of heat shock protein 70 (HSP70) family; forms a chaperone complex with Ydj1p; localized to the nucleus, cytoplasm, and cell wall [Saccharomyces cerevisiae]	0	auto - shared MS/MS	0	99	DAGTIAGLNVLR	iTRAQ8plex@N-term		0.0145148	1502.89	1503.89	1502.87	1503.88	1	14	3.1.7.190.4	18.9	1.01984	0.171664	0.662879	0.238954	0.732902	0.236219	1.09446	0.184598	0.752554	0.229109	1.11998	0.175409			10225.2	13.09	12153.7	13.9	7550.81	14.99	12594.3	16.75
2	gi|417149; gi|312352; gi|144228166	87.75	87.75	72.9	62.93	61.68	RecName: Full=Heat shock protein SSA1; AltName: Full=Heat shock protein YG100; unnamed protein product [Saccharomyces cerevisiae]; ATPase involved in protein folding and nuclear localization signal (NLS)-directed nuclear transport; member of heat shock protein 70 (HSP70) family; forms a chaperone complex with Ydj1p; localized to the nucleus, cytoplasm, and cell wall [Saccharomyces cerevisiae]	0	auto - discordant peptide type	0	99	DAGTIAGLNVLR	Carbamidomethyl@N-term		-0.000179304	1255.69	1256.7	1255.69	1256.7	1	19	6.1.5.181.1	18	0.825554	2.07198	1.00193	1.88695	1.1271	2.2249	1.11356	2.13538	0.93684	1.8149	0.922434	1.70397			489.93	8.45	719.38	8.26	556.38	7.82	613.97	7.73
2	gi|417149; gi|312352; gi|144228166	87.75	87.75	72.9	62.93	61.68	RecName: Full=Heat shock protein SSA1; AltName: Full=Heat shock protein YG100; unnamed protein product [Saccharomyces cerevisiae]; ATPase involved in protein folding and nuclear localization signal (NLS)-directed nuclear transport; member of heat shock protein 70 (HSP70) family; forms a chaperone complex with Ydj1p; localized to the nucleus, cytoplasm, and cell wall [Saccharomyces cerevisiae]	0	auto - discordant peptide type	0	99	DAGTIAGLNVLR	No iTRAQ8plex@N-term		0.00255755	1198.67	1199.68	1198.67	1199.67	1	14	6.1.5.181.4	18	1.19574	1.83399	1.01001	1.74967	0.886464	1.88524	0.868814	1.39579	1.06723	2.1158	1.04242	1.69432			635.43	7.02	644.17	9.43	567.55	8.67	621.29	5.3
2	gi|417149; gi|312352; gi|144228166	87.75	87.75	72.9	62.93	61.68	RecName: Full=Heat shock protein SSA1; AltName: Full=Heat shock protein YG100; unnamed protein product [Saccharomyces cerevisiae]; ATPase involved in protein folding and nuclear localization signal (NLS)-directed nuclear transport; member of heat shock protein 70 (HSP70) family; forms a chaperone complex with Ydj1p; localized to the nucleus, cytoplasm, and cell wall [Saccharomyces cerevisiae]	0	auto - shared MS/MS	0	99	DAGTIAGLNVLR	iTRAQ8plex@N-term		0.0470587	1502.92	1503.93	1502.87	1503.88	1	12	6.1.5.194.7	19.3	0.887128	0.960875	0.858349	1.03457	1.12052	1.12409	1.29225	0.972923	1.00084	1.02325	1.1503	0.85442			523.23	3.95	714.95	4.25	590.73	4.92	760.92	4.67
2	gi|417149; gi|312352; gi|144228166	87.75	87.75	72.9	62.93	61.68	RecName: Full=Heat shock protein SSA1; AltName: Full=Heat shock protein YG100; unnamed protein product [Saccharomyces cerevisiae]; ATPase involved in protein folding and nuclear localization signal (NLS)-directed nuclear transport; member of heat shock protein 70 (HSP70) family; forms a chaperone complex with Ydj1p; localized to the nucleus, cytoplasm, and cell wall [Saccharomyces cerevisiae]	0	auto - shared MS/MS	0	99	DAGTIAGLNVLR	iTRAQ8plex@N-term		-0.00697971	1502.87	1503.87	1502.87	1503.88	1	20	8.1.4.193.3	19.2	1.03506	0.209189	0.950248	0.279293	0.781491	0.253651	0.814097	0.256856	0.814419	0.236199	0.845511	0.239638			68722.4	111.14	80482.6	106.79	54112.5	105.74	62961.4	125.64
2	gi|417149; gi|312352; gi|144228166	87.75	87.75	72.9	62.93	61.68	RecName: Full=Heat shock protein SSA1; AltName: Full=Heat shock protein YG100; unnamed protein product [Saccharomyces cerevisiae]; ATPase involved in protein folding and nuclear localization signal (NLS)-directed nuclear transport; member of heat shock protein 70 (HSP70) family; forms a chaperone complex with Ydj1p; localized to the nucleus, cytoplasm, and cell wall [Saccharomyces cerevisiae]	0	auto - shared MS/MS	0	99	DAGTIAGLNVLR	iTRAQ8plex@N-term		0.00911926	1502.88	1503.89	1502.87	1503.88	1	22	9.1.4.177.1	17.6	1.06276	0.172142	0.939894	0.207365	0.919702	0.201224	0.96863	0.183654	0.984104	0.197242	1.03293	0.179282			641321	801.26	731491	866.23	594289	937.42	699090	941.02
2	gi|417149; gi|312352; gi|144228166	87.75	87.75	72.9	62.93	61.68	RecName: Full=Heat shock protein SSA1; AltName: Full=Heat shock protein YG100; unnamed protein product [Saccharomyces cerevisiae]; ATPase involved in protein folding and nuclear localization signal (NLS)-directed nuclear transport; member of heat shock protein 70 (HSP70) family; forms a chaperone complex with Ydj1p; localized to the nucleus, cytoplasm, and cell wall [Saccharomyces cerevisiae]	0	auto - discordant peptide type	0	99	DAGTIAGLNVLR	iTRAQ8plex@N-term		-0.994028	1501.88	1502.89	1502.87	1503.88	1	17	9.1.4.178.6	17.7	0.942303	0.187031	0.79835	0.235291	0.73924	0.2379	0.916603	0.197025	0.701349	0.226989	0.866661	0.183702			423550	599.39	544858	666.29	315475	603.29	436904	598.93
2	gi|417149; gi|312352; gi|144228166	87.75	87.75	72.9	62.93	61.68	RecName: Full=Heat shock protein SSA1; AltName: Full=Heat shock protein YG100; unnamed protein product [Saccharomyces cerevisiae]; ATPase involved in protein folding and nuclear localization signal (NLS)-directed nuclear transport; member of heat shock protein 70 (HSP70) family; forms a chaperone complex with Ydj1p; localized to the nucleus, cytoplasm, and cell wall [Saccharomyces cerevisiae]	0	auto - discordant peptide type	0	99	DAGTIAGLNVLR	Carbamidomethyl@N-term		-0.00622432	1255.68	1256.69	1255.69	1256.7	1	19	2.1.4.186.1	18.5	3.10295	2.1877	0.935741	1.91317	0.491581	1.75337	0.52003	1.55065	1.53578	2.45799	1.61913	2.31774			1138.88	10.86	444.91	8.76	564.09	8.3	666.51	8.15
2	gi|417149; gi|312352; gi|144228166	87.75	87.75	72.9	62.93	61.68	RecName: Full=Heat shock protein SSA1; AltName: Full=Heat shock protein YG100; unnamed protein product [Saccharomyces cerevisiae]; ATPase involved in protein folding and nuclear localization signal (NLS)-directed nuclear transport; member of heat shock protein 70 (HSP70) family; forms a chaperone complex with Ydj1p; localized to the nucleus, cytoplasm, and cell wall [Saccharomyces cerevisiae]	0	auto - shared MS/MS	0	99	DAGTIAGLNVLR	iTRAQ8plex@N-term		-0.00711692	1502.87	1503.87	1502.87	1503.88	1	20	2.1.4.199.2	19.8	1.05824	0.416589	0.747377	0.457248	0.832622	0.481171	1.1028	0.387401	0.887132	0.482227	1.171	0.388712			1767.06	5.19	2024.13	5.98	1482.43	5.65	2193.05	5.54
2	gi|417149; gi|312352; gi|144228166	87.75	87.75	72.9	62.93	61.68	RecName: Full=Heat shock protein SSA1; AltName: Full=Heat shock protein YG100; unnamed protein product [Saccharomyces cerevisiae]; ATPase involved in protein folding and nuclear localization signal (NLS)-directed nuclear transport; member of heat shock protein 70 (HSP70) family; forms a chaperone complex with Ydj1p; localized to the nucleus, cytoplasm, and cell wall [Saccharomyces cerevisiae]	0	auto - discordant peptide type	0	99	DAGTIAGLNVLR	No iTRAQ8plex@N-term; Ala->Arg@2		-0.0646204	1283.67	1284.67	1283.73	1284.74	1	12	2.1.4.205.4	20.4	0.931303	2.01047	1.15178	1.90097	1.49309	1.90858	1.28324	1.88803	1.40002	2.02263	1.19915	2.00325			331.23	4.44	431.13	6.46	498.3	6.77	478.34	6.36
2	gi|417149; gi|312352; gi|144228166	87.75	87.75	72.9	62.93	61.68	RecName: Full=Heat shock protein SSA1; AltName: Full=Heat shock protein YG100; unnamed protein product [Saccharomyces cerevisiae]; ATPase involved in protein folding and nuclear localization signal (NLS)-directed nuclear transport; member of heat shock protein 70 (HSP70) family; forms a chaperone complex with Ydj1p; localized to the nucleus, cytoplasm, and cell wall [Saccharomyces cerevisiae]	0	auto - shared MS/MS	0	96.26	DAGTIAGLNVLR	iTRAQ8plex@N-term		0.011692	1502.88	1503.89	1502.87	1503.88	1	8	4.1.7.189.9	18.8	1.1071	0.390979	0.640537	0.495964	0.950343	0.534879	1.46867	0.376452	1.05931	0.507078	1.63151	0.335781			1999.85	6.03	2189.68	5.45	1914.93	8.46	3305.39	7.45
2	gi|417149; gi|312352; gi|144228166	87.75	87.75	72.9	62.93	61.68	RecName: Full=Heat shock protein SSA1; AltName: Full=Heat shock protein YG100; unnamed protein product [Saccharomyces cerevisiae]; ATPase involved in protein folding and nuclear localization signal (NLS)-directed nuclear transport; member of heat shock protein 70 (HSP70) family; forms a chaperone complex with Ydj1p; localized to the nucleus, cytoplasm, and cell wall [Saccharomyces cerevisiae]	0	auto - discordant peptide type	0	18.48	DAGTIAGLNVLR	iTRAQ8plex@N-term; Leu->Met@8		0.00144523	1520.83	1521.84	1520.83	1521.84	1	20	9.1.4.158.6	15.7	0.842899	0.164259	0.883661	0.218743	0.82753	0.221469	0.927017	0.185895	0.702292	0.20068	0.784044	0.160564			180583	241.46	259700	247.77	150569	265.83	188393	243.3
2	gi|417149; gi|312352; gi|144228166	87.75	87.75	72.9	62.93	61.68	RecName: Full=Heat shock protein SSA1; AltName: Full=Heat shock protein YG100; unnamed protein product [Saccharomyces cerevisiae]; ATPase involved in protein folding and nuclear localization signal (NLS)-directed nuclear transport; member of heat shock protein 70 (HSP70) family; forms a chaperone complex with Ydj1p; localized to the nucleus, cytoplasm, and cell wall [Saccharomyces cerevisiae]	0	auto - low confidence	0	0	DAGTIAGLNVLR	iTRAQ8plex@N-term		0.0188831	1502.89	1503.9	1502.87	1503.88	1	5	7.1.4.199.5	19.8	0.983588	0.402976	1.04681	0.555529	0.865042	0.515716	0.818012	0.481542	0.85666	0.488999	0.807328	0.452813			17597.7	54.13	21687.6	56.46	15338	63.49	16200	60.02
2	gi|417149; gi|312352; gi|144228166	87.75	87.75	72.9	62.93	61.68	RecName: Full=Heat shock protein SSA1; AltName: Full=Heat shock protein YG100; unnamed protein product [Saccharomyces cerevisiae]; ATPase involved in protein folding and nuclear localization signal (NLS)-directed nuclear transport; member of heat shock protein 70 (HSP70) family; forms a chaperone complex with Ydj1p; localized to the nucleus, cytoplasm, and cell wall [Saccharomyces cerevisiae]	0	auto - low confidence	0	0	DAGTIAGLNVLR	iTRAQ8plex@N-term		0.0152702	1502.89	1503.89	1502.87	1503.88	1	3	12.1.4.192.11	19.1	1.1084	0.505396	0.80326	0.579618	0.918929	0.580891	1.13244	0.49718	1.0255	0.58668	1.25947	0.503931			11670.1	41.15	12762.9	46.21	10805.2	49.88	14872.8	52.13
2	gi|417149; gi|312352; gi|144228166	87.75	87.75	72.9	62.93	61.68	RecName: Full=Heat shock protein SSA1; AltName: Full=Heat shock protein YG100; unnamed protein product [Saccharomyces cerevisiae]; ATPase involved in protein folding and nuclear localization signal (NLS)-directed nuclear transport; member of heat shock protein 70 (HSP70) family; forms a chaperone complex with Ydj1p; localized to the nucleus, cytoplasm, and cell wall [Saccharomyces cerevisiae]	0	auto - shared MS/MS	0	99	DAVVTVPAYFNDSQR	iTRAQ8plex@N-term	cleaved N-D@N-term	0.00313919	1985.02	1986.03	1985.02	1986.02	1	12	8.1.4.189.2	18.8	0.946247	0.552706	0.680139	0.988973	0.677601	0.993666	0.986201	0.590088	0.645559	0.967133	0.936368	0.544223			15821	66.89	20267.4	72.15	10801.4	97.13	17558.9	72.28
2	gi|417149; gi|312352; gi|144228166	87.75	87.75	72.9	62.93	61.68	RecName: Full=Heat shock protein SSA1; AltName: Full=Heat shock protein YG100; unnamed protein product [Saccharomyces cerevisiae]; ATPase involved in protein folding and nuclear localization signal (NLS)-directed nuclear transport; member of heat shock protein 70 (HSP70) family; forms a chaperone complex with Ydj1p; localized to the nucleus, cytoplasm, and cell wall [Saccharomyces cerevisiae]	0	auto - discordant peptide type	0	94.29	DAVVTVPAYFNDSQR	iTRAQ8plex@N-term	cleaved N-D@N-term	2.02271	1987.04	1988.05	1985.02	1986.02	1	10	8.1.4.185.6	18.4	0.935054	0.643461	0.900316	0.636516	1.09699	0.659049	1.20614	0.671203	1.03276	0.607192	1.13165	0.620363			5223.1	25.58	6771.13	28.26	5773.07	25.46	7089.67	32.54
2	gi|417149; gi|312352; gi|144228166	87.75	87.75	72.9	62.93	61.68	RecName: Full=Heat shock protein SSA1; AltName: Full=Heat shock protein YG100; unnamed protein product [Saccharomyces cerevisiae]; ATPase involved in protein folding and nuclear localization signal (NLS)-directed nuclear transport; member of heat shock protein 70 (HSP70) family; forms a chaperone complex with Ydj1p; localized to the nucleus, cytoplasm, and cell wall [Saccharomyces cerevisiae]	0	auto - low confidence	0	0	DAVVTVPAYFNDSQR	iTRAQ8plex@N-term; Tyr->Glu@9	cleaved N-D@N-term	-0.00949567	1950.99	1951.99	1951	1952	1	7	6.1.5.188.6	18.7	0.902751	0.957124	0.856966	0.844126	1.01829	1.00413	1.17624	0.968358	0.925543	0.831215	1.06547	0.787626			1046.71	8.22	1405.49	7.69	1073.92	6.72	1385.55	7.85
2	gi|417149; gi|312352; gi|144228166	87.75	87.75	72.9	62.93	61.68	RecName: Full=Heat shock protein SSA1; AltName: Full=Heat shock protein YG100; unnamed protein product [Saccharomyces cerevisiae]; ATPase involved in protein folding and nuclear localization signal (NLS)-directed nuclear transport; member of heat shock protein 70 (HSP70) family; forms a chaperone complex with Ydj1p; localized to the nucleus, cytoplasm, and cell wall [Saccharomyces cerevisiae]	1	auto	0	96.24	EEFDDKLK	iTRAQ8plex@N-term; iTRAQ8plex(K)@6; iTRAQ8plex(K)@8	missed K-L@6	0.00474173	1935.11	1936.12	1935.11	1936.12	1	9	7.1.4.157.2	15.6	1.31513	0.248473	0.958929	0.26267	0.874311	0.262037	0.902544	0.235696	1.15769	0.274194	1.19101	0.249141			58459.9	80.74	56750.5	82.74	52748.9	86.73	60460.6	82.5
2	gi|417149; gi|312352; gi|144228166	87.75	87.75	72.9	62.93	61.68	RecName: Full=Heat shock protein SSA1; AltName: Full=Heat shock protein YG100; unnamed protein product [Saccharomyces cerevisiae]; ATPase involved in protein folding and nuclear localization signal (NLS)-directed nuclear transport; member of heat shock protein 70 (HSP70) family; forms a chaperone complex with Ydj1p; localized to the nucleus, cytoplasm, and cell wall [Saccharomyces cerevisiae]	0	auto - discordant peptide type	0	24.91	EEFDDKLK	iTRAQ8plex@N-term; Lys->Gln@6; iTRAQ8plex(K)@8	missed K-L@6	-0.00789893	1630.86	1631.87	1630.87	1631.87	1	14	10.1.4.102.1	10.1	1.05918	0.145773	0.874797	0.199337	0.736398	0.190972	0.833287	0.158798	0.785306	0.189125	0.885604	0.156572			436125	456.91	499129	505.92	323593	516.68	408984	488.06
2	gi|417149; gi|312352; gi|144228166	87.75	87.75	72.9	62.93	61.68	RecName: Full=Heat shock protein SSA1; AltName: Full=Heat shock protein YG100; unnamed protein product [Saccharomyces cerevisiae]; ATPase involved in protein folding and nuclear localization signal (NLS)-directed nuclear transport; member of heat shock protein 70 (HSP70) family; forms a chaperone complex with Ydj1p; localized to the nucleus, cytoplasm, and cell wall [Saccharomyces cerevisiae]	0	auto - discordant peptide type	0	99	ELQDIANPIMSK	iTRAQ8plex@N-term; Oxidation(M)@10; iTRAQ8plex(K)@12		0.0012071	1982.1	1983.11	1982.1	1983.1	1	18	9.1.4.159.8	15.8	0.994007	0.202652	0.837011	0.243617	0.80211	0.248518	0.94862	0.215453	0.802752	0.232373	0.946148	0.196611			92713.3	144.87	113064	145.9	74929.2	144.8	98977.1	146.82
2	gi|417149; gi|312352; gi|144228166	87.75	87.75	72.9	62.93	61.68	RecName: Full=Heat shock protein SSA1; AltName: Full=Heat shock protein YG100; unnamed protein product [Saccharomyces cerevisiae]; ATPase involved in protein folding and nuclear localization signal (NLS)-directed nuclear transport; member of heat shock protein 70 (HSP70) family; forms a chaperone complex with Ydj1p; localized to the nucleus, cytoplasm, and cell wall [Saccharomyces cerevisiae]	0	auto - low confidence	0	0	ELQDIANPIMSK	iTRAQ8plex@N-term; iTRAQ8plex(K)@12		0.00316442	1966.1	1967.11	1966.1	1967.11	1	14	9.1.4.173.11	17.2	1.15161	0.1755	0.930087	0.238286	0.734603	0.219127	0.781841	0.198126	0.85176	0.219833	0.903445	0.198907			133181	164.44	140186	174.84	98575.6	178.45	117182	181.57
2	gi|417149; gi|312352; gi|144228166	87.75	87.75	72.9	62.93	61.68	RecName: Full=Heat shock protein SSA1; AltName: Full=Heat shock protein YG100; unnamed protein product [Saccharomyces cerevisiae]; ATPase involved in protein folding and nuclear localization signal (NLS)-directed nuclear transport; member of heat shock protein 70 (HSP70) family; forms a chaperone complex with Ydj1p; localized to the nucleus, cytoplasm, and cell wall [Saccharomyces cerevisiae]	0	auto - low confidence	0	0	ELQDIANPIMSK	iTRAQ8plex@N-term; Deamidated(N)@7; iTRAQ8plex(K)@12		-0.0707826	1967.01	1968.02	1967.09	1968.09	1	4	10.1.4.104.11	10.3	1.15051	0.283044	0.897262	0.302729	0.974874	0.299023	1.07552	0.280453	1.12927	0.30513	1.24161	0.286956			54768.1	107.06	57704.2	118.12	53796.2	121.73	66289.7	133.31
2	gi|417149; gi|312352; gi|144228166	87.75	87.75	72.9	62.93	61.68	RecName: Full=Heat shock protein SSA1; AltName: Full=Heat shock protein YG100; unnamed protein product [Saccharomyces cerevisiae]; ATPase involved in protein folding and nuclear localization signal (NLS)-directed nuclear transport; member of heat shock protein 70 (HSP70) family; forms a chaperone complex with Ydj1p; localized to the nucleus, cytoplasm, and cell wall [Saccharomyces cerevisiae]	0	auto - low confidence	0	0	ELQDIANPIMSK	Glu->pyro-Glu@N-term; iTRAQ8plex(K)@12		-0.0878261	1643.8	1644.81	1643.89	1644.89	1	6	11.1.4.79.3	7.8	1.00809	0.244722	1.00352	0.195751	1.35818	0.23287	1.33974	0.222293	1.37853	0.220891	1.35518	0.209711			57562.2	104.03	69216.1	114.21	78771.9	115.68	86787.8	112.33
2	gi|417149; gi|312352; gi|144228166	87.75	87.75	72.9	62.93	61.68	RecName: Full=Heat shock protein SSA1; AltName: Full=Heat shock protein YG100; unnamed protein product [Saccharomyces cerevisiae]; ATPase involved in protein folding and nuclear localization signal (NLS)-directed nuclear transport; member of heat shock protein 70 (HSP70) family; forms a chaperone complex with Ydj1p; localized to the nucleus, cytoplasm, and cell wall [Saccharomyces cerevisiae]	0	auto - discordant peptide type	0	99	ETAESYLGAK	iTRAQ8plex@N-term; iTRAQ8plex(Y)@6; iTRAQ8plex(K)@10		0.0924956	1980.22	1981.23	1980.13	1981.14	1	11	5.1.4.144.9	14.3	0.764865	0.0712562	0.873756	0.084879	0.995561	0.0875338	1.12789	0.0835721	0.766674	0.0727846	0.865623	0.0679686			12163.9	7.42	19277.8	7.1	12201.6	7.66	15439.8	8.82
2	gi|417149; gi|312352; gi|144228166	87.75	87.75	72.9	62.93	61.68	RecName: Full=Heat shock protein SSA1; AltName: Full=Heat shock protein YG100; unnamed protein product [Saccharomyces cerevisiae]; ATPase involved in protein folding and nuclear localization signal (NLS)-directed nuclear transport; member of heat shock protein 70 (HSP70) family; forms a chaperone complex with Ydj1p; localized to the nucleus, cytoplasm, and cell wall [Saccharomyces cerevisiae]	0	auto - low confidence	0	0	ETAESYLGAK	iTRAQ8plex@N-term; iTRAQ8plex(K)@10		0.0613508	1675.99	1676.99	1675.92	1676.93	1	4	5.1.4.168.3	16.7	1.00573	0.107288	0.798298	0.118245	0.971992	0.12138	1.20528	0.105589	0.984239	0.119764	1.21631	0.103728			9969.23	7.69	12015.8	8.96	9763.37	9.15	13522.2	9.75
2	gi|417149; gi|312352; gi|144228166	87.75	87.75	72.9	62.93	61.68	RecName: Full=Heat shock protein SSA1; AltName: Full=Heat shock protein YG100; unnamed protein product [Saccharomyces cerevisiae]; ATPase involved in protein folding and nuclear localization signal (NLS)-directed nuclear transport; member of heat shock protein 70 (HSP70) family; forms a chaperone complex with Ydj1p; localized to the nucleus, cytoplasm, and cell wall [Saccharomyces cerevisiae]	0	auto - low confidence	0	0	ETAESYLGAK	iTRAQ8plex@N-term; iTRAQ8plex(K)@10		-0.00574872	1675.92	1676.93	1675.92	1676.93	1	3	9.1.4.98.8	9.7	1.10449	0.369401	0.889706	0.510387	0.657084	0.506594	0.731077	0.383475	0.730704	0.4999	0.810221	0.374587			86491.1	231.43	94924.4	241.75	57262.1	246.32	71159.8	195.47
2	gi|417149; gi|312352; gi|144228166	87.75	87.75	72.9	62.93	61.68	RecName: Full=Heat shock protein SSA1; AltName: Full=Heat shock protein YG100; unnamed protein product [Saccharomyces cerevisiae]; ATPase involved in protein folding and nuclear localization signal (NLS)-directed nuclear transport; member of heat shock protein 70 (HSP70) family; forms a chaperone complex with Ydj1p; localized to the nucleus, cytoplasm, and cell wall [Saccharomyces cerevisiae]	0	auto - shared MS/MS	0	99	FEELCADLFR	iTRAQ8plex@N-term; Carbamidomethyl(C)@5		0.0332199	1602.83	1603.84	1602.8	1603.81	1	10	6.1.5.296.1	29.5	0.983893	1.92879	0.01		0.01		1.10413	1.8966	0.01		1.09005	1.39142			402.36	6.6	495.72	5.03	0	47.59	499.96	4.76
2	gi|417149; gi|312352; gi|144228166	87.75	87.75	72.9	62.93	61.68	RecName: Full=Heat shock protein SSA1; AltName: Full=Heat shock protein YG100; unnamed protein product [Saccharomyces cerevisiae]; ATPase involved in protein folding and nuclear localization signal (NLS)-directed nuclear transport; member of heat shock protein 70 (HSP70) family; forms a chaperone complex with Ydj1p; localized to the nucleus, cytoplasm, and cell wall [Saccharomyces cerevisiae]	0	auto - shared MS/MS	0	99	FEELCADLFR	iTRAQ8plex@N-term; Carbamidomethyl(C)@5		0.0163207	1602.82	1603.83	1602.8	1603.81	1	18	8.1.4.297.1	29.6	0.713535	0.303845	0.766625	0.325408	0.931933	0.372153	1.20335	0.330594	0.669512	0.298195	0.861556	0.244366			36153.5	96.3	61419.3	89.79	33947.7	88.23	48960	95.87
2	gi|417149; gi|312352; gi|144228166	87.75	87.75	72.9	62.93	61.68	RecName: Full=Heat shock protein SSA1; AltName: Full=Heat shock protein YG100; unnamed protein product [Saccharomyces cerevisiae]; ATPase involved in protein folding and nuclear localization signal (NLS)-directed nuclear transport; member of heat shock protein 70 (HSP70) family; forms a chaperone complex with Ydj1p; localized to the nucleus, cytoplasm, and cell wall [Saccharomyces cerevisiae]	0	auto - shared MS/MS	0	99	FEELCADLFR	iTRAQ8plex@N-term; Carbamidomethyl(C)@5		0.039091	1602.84	1603.85	1602.8	1603.81	1	18	9.1.4.287.1	28.6	0.862784	0.239129	0.968175	0.263186	1.00889	0.269201	1.03152	0.254401	0.8764	0.248455	0.893011	0.232338			362738	668.47	509636	776.62	368731	723.58	421086	738.51
2	gi|417149; gi|312352; gi|144228166	87.75	87.75	72.9	62.93	61.68	RecName: Full=Heat shock protein SSA1; AltName: Full=Heat shock protein YG100; unnamed protein product [Saccharomyces cerevisiae]; ATPase involved in protein folding and nuclear localization signal (NLS)-directed nuclear transport; member of heat shock protein 70 (HSP70) family; forms a chaperone complex with Ydj1p; localized to the nucleus, cytoplasm, and cell wall [Saccharomyces cerevisiae]	0	auto - shared MS/MS	0	99	FEELCADLFR	iTRAQ8plex@N-term; Carbamidomethyl(C)@5		0.0288373	1602.83	1603.84	1602.8	1603.81	1	18	9.1.4.306.1	30.5	0.77378	0.179905	0.806886	0.20193	0.977268	0.214143	1.19892	0.187383	0.761358	0.195011	0.930861	0.16518			598793	848.87	938057	1039.04	589611	946.33	807918	990
2	gi|417149; gi|312352; gi|144228166	87.75	87.75	72.9	62.93	61.68	RecName: Full=Heat shock protein SSA1; AltName: Full=Heat shock protein YG100; unnamed protein product [Saccharomyces cerevisiae]; ATPase involved in protein folding and nuclear localization signal (NLS)-directed nuclear transport; member of heat shock protein 70 (HSP70) family; forms a chaperone complex with Ydj1p; localized to the nucleus, cytoplasm, and cell wall [Saccharomyces cerevisiae]	0	auto - shared MS/MS	0	99	FEELCADLFR	iTRAQ8plex@N-term; Carbamidomethyl(C)@5		0.0365276	1602.84	1603.85	1602.8	1603.81	1	17	9.1.4.332.1	33.1	0.814862	0.210752	0.898557	0.221373	1.01672	0.245037	1.12007	0.222945	0.834149	0.209089	0.915813	0.1827			136476	237.84	203022	240.61	139809	240.83	172029	239.2
2	gi|417149; gi|312352; gi|144228166	87.75	87.75	72.9	62.93	61.68	RecName: Full=Heat shock protein SSA1; AltName: Full=Heat shock protein YG100; unnamed protein product [Saccharomyces cerevisiae]; ATPase involved in protein folding and nuclear localization signal (NLS)-directed nuclear transport; member of heat shock protein 70 (HSP70) family; forms a chaperone complex with Ydj1p; localized to the nucleus, cytoplasm, and cell wall [Saccharomyces cerevisiae]	0	auto - shared MS/MS	0	99	FEELCADLFR	iTRAQ8plex@N-term; Carbamidomethyl(C)@5		0.00101172	1602.8	1603.81	1602.8	1603.81	1	18	10.1.4.291.1	29	0.723384	0.177163	0.869511	0.183782	1.06445	0.206246	1.21182	0.196882	0.775269	0.16248	0.879601	0.150416			114447	176.42	191781	167.46	122746	168.19	156079	191.16
2	gi|417149; gi|312352; gi|144228166	87.75	87.75	72.9	62.93	61.68	RecName: Full=Heat shock protein SSA1; AltName: Full=Heat shock protein YG100; unnamed protein product [Saccharomyces cerevisiae]; ATPase involved in protein folding and nuclear localization signal (NLS)-directed nuclear transport; member of heat shock protein 70 (HSP70) family; forms a chaperone complex with Ydj1p; localized to the nucleus, cytoplasm, and cell wall [Saccharomyces cerevisiae]	0	auto - shared MS/MS	0	99	FEELCADLFR	iTRAQ8plex@N-term; Carbamidomethyl(C)@5		-0.0285953	1602.77	1603.78	1602.8	1603.81	1	14	2.1.4.302.1	30.1	0.542154	0.458416	1.33894	0.593873	1.20743	0.615321	0.892668	0.56487	0.659088	0.493714	0.485612	0.429198			1138.83	4.73	2546.28	4.94	1385.47	6.29	1144.06	4.38
2	gi|417149; gi|312352; gi|144228166	87.75	87.75	72.9	62.93	61.68	RecName: Full=Heat shock protein SSA1; AltName: Full=Heat shock protein YG100; unnamed protein product [Saccharomyces cerevisiae]; ATPase involved in protein folding and nuclear localization signal (NLS)-directed nuclear transport; member of heat shock protein 70 (HSP70) family; forms a chaperone complex with Ydj1p; localized to the nucleus, cytoplasm, and cell wall [Saccharomyces cerevisiae]	0	auto - shared MS/MS	0	99	FEELCADLFR	iTRAQ8plex@N-term; Carbamidomethyl(C)@5		-0.0252937	1602.78	1603.78	1602.8	1603.81	1	17	7.1.4.304.1	30.3	0.585851	0.230934	0.747476	0.284798	0.93127	0.315959	1.2333	0.257827	0.549314	0.260703	0.72499	0.186039			37763.2	77.94	78136.1	80.95	35434	84.77	52412.8	80.99
2	gi|417149; gi|312352; gi|144228166	87.75	87.75	72.9	62.93	61.68	RecName: Full=Heat shock protein SSA1; AltName: Full=Heat shock protein YG100; unnamed protein product [Saccharomyces cerevisiae]; ATPase involved in protein folding and nuclear localization signal (NLS)-directed nuclear transport; member of heat shock protein 70 (HSP70) family; forms a chaperone complex with Ydj1p; localized to the nucleus, cytoplasm, and cell wall [Saccharomyces cerevisiae]	0	auto - shared MS/MS	0	99	FEELCADLFR	iTRAQ8plex@N-term; Carbamidomethyl(C)@5		-0.0013116	1602.8	1603.81	1602.8	1603.81	1	15	4.1.7.297.1	29.6	0.873876	0.348037	1.1738	0.322948	1.31244	0.377008	1.10681	0.359937	1.15475	0.30963	0.970513	0.2886			2436.88	7.05	3380.29	6.54	3222.47	7.79	3035.35	6.5
2	gi|417149; gi|312352; gi|144228166	87.75	87.75	72.9	62.93	61.68	RecName: Full=Heat shock protein SSA1; AltName: Full=Heat shock protein YG100; unnamed protein product [Saccharomyces cerevisiae]; ATPase involved in protein folding and nuclear localization signal (NLS)-directed nuclear transport; member of heat shock protein 70 (HSP70) family; forms a chaperone complex with Ydj1p; localized to the nucleus, cytoplasm, and cell wall [Saccharomyces cerevisiae]	0	auto - discordant peptide type	0	99	FEELCADLFR	Carbamidomethyl@N-term; Carbamidomethyl(C)@5		0.00978076	1355.63	1356.63	1355.62	1356.63	1	13	8.1.4.220.4	21.9	0.559787	4.32835	0.764921	2.91916	1.55312	4.55426	2.00991	4.13803	0.875355	3.18322	1.12895	2.55243			3118.26	119.44	6752.42	136.11	4879.68	120.22	7053.24	110.44
2	gi|417149; gi|312352; gi|144228166	87.75	87.75	72.9	62.93	61.68	RecName: Full=Heat shock protein SSA1; AltName: Full=Heat shock protein YG100; unnamed protein product [Saccharomyces cerevisiae]; ATPase involved in protein folding and nuclear localization signal (NLS)-directed nuclear transport; member of heat shock protein 70 (HSP70) family; forms a chaperone complex with Ydj1p; localized to the nucleus, cytoplasm, and cell wall [Saccharomyces cerevisiae]	0	auto - discordant peptide type	0	99	FEELCADLFR	iTRAQ8plex@N-term; Phe->Tyr@1; Carbamidomethyl(C)@5		0.0292219	1618.83	1619.83	1618.8	1619.8	1	13	9.1.4.306.3	30.5	0.721265	0.202012	0.868758	0.217074	1.08411	0.240739	1.23528	0.215956	0.787278	0.203207	0.894001	0.173132			192862	326.93	324131	356.15	210667	360.11	268109	358.72
2	gi|417149; gi|312352; gi|144228166	87.75	87.75	72.9	62.93	61.68	RecName: Full=Heat shock protein SSA1; AltName: Full=Heat shock protein YG100; unnamed protein product [Saccharomyces cerevisiae]; ATPase involved in protein folding and nuclear localization signal (NLS)-directed nuclear transport; member of heat shock protein 70 (HSP70) family; forms a chaperone complex with Ydj1p; localized to the nucleus, cytoplasm, and cell wall [Saccharomyces cerevisiae]	0	auto - shared MS/MS	0	98.49	FEELCADLFR	iTRAQ8plex@N-term; Carbamidomethyl(C)@5		-0.0168063	1602.78	1603.79	1602.8	1603.81	1	8	3.1.7.299.1	29.8	1.88002	0.523751	0.843906	0.508434	0.840123	0.466755	0.985458	0.479977	1.59024	0.549948	1.85899	0.561214			2064.91	6.36	1331.4	5.64	1747.91	6.13	2290.02	8.43
2	gi|417149; gi|312352; gi|144228166	87.75	87.75	72.9	62.93	61.68	RecName: Full=Heat shock protein SSA1; AltName: Full=Heat shock protein YG100; unnamed protein product [Saccharomyces cerevisiae]; ATPase involved in protein folding and nuclear localization signal (NLS)-directed nuclear transport; member of heat shock protein 70 (HSP70) family; forms a chaperone complex with Ydj1p; localized to the nucleus, cytoplasm, and cell wall [Saccharomyces cerevisiae]	0	auto - low confidence	0	0	FEELCADLFR	iTRAQ8plex@N-term; Carbamidomethyl(C)@5		-0.0102691	1602.79	1603.8	1602.8	1603.81	1	3	5.1.4.160.5	15.9	0.479991	0.23564	0.933414	0.280014	0.985367	0.310979	1.04499	0.283476	0.4762	0.231463	0.503296	0.192941			10171	22.59	25686.2	20.22	10098	21.98	11961.3	21.07
2	gi|417149; gi|312352; gi|144228166	87.75	87.75	72.9	62.93	61.68	RecName: Full=Heat shock protein SSA1; AltName: Full=Heat shock protein YG100; unnamed protein product [Saccharomyces cerevisiae]; ATPase involved in protein folding and nuclear localization signal (NLS)-directed nuclear transport; member of heat shock protein 70 (HSP70) family; forms a chaperone complex with Ydj1p; localized to the nucleus, cytoplasm, and cell wall [Saccharomyces cerevisiae]	0	auto - low confidence	0	0	FEELCADLFR	iTRAQ8plex@N-term; Carbamidomethyl(C)@5		0.00352507	1602.81	1603.81	1602.8	1603.81	1	4	5.1.4.295.1	29.4	3.2343	2.09367	0.936125	0.692049	1.26829	1.01137	1.34114	0.97872	4.13008	1.97598	4.35244	1.95947			939.35	8.14	352.06	6.71	1200.39	6.26	1417.76	6.45
2	gi|417149; gi|312352; gi|144228166	87.75	87.75	72.9	62.93	61.68	RecName: Full=Heat shock protein SSA1; AltName: Full=Heat shock protein YG100; unnamed protein product [Saccharomyces cerevisiae]; ATPase involved in protein folding and nuclear localization signal (NLS)-directed nuclear transport; member of heat shock protein 70 (HSP70) family; forms a chaperone complex with Ydj1p; localized to the nucleus, cytoplasm, and cell wall [Saccharomyces cerevisiae]	0	auto - shared MS/MS	0	99	FELSGIPPAPR	iTRAQ8plex@N-term		-0.0284238	1486.82	1487.82	1486.85	1487.85	1	15	3.1.7.183.4	18.2	0.690418	0.255759	0.697317	0.21019	1.05713	0.277304	1.50068	0.243275	0.734852	0.224522	1.03963	0.180818			3335.52	7.15	5856.27	8.17	3552.78	6.25	5633.16	6.48
2	gi|417149; gi|312352; gi|144228166	87.75	87.75	72.9	62.93	61.68	RecName: Full=Heat shock protein SSA1; AltName: Full=Heat shock protein YG100; unnamed protein product [Saccharomyces cerevisiae]; ATPase involved in protein folding and nuclear localization signal (NLS)-directed nuclear transport; member of heat shock protein 70 (HSP70) family; forms a chaperone complex with Ydj1p; localized to the nucleus, cytoplasm, and cell wall [Saccharomyces cerevisiae]	0	auto - shared MS/MS	0	99	FELSGIPPAPR	iTRAQ8plex@N-term		0.0170062	1486.86	1487.87	1486.85	1487.85	1	10	6.1.5.188.10	18.7	0.685523	1.36469	0.633373	1.87612	0.828707	1.82675	1.29518	1.45709	0.571981	1.8053	0.890902	1.43011			313.72	3.09	554.74	5.24	261.95	4.03	457.27	4.91
2	gi|417149; gi|312352; gi|144228166	87.75	87.75	72.9	62.93	61.68	RecName: Full=Heat shock protein SSA1; AltName: Full=Heat shock protein YG100; unnamed protein product [Saccharomyces cerevisiae]; ATPase involved in protein folding and nuclear localization signal (NLS)-directed nuclear transport; member of heat shock protein 70 (HSP70) family; forms a chaperone complex with Ydj1p; localized to the nucleus, cytoplasm, and cell wall [Saccharomyces cerevisiae]	0	auto - shared MS/MS	0	99	FELSGIPPAPR	iTRAQ8plex@N-term		-0.00920316	1486.84	1487.84	1486.85	1487.85	1	14	9.1.4.170.1	16.9	1.00305	0.186445	0.992024	0.185416	1.09611	0.19364	1.09376	0.186888	1.10697	0.184969	1.10084	0.177889			961397	1325.97	1161847	1457.62	1061777	1443.16	1183382	1492.42
2	gi|417149; gi|312352; gi|144228166	87.75	87.75	72.9	62.93	61.68	RecName: Full=Heat shock protein SSA1; AltName: Full=Heat shock protein YG100; unnamed protein product [Saccharomyces cerevisiae]; ATPase involved in protein folding and nuclear localization signal (NLS)-directed nuclear transport; member of heat shock protein 70 (HSP70) family; forms a chaperone complex with Ydj1p; localized to the nucleus, cytoplasm, and cell wall [Saccharomyces cerevisiae]	0	auto - shared MS/MS	0	99	FELSGIPPAPR	iTRAQ8plex@N-term		0.0402581	1486.89	1487.89	1486.85	1487.85	1	14	2.1.4.192.2	19.1	0.795734	0.544217	0.997232	0.747363	0.936718	0.726601	0.929827	0.710303	0.750473	0.591772	0.742415	0.571642			1119.58	5.45	1705.52	4.15	1056.67	5.7	1171.54	6.06
2	gi|417149; gi|312352; gi|144228166	87.75	87.75	72.9	62.93	61.68	RecName: Full=Heat shock protein SSA1; AltName: Full=Heat shock protein YG100; unnamed protein product [Saccharomyces cerevisiae]; ATPase involved in protein folding and nuclear localization signal (NLS)-directed nuclear transport; member of heat shock protein 70 (HSP70) family; forms a chaperone complex with Ydj1p; localized to the nucleus, cytoplasm, and cell wall [Saccharomyces cerevisiae]	0	auto - shared MS/MS	0	99	FELSGIPPAPR	iTRAQ8plex@N-term		0.00263281	1486.85	1487.86	1486.85	1487.85	1	11	8.1.4.186.4	18.5	0.542949	0.872887	0.714482	0.875093	1.12145	1.07939	1.55374	0.946056	0.613054	0.795423	0.846478	0.602187			8022.73	64.54	17911.5	60.68	9065.23	65.24	14028.2	69.84
2	gi|417149; gi|312352; gi|144228166	87.75	87.75	72.9	62.93	61.68	RecName: Full=Heat shock protein SSA1; AltName: Full=Heat shock protein YG100; unnamed protein product [Saccharomyces cerevisiae]; ATPase involved in protein folding and nuclear localization signal (NLS)-directed nuclear transport; member of heat shock protein 70 (HSP70) family; forms a chaperone complex with Ydj1p; localized to the nucleus, cytoplasm, and cell wall [Saccharomyces cerevisiae]	0	auto - shared MS/MS	0	99	FELSGIPPAPR	iTRAQ8plex@N-term		0.0400161	1486.88	1487.89	1486.85	1487.85	1	10	7.1.4.193.5	19.2	0.709717	0.347341	0.983845	0.440146	1.01441	0.431127	1.02065	0.419167	0.724865	0.372388	0.726839	0.358474			29082.5	84.25	49672.5	95.19	29724.9	94.91	33404.7	101.2
2	gi|417149; gi|312352; gi|144228166	87.75	87.75	72.9	62.93	61.68	RecName: Full=Heat shock protein SSA1; AltName: Full=Heat shock protein YG100; unnamed protein product [Saccharomyces cerevisiae]; ATPase involved in protein folding and nuclear localization signal (NLS)-directed nuclear transport; member of heat shock protein 70 (HSP70) family; forms a chaperone complex with Ydj1p; localized to the nucleus, cytoplasm, and cell wall [Saccharomyces cerevisiae]	0	auto - discordant peptide type	0	99	FELSGIPPAPR	Carbamidomethyl@N-term		-0.0120245	1239.65	1240.66	1239.66	1240.67	1	12	8.1.4.169.6	16.8	1.1187	1.42471	2.66121	1.97402	1.4865	1.18338	0.552936	2.01251	1.67431	1.3698	0.620675	2.12748			8834.5	77.87	9572.8	107.15	13231.9	104.48	5497.39	99.46
2	gi|417149; gi|312352; gi|144228166	87.75	87.75	72.9	62.93	61.68	RecName: Full=Heat shock protein SSA1; AltName: Full=Heat shock protein YG100; unnamed protein product [Saccharomyces cerevisiae]; ATPase involved in protein folding and nuclear localization signal (NLS)-directed nuclear transport; member of heat shock protein 70 (HSP70) family; forms a chaperone complex with Ydj1p; localized to the nucleus, cytoplasm, and cell wall [Saccharomyces cerevisiae]	0	auto - shared MS/MS	0	98.26	FELSGIPPAPR	iTRAQ8plex@N-term		0.00430816	1486.85	1487.86	1486.85	1487.85	1	8	12.1.4.185.7	18.4	0.735161	0.469887	0.955322	0.54567	0.984362	0.571248	1.01999	0.529019	0.728611	0.488558	0.752409	0.438436			15935.8	62.58	26276	67.8	15805.3	65.57	18292.3	64.84
2	gi|417149; gi|312352; gi|144228166	87.75	87.75	72.9	62.93	61.68	RecName: Full=Heat shock protein SSA1; AltName: Full=Heat shock protein YG100; unnamed protein product [Saccharomyces cerevisiae]; ATPase involved in protein folding and nuclear localization signal (NLS)-directed nuclear transport; member of heat shock protein 70 (HSP70) family; forms a chaperone complex with Ydj1p; localized to the nucleus, cytoplasm, and cell wall [Saccharomyces cerevisiae]	0	auto - discordant peptide type	0	98.12	FELSGIPPAPR	iTRAQ8plex@N-term		-2.03332	1484.81	1485.82	1486.85	1487.85	1	11	9.1.4.169.3	16.8	0.88533	0.197515	0.902148	0.195362	1.0899	0.210699	1.1959	0.199322	0.971513	0.193518	1.06238	0.181064			813338	1232.91	1113616	1410.1	893164	1307.06	1094630	1416.72
2	gi|417149; gi|312352; gi|144228166	87.75	87.75	72.9	62.93	61.68	RecName: Full=Heat shock protein SSA1; AltName: Full=Heat shock protein YG100; unnamed protein product [Saccharomyces cerevisiae]; ATPase involved in protein folding and nuclear localization signal (NLS)-directed nuclear transport; member of heat shock protein 70 (HSP70) family; forms a chaperone complex with Ydj1p; localized to the nucleus, cytoplasm, and cell wall [Saccharomyces cerevisiae]	0	auto - shared MS/MS	0	97.42	FELSGIPPAPR	iTRAQ8plex@N-term		-0.0278098	1486.82	1487.83	1486.85	1487.85	1	9	5.1.4.181.5	18	0.01		1.82926	0.769907	100		100		0.698197	0.433637	0.376541	0.70432			0	40.3	3981.89	8.51	2295.17	8.66	1387.25	9.31
2	gi|417149; gi|312352; gi|144228166	87.75	87.75	72.9	62.93	61.68	RecName: Full=Heat shock protein SSA1; AltName: Full=Heat shock protein YG100; unnamed protein product [Saccharomyces cerevisiae]; ATPase involved in protein folding and nuclear localization signal (NLS)-directed nuclear transport; member of heat shock protein 70 (HSP70) family; forms a chaperone complex with Ydj1p; localized to the nucleus, cytoplasm, and cell wall [Saccharomyces cerevisiae]	0	auto - low confidence	0	0	FELSGIPPAPR	iTRAQ8plex@N-term		-0.0122309	1486.83	1487.84	1486.85	1487.85	1	4	7.1.4.124.3	12.3	0.934084	0.115674	1.0992	0.110723	1.28679	0.115566	1.15883	0.115778	1.21019	0.110614	1.08613	0.110836			614644	523.36	797641	624.52	796905	622.67	801573	628.83
2	gi|417149; gi|312352; gi|144228166	87.75	87.75	72.9	62.93	61.68	RecName: Full=Heat shock protein SSA1; AltName: Full=Heat shock protein YG100; unnamed protein product [Saccharomyces cerevisiae]; ATPase involved in protein folding and nuclear localization signal (NLS)-directed nuclear transport; member of heat shock protein 70 (HSP70) family; forms a chaperone complex with Ydj1p; localized to the nucleus, cytoplasm, and cell wall [Saccharomyces cerevisiae]	0	auto - low confidence	0	0	FELSGIPPAPR	iTRAQ8plex@N-term		-0.0344711	1486.81	1487.82	1486.85	1487.85	1	3	9.1.4.213.2	21.2	0.878934	0.170199	0.940297	0.172016	1.23837	0.185002	1.3037	0.177593	1.09589	0.164371	1.14976	0.155984			182198	245.04	251280	262.1	227337	288.8	267313	310.03
2	gi|417149; gi|312352; gi|144228166	87.75	87.75	72.9	62.93	61.68	RecName: Full=Heat shock protein SSA1; AltName: Full=Heat shock protein YG100; unnamed protein product [Saccharomyces cerevisiae]; ATPase involved in protein folding and nuclear localization signal (NLS)-directed nuclear transport; member of heat shock protein 70 (HSP70) family; forms a chaperone complex with Ydj1p; localized to the nucleus, cytoplasm, and cell wall [Saccharomyces cerevisiae]	0	auto - shared MS/MS	0	99	FKEEDEK	iTRAQ8plex@N-term; iTRAQ8plex(K)@2; iTRAQ8plex(K)@7		-0.0247817	1836.01	1837.02	1836.04	1837.05	1	12	5.1.4.82.1	8.1	0.995175	0.0586187	0.80108	0.119853	0.455832	0.106104	0.563273	0.0833257	0.456733	0.104201	0.562465	0.0808875			149550	65.5	182162	70.97	68685.8	66.38	94799.3	67.2
2	gi|417149; gi|312352; gi|144228166	87.75	87.75	72.9	62.93	61.68	RecName: Full=Heat shock protein SSA1; AltName: Full=Heat shock protein YG100; unnamed protein product [Saccharomyces cerevisiae]; ATPase involved in protein folding and nuclear localization signal (NLS)-directed nuclear transport; member of heat shock protein 70 (HSP70) family; forms a chaperone complex with Ydj1p; localized to the nucleus, cytoplasm, and cell wall [Saccharomyces cerevisiae]	0	auto - discordant peptide type	0	37.55	FKEEDEK	iTRAQ8plex@N-term; iTRAQ8plex(K)@2; Asp->Phe@5; iTRAQ8plex(K)@7		0.0106825	1868.09	1869.1	1868.08	1869.09	1	11	5.1.4.162.4	16.1	1.22537	0.0536922	0.966141	0.0525552	1.0453	0.056339	1.071	0.0507155	1.28964	0.0554333	1.31685	0.0497074			17293.6	6.68	17107.5	6.38	18213.9	7.47	20843.8	6.85
2	gi|417149; gi|312352; gi|144228166	87.75	87.75	72.9	62.93	61.68	RecName: Full=Heat shock protein SSA1; AltName: Full=Heat shock protein YG100; unnamed protein product [Saccharomyces cerevisiae]; ATPase involved in protein folding and nuclear localization signal (NLS)-directed nuclear transport; member of heat shock protein 70 (HSP70) family; forms a chaperone complex with Ydj1p; localized to the nucleus, cytoplasm, and cell wall [Saccharomyces cerevisiae]	0	auto - discordant peptide type	0	21.68	FKEEDEK	iTRAQ8plex@N-term; iTRAQ8plex(K)@2; Asp->Phe@5; iTRAQ8plex(K)@7		-0.025811	1868.06	1869.06	1868.08	1869.09	1	12	7.1.4.176.3	17.5	1.04336	0.116835	0.978856	0.0965861	1.22924	0.115305	1.24311	0.106172	1.2913	0.108197	1.30142	0.0984077			108639	94.83	126218	98.02	134554	101.37	151982	91.86
2	gi|417149; gi|312352; gi|144228166	87.75	87.75	72.9	62.93	61.68	RecName: Full=Heat shock protein SSA1; AltName: Full=Heat shock protein YG100; unnamed protein product [Saccharomyces cerevisiae]; ATPase involved in protein folding and nuclear localization signal (NLS)-directed nuclear transport; member of heat shock protein 70 (HSP70) family; forms a chaperone complex with Ydj1p; localized to the nucleus, cytoplasm, and cell wall [Saccharomyces cerevisiae]	0	auto - low confidence	0	0	FKEEDEK	iTRAQ8plex@N-term; iTRAQ8plex(K)@2; Carbamidomethyl(E)@4; Glu->Asn@6; iTRAQ8plex(K)@7		-0.0402417	1878.02	1879.03	1878.06	1879.07	1	10	7.1.4.169.4	16.8	0.898448	0.142881	1.02377	0.188528	0.861105	0.174031	0.832612	0.173134	0.778946	0.161191	0.750607	0.160222			172792	192.1	233132	209.24	149919	200.73	161908	214.89
2	gi|417149; gi|312352; gi|144228166	87.75	87.75	72.9	62.93	61.68	RecName: Full=Heat shock protein SSA1; AltName: Full=Heat shock protein YG100; unnamed protein product [Saccharomyces cerevisiae]; ATPase involved in protein folding and nuclear localization signal (NLS)-directed nuclear transport; member of heat shock protein 70 (HSP70) family; forms a chaperone complex with Ydj1p; localized to the nucleus, cytoplasm, and cell wall [Saccharomyces cerevisiae]	0	auto - shared MS/MS	0	99	FKEEDEKESQR	iTRAQ8plex@N-term; iTRAQ8plex(K)@2; iTRAQ8plex(K)@7		0.0641265	2336.34	2337.34	2336.27	2337.28	1	17	6.1.5.97.1	9.6	1.25953	0.0234477	0.881839	0.0272396	0.769547	0.0265457	0.863844	0.0230373	0.97589	0.0275875	1.09174	0.0242304			209784	32.95	201899	35.15	162661	34.81	203942	34.37
2	gi|417149; gi|312352; gi|144228166	87.75	87.75	72.9	62.93	61.68	RecName: Full=Heat shock protein SSA1; AltName: Full=Heat shock protein YG100; unnamed protein product [Saccharomyces cerevisiae]; ATPase involved in protein folding and nuclear localization signal (NLS)-directed nuclear transport; member of heat shock protein 70 (HSP70) family; forms a chaperone complex with Ydj1p; localized to the nucleus, cytoplasm, and cell wall [Saccharomyces cerevisiae]	0	auto - discordant peptide type	0	99	FKEEDEKESQR	iTRAQ8plex@N-term; iTRAQ8plex(K)@2; Dehydrated(D)@5; iTRAQ8plex(K)@7		0.073368	2318.34	2319.34	2318.26	2319.27	1	11	6.1.5.97.7	9.6	1.27372	0.159616	1.03627	0.177174	0.868986	0.162343	0.830099	0.162071	1.11441	0.174931	1.06091	0.174679			4697.52	4.84	4470.59	5.45	4112.98	5.16	4388.32	5.49
2	gi|417149; gi|312352; gi|144228166	87.75	87.75	72.9	62.93	61.68	RecName: Full=Heat shock protein SSA1; AltName: Full=Heat shock protein YG100; unnamed protein product [Saccharomyces cerevisiae]; ATPase involved in protein folding and nuclear localization signal (NLS)-directed nuclear transport; member of heat shock protein 70 (HSP70) family; forms a chaperone complex with Ydj1p; localized to the nucleus, cytoplasm, and cell wall [Saccharomyces cerevisiae]	0	auto - discordant peptide type	0	99	FKEEDEKESQR	iTRAQ8plex@N-term; iTRAQ8plex(K)@2; iTRAQ8plex(K)@7		-1.01665	2335.26	2336.26	2336.27	2337.28	1	13	6.1.5.100.1	9.9	1.27498	0.0212927	0.847979	0.0252997	0.720418	0.0246548	0.840986	0.0212539	0.924798	0.0253323	1.0759	0.0220362			255127	36.95	242561	37.86	185190	36.95	241460	37.56
2	gi|417149; gi|312352; gi|144228166	87.75	87.75	72.9	62.93	61.68	RecName: Full=Heat shock protein SSA1; AltName: Full=Heat shock protein YG100; unnamed protein product [Saccharomyces cerevisiae]; ATPase involved in protein folding and nuclear localization signal (NLS)-directed nuclear transport; member of heat shock protein 70 (HSP70) family; forms a chaperone complex with Ydj1p; localized to the nucleus, cytoplasm, and cell wall [Saccharomyces cerevisiae]	0	auto - shared MS/MS	0	99	FKEEDEKESQR	iTRAQ8plex@N-term; iTRAQ8plex(K)@2; iTRAQ8plex(K)@7		-0.0387707	2336.23	2337.24	2336.27	2337.28	1	10	2.1.4.40.6	3.9	0.953335	0.466498	1.02006	0.62183	0.801542	0.589182	0.777842	0.562183	0.76936	0.536883	0.74407	0.507107			1468.42	5.46	1867.13	5.26	1185.91	5.42	1285.41	5.42
2	gi|417149; gi|312352; gi|144228166	87.75	87.75	72.9	62.93	61.68	RecName: Full=Heat shock protein SSA1; AltName: Full=Heat shock protein YG100; unnamed protein product [Saccharomyces cerevisiae]; ATPase involved in protein folding and nuclear localization signal (NLS)-directed nuclear transport; member of heat shock protein 70 (HSP70) family; forms a chaperone complex with Ydj1p; localized to the nucleus, cytoplasm, and cell wall [Saccharomyces cerevisiae]	0	auto - discordant peptide type	0	99	FKEEDEKESQR	iTRAQ8plex@N-term; iTRAQ8plex(K)@2; iTRAQ8plex(K)@7; Carbamidomethyl(E)@8		-0.0164758	2393.28	2394.29	2393.3	2394.3	1	10	6.1.5.92.1	9.1	0.427605	0.155972	1.28479	0.0973646	2.41436	0.161191	1.86021	0.162809	1.03945	0.0854417	0.798144	0.0884575			3532.34	5.18	10013.6	5.32	8592.9	5.75	7394.75	5.23
2	gi|417149; gi|312352; gi|144228166	87.75	87.75	72.9	62.93	61.68	RecName: Full=Heat shock protein SSA1; AltName: Full=Heat shock protein YG100; unnamed protein product [Saccharomyces cerevisiae]; ATPase involved in protein folding and nuclear localization signal (NLS)-directed nuclear transport; member of heat shock protein 70 (HSP70) family; forms a chaperone complex with Ydj1p; localized to the nucleus, cytoplasm, and cell wall [Saccharomyces cerevisiae]	0	auto - shared MS/MS	0	99	FKEEDEKESQR	iTRAQ8plex@N-term; iTRAQ8plex(K)@2; iTRAQ8plex(K)@7		0.0338089	2336.31	2337.32	2336.27	2337.28	1	12	12.1.4.93.1	9.2	1.1587	0.150645	0.829315	0.175222	0.746619	0.173298	0.891186	0.156707	0.871021	0.169822	1.03614	0.152854			83487.7	91.24	87341.4	90.56	62805.3	84.47	83731.9	94.04
2	gi|417149; gi|312352; gi|144228166	87.75	87.75	72.9	62.93	61.68	RecName: Full=Heat shock protein SSA1; AltName: Full=Heat shock protein YG100; unnamed protein product [Saccharomyces cerevisiae]; ATPase involved in protein folding and nuclear localization signal (NLS)-directed nuclear transport; member of heat shock protein 70 (HSP70) family; forms a chaperone complex with Ydj1p; localized to the nucleus, cytoplasm, and cell wall [Saccharomyces cerevisiae]	0	auto - low confidence	0	0	FPFK	iTRAQ8plex@N-term; iTRAQ8plex(K)@4	cleaved H-F@N-term	-0.0115424	1145.69	1146.7	1145.71	1146.71	1	4	11.1.4.26.4	2.5	1.23174	0.19412	0.914426	0.189236	0.920496	0.200693	0.996467	0.186886	1.14156	0.196383	1.23157	0.18225			273994	384.54	269644	361.62	254120	364.56	307259	379.18
2	gi|417149; gi|312352; gi|144228166	87.75	87.75	72.9	62.93	61.68	RecName: Full=Heat shock protein SSA1; AltName: Full=Heat shock protein YG100; unnamed protein product [Saccharomyces cerevisiae]; ATPase involved in protein folding and nuclear localization signal (NLS)-directed nuclear transport; member of heat shock protein 70 (HSP70) family; forms a chaperone complex with Ydj1p; localized to the nucleus, cytoplasm, and cell wall [Saccharomyces cerevisiae]	0	auto - low confidence	0	0	FPFK	iTRAQ8plex@N-term; iTRAQ8plex(K)@4	cleaved H-F@N-term	-0.00482814	1145.7	1146.71	1145.71	1146.71	1	4	11.1.4.38.4	3.7	1.08581	0.183604	1.04939	0.205805	0.941642	0.19894	0.888253	0.197036	1.02944	0.192985	0.967763	0.191021			246076	330.35	274716	344.09	233470	342.77	245984	354.77
2	gi|417149; gi|312352; gi|144228166	87.75	87.75	72.9	62.93	61.68	RecName: Full=Heat shock protein SSA1; AltName: Full=Heat shock protein YG100; unnamed protein product [Saccharomyces cerevisiae]; ATPase involved in protein folding and nuclear localization signal (NLS)-directed nuclear transport; member of heat shock protein 70 (HSP70) family; forms a chaperone complex with Ydj1p; localized to the nucleus, cytoplasm, and cell wall [Saccharomyces cerevisiae]	0	auto - shared MS/MS	0	86.81	HFPFK	iTRAQ8plex@N-term; iTRAQ8plex(K)@5		-0.00376185	1282.76	1283.77	1282.76	1283.77	1	8	1.1.4.161.1	16	0.877762	0.0981565	0.830759	0.145841	0.743563	0.141687	0.885997	0.115833	0.657132	0.132239	0.780344	0.104062			18445.5	14.42	25473.2	15.12	13819.2	16.33	18391.8	15.72
2	gi|417149; gi|312352; gi|144228166	87.75	87.75	72.9	62.93	61.68	RecName: Full=Heat shock protein SSA1; AltName: Full=Heat shock protein YG100; unnamed protein product [Saccharomyces cerevisiae]; ATPase involved in protein folding and nuclear localization signal (NLS)-directed nuclear transport; member of heat shock protein 70 (HSP70) family; forms a chaperone complex with Ydj1p; localized to the nucleus, cytoplasm, and cell wall [Saccharomyces cerevisiae]	0	auto - shared MS/MS	0	81.18	HFPFK	iTRAQ8plex@N-term; iTRAQ8plex(K)@5		0.0151565	1282.78	1283.79	1282.76	1283.77	1	7	12.1.4.151.1	15	0.972452	0.106435	0.911466	0.130007	0.84573	0.130692	0.918503	0.114803	0.828052	0.122681	0.896243	0.105593			560973	458.46	699268	476.8	478023	487.52	579859	467.52
2	gi|417149; gi|312352; gi|144228166	87.75	87.75	72.9	62.93	61.68	RecName: Full=Heat shock protein SSA1; AltName: Full=Heat shock protein YG100; unnamed protein product [Saccharomyces cerevisiae]; ATPase involved in protein folding and nuclear localization signal (NLS)-directed nuclear transport; member of heat shock protein 70 (HSP70) family; forms a chaperone complex with Ydj1p; localized to the nucleus, cytoplasm, and cell wall [Saccharomyces cerevisiae]	0	auto - shared MS/MS	0	47.92	HFPFK	iTRAQ8plex@N-term; iTRAQ8plex(K)@5		-0.00625921	1282.76	1283.77	1282.76	1283.77	1	6	6.1.5.155.8	15.4	0.978156	0.35706	1.04971	0.501289	0.804459	0.466846	0.75862	0.431239	0.792265	0.439107	0.744577	0.401045			1701.39	4.7	2108.46	4.77	1379.06	5.19	1452.54	4.81
2	gi|417149; gi|312352; gi|144228166	87.75	87.75	72.9	62.93	61.68	RecName: Full=Heat shock protein SSA1; AltName: Full=Heat shock protein YG100; unnamed protein product [Saccharomyces cerevisiae]; ATPase involved in protein folding and nuclear localization signal (NLS)-directed nuclear transport; member of heat shock protein 70 (HSP70) family; forms a chaperone complex with Ydj1p; localized to the nucleus, cytoplasm, and cell wall [Saccharomyces cerevisiae]	0	auto - shared MS/MS	0	18.06	HFPFK	iTRAQ8plex@N-term; iTRAQ8plex(K)@5		-0.0315804	1282.73	1283.74	1282.76	1283.77	1	6	7.1.4.164.1	16.3	1.01398	0.104623	0.976114	0.120258	0.84788	0.115613	0.85985	0.108733	0.865613	0.116554	0.874845	0.109734			976746	715.34	1167669	872.42	834432	746.46	945158	759.62
2	gi|417149; gi|312352; gi|144228166	87.75	87.75	72.9	62.93	61.68	RecName: Full=Heat shock protein SSA1; AltName: Full=Heat shock protein YG100; unnamed protein product [Saccharomyces cerevisiae]; ATPase involved in protein folding and nuclear localization signal (NLS)-directed nuclear transport; member of heat shock protein 70 (HSP70) family; forms a chaperone complex with Ydj1p; localized to the nucleus, cytoplasm, and cell wall [Saccharomyces cerevisiae]	0	auto - low confidence	0	0	HFPFK	iTRAQ8plex@N-term; Phe->Tyr@2; iTRAQ8plex(K)@5		-0.000965087	1298.76	1299.77	1298.76	1299.77	1	6	7.1.4.129.3	12.8	0.742322	0.291546	0.548124	0.332508	0.886626	0.384732	1.60122	0.295213	0.66266	0.329257	1.19267	0.218041			132123	329.79	215753	325.03	118031	345.56	238084	375.29
2	gi|417149; gi|312352; gi|144228166	87.75	87.75	72.9	62.93	61.68	RecName: Full=Heat shock protein SSA1; AltName: Full=Heat shock protein YG100; unnamed protein product [Saccharomyces cerevisiae]; ATPase involved in protein folding and nuclear localization signal (NLS)-directed nuclear transport; member of heat shock protein 70 (HSP70) family; forms a chaperone complex with Ydj1p; localized to the nucleus, cytoplasm, and cell wall [Saccharomyces cerevisiae]	0	auto - low confidence	0	0	HFPFK	iTRAQ8plex@N-term; Phe->Tyr@2; iTRAQ8plex(K)@5		-0.00646824	1298.75	1299.76	1298.76	1299.77	1	6	12.1.4.110.2	10.9	1.52112	0.197669	0.664346	0.268951	0.50217	0.267474	0.748249	0.173149	0.769081	0.285355	1.14205	0.199663			112502	135.91	89653.7	140.27	56922.9	135.84	94734.2	117.51
2	gi|417149; gi|312352; gi|144228166	87.75	87.75	72.9	62.93	61.68	RecName: Full=Heat shock protein SSA1; AltName: Full=Heat shock protein YG100; unnamed protein product [Saccharomyces cerevisiae]; ATPase involved in protein folding and nuclear localization signal (NLS)-directed nuclear transport; member of heat shock protein 70 (HSP70) family; forms a chaperone complex with Ydj1p; localized to the nucleus, cytoplasm, and cell wall [Saccharomyces cerevisiae]	0	auto - shared MS/MS	0	99	IINEPTAAAIAYGLDK	iTRAQ8plex@N-term; iTRAQ8plex(K)@16		0.00649271	2267.31	2268.31	2267.3	2268.31	1	28	9.1.4.231.2	23	0.847725	0.320553	0.782683	0.424997	0.77095	0.444133	0.975057	0.35076	0.658021	0.40043	0.829396	0.293466			89056.9	235.34	127345	231.06	69178.2	246.94	97723.1	225.4
2	gi|417149; gi|312352; gi|144228166	87.75	87.75	72.9	62.93	61.68	RecName: Full=Heat shock protein SSA1; AltName: Full=Heat shock protein YG100; unnamed protein product [Saccharomyces cerevisiae]; ATPase involved in protein folding and nuclear localization signal (NLS)-directed nuclear transport; member of heat shock protein 70 (HSP70) family; forms a chaperone complex with Ydj1p; localized to the nucleus, cytoplasm, and cell wall [Saccharomyces cerevisiae]	0	auto - shared MS/MS	0	99	IINEPTAAAIAYGLDK	iTRAQ8plex@N-term; iTRAQ8plex(K)@16		-0.0141712	2267.28	2268.29	2267.3	2268.31	1	17	2.1.4.246.4	24.5	0.814388	1.07331	1.13057	1.39111	1.25272	1.25535	1.09685	1.318	1.02717	1.16192	0.896303	1.22934			426.5	3.54	634.83	4.32	538.33	5.07	526.46	5.39
2	gi|417149; gi|312352; gi|144228166	87.75	87.75	72.9	62.93	61.68	RecName: Full=Heat shock protein SSA1; AltName: Full=Heat shock protein YG100; unnamed protein product [Saccharomyces cerevisiae]; ATPase involved in protein folding and nuclear localization signal (NLS)-directed nuclear transport; member of heat shock protein 70 (HSP70) family; forms a chaperone complex with Ydj1p; localized to the nucleus, cytoplasm, and cell wall [Saccharomyces cerevisiae]	0	auto - discordant peptide type	0	97.98	IINEPTAAAIAYGLDK	Carbamidomethyl@N-term; iTRAQ8plex(K)@16		-0.031395	2020.08	2021.09	2020.11	2021.12	1	16	8.1.4.217.9	21.6	0.800256	0.383929	0.917685	0.441628	0.97426	0.478248	1.05092	0.411189	0.784986	0.416365	0.843872	0.337218			28724.5	91.46	43510.4	93.34	28197	100.62	33972.2	88.39
2	gi|417149; gi|312352; gi|144228166	87.75	87.75	72.9	62.93	61.68	RecName: Full=Heat shock protein SSA1; AltName: Full=Heat shock protein YG100; unnamed protein product [Saccharomyces cerevisiae]; ATPase involved in protein folding and nuclear localization signal (NLS)-directed nuclear transport; member of heat shock protein 70 (HSP70) family; forms a chaperone complex with Ydj1p; localized to the nucleus, cytoplasm, and cell wall [Saccharomyces cerevisiae]	0	auto - discordant peptide type	0	23.54	IINEPTAAAIAYGLDK	iTRAQ8plex@N-term; Ile->Val@2; iTRAQ8plex(K)@16		-0.033357	2253.25	2254.26	2253.28	2254.29	1	13	9.1.4.217.12	21.6	0.80454	0.873968	0.857677	0.686377	1.24163	0.863644	1.43304	0.829945	1.00577	0.739002	1.15686	0.699322			17673	122.67	26627.6	141.41	22109.4	113.62	28501.4	129.68
2	gi|417149; gi|312352; gi|144228166	87.75	87.75	72.9	62.93	61.68	RecName: Full=Heat shock protein SSA1; AltName: Full=Heat shock protein YG100; unnamed protein product [Saccharomyces cerevisiae]; ATPase involved in protein folding and nuclear localization signal (NLS)-directed nuclear transport; member of heat shock protein 70 (HSP70) family; forms a chaperone complex with Ydj1p; localized to the nucleus, cytoplasm, and cell wall [Saccharomyces cerevisiae]	0	auto - low confidence	0	0	IINEPTAAAIAYGLDK	iTRAQ8plex@N-term; iTRAQ8plex(K)@16		0.000161434	2267.3	2268.31	2267.3	2268.31	1	4	8.1.4.242.8	24.1	0.967463	0.589682	0.576771	0.996088	0.73684	0.98298	1.26462	0.642373	0.717737	0.96295	1.22764	0.611283			4869.05	21.41	6100.7	23.97	3614.87	31.78	6929.52	32.45
2	gi|417149; gi|312352; gi|144228166	87.75	87.75	72.9	62.93	61.68	RecName: Full=Heat shock protein SSA1; AltName: Full=Heat shock protein YG100; unnamed protein product [Saccharomyces cerevisiae]; ATPase involved in protein folding and nuclear localization signal (NLS)-directed nuclear transport; member of heat shock protein 70 (HSP70) family; forms a chaperone complex with Ydj1p; localized to the nucleus, cytoplasm, and cell wall [Saccharomyces cerevisiae]	0	auto - discordant peptide type	0	96.84	ITITNDK	iTRAQ8plex@N-term; Deamidated(N)@5; iTRAQ8plex(K)@7		-0.0082813	1412.83	1413.83	1412.83	1413.84	1	12	9.1.4.44.3	4.3	1.24044	0.192798	0.913277	0.215502	0.763461	0.205844	0.827511	0.189218	0.953497	0.218652	1.02997	0.203077			550264	693.14	537733	784.87	423286	689.12	512442	723.55
2	gi|417149; gi|312352; gi|144228166	87.75	87.75	72.9	62.93	61.68	RecName: Full=Heat shock protein SSA1; AltName: Full=Heat shock protein YG100; unnamed protein product [Saccharomyces cerevisiae]; ATPase involved in protein folding and nuclear localization signal (NLS)-directed nuclear transport; member of heat shock protein 70 (HSP70) family; forms a chaperone complex with Ydj1p; localized to the nucleus, cytoplasm, and cell wall [Saccharomyces cerevisiae]	0	auto - discordant peptide type	0	25.08	ITITNDKGR	iTRAQ8plex@N-term; Deamidated(N)@5; iTRAQ8plex(K)@7	missed K-G@7	0.0328538	1625.99	1627	1625.96	1626.96	1	5	3.1.7.95.4	9.4	1.28102	0.239494	100		0.646103	0.280627	0.01		0.833328	0.326819	0.01				3676.7	4.45	3479.14	7.19	2393.51	6.06	0	131.92
2	gi|417149; gi|312352; gi|144228166	87.75	87.75	72.9	62.93	61.68	RecName: Full=Heat shock protein SSA1; AltName: Full=Heat shock protein YG100; unnamed protein product [Saccharomyces cerevisiae]; ATPase involved in protein folding and nuclear localization signal (NLS)-directed nuclear transport; member of heat shock protein 70 (HSP70) family; forms a chaperone complex with Ydj1p; localized to the nucleus, cytoplasm, and cell wall [Saccharomyces cerevisiae]	0	auto - low confidence	0	0	ITITNDKGR	No iTRAQ8plex@N-term; iTRAQ8plex(K)@7	missed K-G@7	-0.133491	1320.63	1321.64	1320.77	1321.77	1	6	2.1.4.180.10	17.9	0.794818	3.25733	1.04021	2.9871	1.36762	3.32399	1.30147	2.77897	1.09444	3.43661	1.03796	2.91274			220.81	4.9	336.76	8.03	304.27	7.53	323.41	5.41
2	gi|417149; gi|312352; gi|144228166	87.75	87.75	72.9	62.93	61.68	RecName: Full=Heat shock protein SSA1; AltName: Full=Heat shock protein YG100; unnamed protein product [Saccharomyces cerevisiae]; ATPase involved in protein folding and nuclear localization signal (NLS)-directed nuclear transport; member of heat shock protein 70 (HSP70) family; forms a chaperone complex with Ydj1p; localized to the nucleus, cytoplasm, and cell wall [Saccharomyces cerevisiae]	0	auto - low confidence	0	0	ITITNDKGR	iTRAQ8plex@N-term; Deamidated(N)@5; iTRAQ8plex(K)@7	missed K-G@7	-0.0598067	1625.9	1626.9	1625.96	1626.96	1	5	9.1.4.236.3	23.5	0.86278	0.519409	0.765653	0.555995	0.948283	0.606154	1.22601	0.552941	0.823752	0.522659	1.06138	0.459884			26533.2	113.2	37278.5	110.44	25351.5	109.16	36608.7	128.77
2	gi|417149; gi|312352; gi|144228166	87.75	87.75	72.9	62.93	61.68	RecName: Full=Heat shock protein SSA1; AltName: Full=Heat shock protein YG100; unnamed protein product [Saccharomyces cerevisiae]; ATPase involved in protein folding and nuclear localization signal (NLS)-directed nuclear transport; member of heat shock protein 70 (HSP70) family; forms a chaperone complex with Ydj1p; localized to the nucleus, cytoplasm, and cell wall [Saccharomyces cerevisiae]	0	auto - low confidence	0	0	KAEETISWLDSNTTASKEEFDDK	iTRAQ8plex@N-term; iTRAQ8plex(K)@1; iTRAQ8plex(K)@17; iTRAQ8plex(K)@23	missed K-A@1	-0.0586061	3859.98	3860.99	3860.04	3861.05	1	6	7.1.4.265.1	26.4	0.771742	0.514672	1.29435	1.55773	0.674301	1.31193	0.515693	0.990354	0.523943	1.3079	0.399338	0.985013			4036.59	14.98	6340.33	22.61	2742.48	34.51	2342.64	21.51
2	gi|417149; gi|312352; gi|144228166	87.75	87.75	72.9	62.93	61.68	RecName: Full=Heat shock protein SSA1; AltName: Full=Heat shock protein YG100; unnamed protein product [Saccharomyces cerevisiae]; ATPase involved in protein folding and nuclear localization signal (NLS)-directed nuclear transport; member of heat shock protein 70 (HSP70) family; forms a chaperone complex with Ydj1p; localized to the nucleus, cytoplasm, and cell wall [Saccharomyces cerevisiae]	0	auto - low confidence	0	0	KEEDEKESQR	iTRAQ8plex@N-term; iTRAQ8plex(K)@1; iTRAQ8plex(K)@6	cleaved F-K@N-term	-0.088737	2189.12	2190.12	2189.21	2190.21	1	5	4.1.7.100.6	9.9	0.01		1.40994	0.174967	100		100		0.980747	0.154945	0.686223	0.177068			0	73.25	7236.76	8.05	5859.34	6.32	4594.76	6.33
2	gi|417149; gi|312352; gi|144228166	87.75	87.75	72.9	62.93	61.68	RecName: Full=Heat shock protein SSA1; AltName: Full=Heat shock protein YG100; unnamed protein product [Saccharomyces cerevisiae]; ATPase involved in protein folding and nuclear localization signal (NLS)-directed nuclear transport; member of heat shock protein 70 (HSP70) family; forms a chaperone complex with Ydj1p; localized to the nucleus, cytoplasm, and cell wall [Saccharomyces cerevisiae]	0	auto - low confidence	0	0	KNKK	iTRAQ8plex@N-term; iTRAQ8plex(K)@1; iTRAQ8plex(K)@3; iTRAQ8plex(K)@4	missed K-N@1; missed K-K@3	-0.0344599	1733.13	1734.13	1733.16	1734.17	1	6	7.1.4.142.6	14.1	1.25171	0.122528	1.24935	0.0742272	1.81797	0.100051	1.44043	0.101948	2.29112	0.100645	1.80914	0.10253			131617	113.58	127461	110.87	241086	122.06	213355	115.81
2	gi|417149; gi|312352; gi|144228166	87.75	87.75	72.9	62.93	61.68	RecName: Full=Heat shock protein SSA1; AltName: Full=Heat shock protein YG100; unnamed protein product [Saccharomyces cerevisiae]; ATPase involved in protein folding and nuclear localization signal (NLS)-directed nuclear transport; member of heat shock protein 70 (HSP70) family; forms a chaperone complex with Ydj1p; localized to the nucleus, cytoplasm, and cell wall [Saccharomyces cerevisiae]	0	auto - discordant peptide type	0	60.36	LEQADKDTVTK	iTRAQ8plex@N-term; iTRAQ8plex(K)@6; Thr->Ala@8; iTRAQ8plex(K)@11		-0.0116394	2129.23	2130.24	2129.25	2130.25	1	11	4.1.7.126.8	12.5	1.08639	0.0835512	0.639829	0.142875	0.476844	0.139632	0.737737	0.0913039	0.521579	0.138049	0.804201	0.0888644			11032.5	6.72	12310	7.04	5300.59	6.66	9159.55	6.23
2	gi|417149; gi|312352; gi|144228166	87.75	87.75	72.9	62.93	61.68	RecName: Full=Heat shock protein SSA1; AltName: Full=Heat shock protein YG100; unnamed protein product [Saccharomyces cerevisiae]; ATPase involved in protein folding and nuclear localization signal (NLS)-directed nuclear transport; member of heat shock protein 70 (HSP70) family; forms a chaperone complex with Ydj1p; localized to the nucleus, cytoplasm, and cell wall [Saccharomyces cerevisiae]	0	auto - low confidence	0	0	LEQADKDTVTK	iTRAQ8plex@N-term; iTRAQ8plex(K)@6; iTRAQ8plex(K)@11		0.0111904	2159.27	2160.28	2159.26	2160.26	1	5	5.1.4.117.9	11.6	1.28712	0.191839	0.670242	0.226019	0.591114	0.220057	0.873029	0.182417	0.766036	0.233689	1.12752	0.198649			5019.12	6.21	4726.91	6.93	2989.33	5.44	4931.24	6.61
2	gi|417149; gi|312352; gi|144228166	87.75	87.75	72.9	62.93	61.68	RecName: Full=Heat shock protein SSA1; AltName: Full=Heat shock protein YG100; unnamed protein product [Saccharomyces cerevisiae]; ATPase involved in protein folding and nuclear localization signal (NLS)-directed nuclear transport; member of heat shock protein 70 (HSP70) family; forms a chaperone complex with Ydj1p; localized to the nucleus, cytoplasm, and cell wall [Saccharomyces cerevisiae]	0	auto - shared MS/MS	0	99	LIDVDGKPQIQVEFK	iTRAQ8plex@N-term; iTRAQ8plex(K)@7; iTRAQ8plex(K)@15		0.0551534	2640.62	2641.62	2640.56	2641.57	1	24	3.1.7.222.4	22.1	0.881793	0.11881	0.539496	0.178786	0.604844	0.177293	1.1098	0.130475	0.536993	0.17046	0.981949	0.121026			24116.9	21.9	33153.1	25.4	14697.4	22.38	30120.8	28.22
2	gi|417149; gi|312352; gi|144228166	87.75	87.75	72.9	62.93	61.68	RecName: Full=Heat shock protein SSA1; AltName: Full=Heat shock protein YG100; unnamed protein product [Saccharomyces cerevisiae]; ATPase involved in protein folding and nuclear localization signal (NLS)-directed nuclear transport; member of heat shock protein 70 (HSP70) family; forms a chaperone complex with Ydj1p; localized to the nucleus, cytoplasm, and cell wall [Saccharomyces cerevisiae]	0	auto - shared MS/MS	0	97.69	LIDVDGKPQIQVEFK	iTRAQ8plex@N-term; iTRAQ8plex(K)@7; iTRAQ8plex(K)@15		-0.00828157	2640.55	2641.56	2640.56	2641.57	1	9	7.1.4.231.1	23	1.1854	0.401794	0.776392	0.476238	0.637329	0.48188	0.812591	0.397457	0.760652	0.479863	0.966526	0.395011			19194.4	54.86	19628.2	55.43	12325.8	47.82	17552.8	48.48
2	gi|417149; gi|312352; gi|144228166	87.75	87.75	72.9	62.93	61.68	RecName: Full=Heat shock protein SSA1; AltName: Full=Heat shock protein YG100; unnamed protein product [Saccharomyces cerevisiae]; ATPase involved in protein folding and nuclear localization signal (NLS)-directed nuclear transport; member of heat shock protein 70 (HSP70) family; forms a chaperone complex with Ydj1p; localized to the nucleus, cytoplasm, and cell wall [Saccharomyces cerevisiae]	0	auto - shared MS/MS	0	76.65	LIDVDGKPQIQVEFK	iTRAQ8plex@N-term; iTRAQ8plex(K)@7; iTRAQ8plex(K)@15		-0.000179311	2640.56	2641.57	2640.56	2641.57	1	8	8.1.4.227.3	22.6	1.37321	0.36454	0.72789	0.590902	0.544736	0.558553	0.740815	0.388169	0.75315	0.575656	1.02076	0.412399			33705	80.29	29752.7	82.1	18499.3	93.46	28099.8	86.12
2	gi|417149; gi|312352; gi|144228166	87.75	87.75	72.9	62.93	61.68	RecName: Full=Heat shock protein SSA1; AltName: Full=Heat shock protein YG100; unnamed protein product [Saccharomyces cerevisiae]; ATPase involved in protein folding and nuclear localization signal (NLS)-directed nuclear transport; member of heat shock protein 70 (HSP70) family; forms a chaperone complex with Ydj1p; localized to the nucleus, cytoplasm, and cell wall [Saccharomyces cerevisiae]	0	auto - shared MS/MS	0	92.31	LIGDAAK	iTRAQ8plex@N-term; iTRAQ8plex(K)@7		-0.0456854	1294.76	1295.77	1294.81	1295.81	1	10	9.1.4.72.6	7.1	1.11823	0.274964	1.11691	0.270635	1.10041	0.291762	0.975268	0.281396	1.23892	0.263941	1.09429	0.252435			87406	186.51	94750.2	164.31	96910.3	192.83	95932.3	175.98
2	gi|417149; gi|312352; gi|144228166	87.75	87.75	72.9	62.93	61.68	RecName: Full=Heat shock protein SSA1; AltName: Full=Heat shock protein YG100; unnamed protein product [Saccharomyces cerevisiae]; ATPase involved in protein folding and nuclear localization signal (NLS)-directed nuclear transport; member of heat shock protein 70 (HSP70) family; forms a chaperone complex with Ydj1p; localized to the nucleus, cytoplasm, and cell wall [Saccharomyces cerevisiae]	0	auto - shared MS/MS	0	40.11	LIGDAAK	iTRAQ8plex@N-term; iTRAQ8plex(K)@7		-0.042956	1294.76	1295.77	1294.81	1295.81	1	8	11.1.4.87.3	8.6	1.35048	0.20198	0.742601	0.216513	0.750374	0.214761	1.00026	0.194815	1.02029	0.222982	1.35543	0.203841			196529	268.02	176404	262.82	148587	246.51	221228	307.77
2	gi|417149; gi|312352; gi|144228166	87.75	87.75	72.9	62.93	61.68	RecName: Full=Heat shock protein SSA1; AltName: Full=Heat shock protein YG100; unnamed protein product [Saccharomyces cerevisiae]; ATPase involved in protein folding and nuclear localization signal (NLS)-directed nuclear transport; member of heat shock protein 70 (HSP70) family; forms a chaperone complex with Ydj1p; localized to the nucleus, cytoplasm, and cell wall [Saccharomyces cerevisiae]	0	auto - low confidence	0	0	LIPRNSTIP	iTRAQ8plex@N-term; Deamidated(N)@5	cleaved P-T@C-term; missed R-N@4	0.123557	1314.9	1315.91	1314.78	1315.79	1	7	7.1.4.98.4	9.7	1.11375	0.114363	1.06931	0.109589	1.15843	0.112719	1.07239	0.113865	1.29902	0.110107	1.19845	0.11128			137295	113.47	149430	118.12	160251	122.83	165695	129.78
2	gi|417149; gi|312352; gi|144228166	87.75	87.75	72.9	62.93	61.68	RecName: Full=Heat shock protein SSA1; AltName: Full=Heat shock protein YG100; unnamed protein product [Saccharomyces cerevisiae]; ATPase involved in protein folding and nuclear localization signal (NLS)-directed nuclear transport; member of heat shock protein 70 (HSP70) family; forms a chaperone complex with Ydj1p; localized to the nucleus, cytoplasm, and cell wall [Saccharomyces cerevisiae]	0	auto - shared MS/MS	0	99	LSKEDIEK	iTRAQ8plex@N-term; iTRAQ8plex(K)@3; iTRAQ8plex(K)@8		-0.0198251	1873.11	1874.12	1873.13	1874.14	1	13	5.1.4.130.6	12.9	1.77029	0.124904	1.15383	0.0987177	1.07697	0.0956249	0.923952	0.0989734	1.91958	0.124701	1.64123	0.127287			58890.6	39.93	40324.8	42.3	63903.5	43.09	61234.4	44.15
2	gi|417149; gi|312352; gi|144228166	87.75	87.75	72.9	62.93	61.68	RecName: Full=Heat shock protein SSA1; AltName: Full=Heat shock protein YG100; unnamed protein product [Saccharomyces cerevisiae]; ATPase involved in protein folding and nuclear localization signal (NLS)-directed nuclear transport; member of heat shock protein 70 (HSP70) family; forms a chaperone complex with Ydj1p; localized to the nucleus, cytoplasm, and cell wall [Saccharomyces cerevisiae]	0	auto - discordant peptide type	0	98.27	LSKEDIEK	iTRAQ8plex@N-term; iTRAQ8plex(K)@3; iTRAQ8plex(K)@8		-1.02607	1872.1	1873.11	1873.13	1874.14	1	12	5.1.4.129.1	12.8	1.71342	0.172291	1.00623	0.138709	1.01674	0.139437	1.00023	0.134115	1.754	0.175891	1.71966	0.171703			90902.5	86.69	64310.6	92.28	93123.6	94.73	102324	96.49
2	gi|417149; gi|312352; gi|144228166	87.75	87.75	72.9	62.93	61.68	RecName: Full=Heat shock protein SSA1; AltName: Full=Heat shock protein YG100; unnamed protein product [Saccharomyces cerevisiae]; ATPase involved in protein folding and nuclear localization signal (NLS)-directed nuclear transport; member of heat shock protein 70 (HSP70) family; forms a chaperone complex with Ydj1p; localized to the nucleus, cytoplasm, and cell wall [Saccharomyces cerevisiae]	0	auto - discordant peptide type	0	99	LVNHFIQEFK	iTRAQ8plex@N-term; Deamidated(N)@3; iTRAQ8plex(K)@10		-0.0431567	1883.03	1884.04	1883.08	1884.08	1	17	1.1.4.228.4	22.7	1.45333	0.377808	1.01092	0.476556	0.706639	0.449105	0.691947	0.414052	1.034	0.445427	1.00905	0.41006			2161.27	5.84	1802.66	4.76	1538.8	5.52	1682.99	5.28
2	gi|417149; gi|312352; gi|144228166	87.75	87.75	72.9	62.93	61.68	RecName: Full=Heat shock protein SSA1; AltName: Full=Heat shock protein YG100; unnamed protein product [Saccharomyces cerevisiae]; ATPase involved in protein folding and nuclear localization signal (NLS)-directed nuclear transport; member of heat shock protein 70 (HSP70) family; forms a chaperone complex with Ydj1p; localized to the nucleus, cytoplasm, and cell wall [Saccharomyces cerevisiae]	0	auto - discordant peptide type	0	99	LVNHFIQEFK	iTRAQ8plex@N-term; Deamidated(N)@3; iTRAQ8plex(K)@10		0.0384728	1883.11	1884.12	1883.08	1884.08	1	18	4.1.7.220.2	21.9	1.49095	0.151746	0.876226	0.226424	0.615367	0.215331	0.695197	0.146806	0.923751	0.229658	1.04003	0.167115			28363.2	25.88	23060.2	27.96	17585.9	34.3	22190.3	25.52
2	gi|417149; gi|312352; gi|144228166	87.75	87.75	72.9	62.93	61.68	RecName: Full=Heat shock protein SSA1; AltName: Full=Heat shock protein YG100; unnamed protein product [Saccharomyces cerevisiae]; ATPase involved in protein folding and nuclear localization signal (NLS)-directed nuclear transport; member of heat shock protein 70 (HSP70) family; forms a chaperone complex with Ydj1p; localized to the nucleus, cytoplasm, and cell wall [Saccharomyces cerevisiae]	0	auto - shared MS/MS	0	99	LVNHFIQEFK	iTRAQ8plex@N-term; iTRAQ8plex(K)@10		0.025745	1882.12	1883.13	1882.09	1883.1	1	16	2.1.4.286.3	28.5	0.864061	0.902838	0.944884	1.70456	0.607843	1.58819	0.636799	1.15634	0.528803	1.54386	0.552107	1.09466			615.37	4.25	863.3	5.02	376.88	5.39	441	4.09
2	gi|417149; gi|312352; gi|144228166	87.75	87.75	72.9	62.93	61.68	RecName: Full=Heat shock protein SSA1; AltName: Full=Heat shock protein YG100; unnamed protein product [Saccharomyces cerevisiae]; ATPase involved in protein folding and nuclear localization signal (NLS)-directed nuclear transport; member of heat shock protein 70 (HSP70) family; forms a chaperone complex with Ydj1p; localized to the nucleus, cytoplasm, and cell wall [Saccharomyces cerevisiae]	0	auto - shared MS/MS	0	99	LVNHFIQEFK	iTRAQ8plex@N-term; iTRAQ8plex(K)@10		0.067512	1882.16	1883.17	1882.09	1883.1	1	17	7.1.4.287.2	28.6	0.810457	0.329864	1.39102	0.436969	0.95781	0.413444	0.681607	0.421099	0.781569	0.349897	0.554295	0.358909			27176.5	76.22	40647.5	70.58	26227	79.67	20846.2	65.48
2	gi|417149; gi|312352; gi|144228166	87.75	87.75	72.9	62.93	61.68	RecName: Full=Heat shock protein SSA1; AltName: Full=Heat shock protein YG100; unnamed protein product [Saccharomyces cerevisiae]; ATPase involved in protein folding and nuclear localization signal (NLS)-directed nuclear transport; member of heat shock protein 70 (HSP70) family; forms a chaperone complex with Ydj1p; localized to the nucleus, cytoplasm, and cell wall [Saccharomyces cerevisiae]	0	auto - discordant peptide type	0	99	LVNHFIQEFK	iTRAQ8plex@N-term; Deamidated(N)@3; iTRAQ8plex(K)@10		-0.022809	1883.05	1884.06	1883.08	1884.08	1	12	7.1.4.226.8	22.5	1.37167	0.279546	0.773574	0.366901	0.709044	0.370134	0.907321	0.282122	0.979224	0.364924	1.24879	0.275251			13114.1	26.55	11589.3	22.34	9368.84	29.03	13390.5	26.31
2	gi|417149; gi|312352; gi|144228166	87.75	87.75	72.9	62.93	61.68	RecName: Full=Heat shock protein SSA1; AltName: Full=Heat shock protein YG100; unnamed protein product [Saccharomyces cerevisiae]; ATPase involved in protein folding and nuclear localization signal (NLS)-directed nuclear transport; member of heat shock protein 70 (HSP70) family; forms a chaperone complex with Ydj1p; localized to the nucleus, cytoplasm, and cell wall [Saccharomyces cerevisiae]	0	auto - discordant peptide type	0	99	LVNHFIQEFK	Carbamidomethyl@N-term; iTRAQ8plex(K)@10		-0.0140454	1634.89	1635.9	1634.91	1635.92	1	12	5.1.4.200.2	19.9	1.03657	0.199737	1.24567	0.222964	1.21634	0.216874	0.966585	0.223286	1.26944	0.199378	1.00535	0.206333			3522.43	5.41	4119.2	5.26	4316.9	6.61	3831.62	6.21
2	gi|417149; gi|312352; gi|144228166	87.75	87.75	72.9	62.93	61.68	RecName: Full=Heat shock protein SSA1; AltName: Full=Heat shock protein YG100; unnamed protein product [Saccharomyces cerevisiae]; ATPase involved in protein folding and nuclear localization signal (NLS)-directed nuclear transport; member of heat shock protein 70 (HSP70) family; forms a chaperone complex with Ydj1p; localized to the nucleus, cytoplasm, and cell wall [Saccharomyces cerevisiae]	0	auto - shared MS/MS	0	98.1	LVNHFIQEFK	iTRAQ8plex@N-term; iTRAQ8plex(K)@10		-0.00493605	1882.09	1883.1	1882.09	1883.1	1	9	5.1.4.282.1	28.1	0.01		1.40943	0.841098	100		100		0.639857	0.751329	0.447865	0.468858			0	31.54	3116.43	6.11	1646.22	11.94	1291.39	5.5
2	gi|417149; gi|312352; gi|144228166	87.75	87.75	72.9	62.93	61.68	RecName: Full=Heat shock protein SSA1; AltName: Full=Heat shock protein YG100; unnamed protein product [Saccharomyces cerevisiae]; ATPase involved in protein folding and nuclear localization signal (NLS)-directed nuclear transport; member of heat shock protein 70 (HSP70) family; forms a chaperone complex with Ydj1p; localized to the nucleus, cytoplasm, and cell wall [Saccharomyces cerevisiae]	0	auto - discordant peptide type	0	97.64	LVNHFIQEFK	iTRAQ8plex@N-term; iTRAQ8plex(K)@10		-0.994698	1881.1	1882.11	1882.09	1883.1	1	10	5.1.4.283.3	28.2	0.01		0.659352	0.783878	100		100		0.498251	0.765485	0.745485	0.381019			0	29.88	2951.95	7.13	1214.24	8.82	2036.11	6
2	gi|417149; gi|312352; gi|144228166	87.75	87.75	72.9	62.93	61.68	RecName: Full=Heat shock protein SSA1; AltName: Full=Heat shock protein YG100; unnamed protein product [Saccharomyces cerevisiae]; ATPase involved in protein folding and nuclear localization signal (NLS)-directed nuclear transport; member of heat shock protein 70 (HSP70) family; forms a chaperone complex with Ydj1p; localized to the nucleus, cytoplasm, and cell wall [Saccharomyces cerevisiae]	0	auto - discordant peptide type	0	22.48	LVNHFIQEFK	iTRAQ8plex@N-term; Deamidated(N)@3; Deamidated(Q)@7; iTRAQ8plex(K)@10		0.0113887	1884.07	1885.08	1884.06	1885.07	1	7	4.1.7.224.5	22.3	1.35082	0.124793	1.14581	0.209878	0.615885	0.150382	0.53208	0.192195	0.837635	0.150609	0.721191	0.192372			8631.65	7.6	7745.81	6.85	5356.35	6.53	5168.57	8.83
2	gi|417149; gi|312352; gi|144228166	87.75	87.75	72.9	62.93	61.68	RecName: Full=Heat shock protein SSA1; AltName: Full=Heat shock protein YG100; unnamed protein product [Saccharomyces cerevisiae]; ATPase involved in protein folding and nuclear localization signal (NLS)-directed nuclear transport; member of heat shock protein 70 (HSP70) family; forms a chaperone complex with Ydj1p; localized to the nucleus, cytoplasm, and cell wall [Saccharomyces cerevisiae]	0	auto - discordant peptide type	0	15.21	LVNHFIQEFK	Carbamidomethyl@N-term; Deamidated(N)@3; iTRAQ8plex(K)@10		-0.00167721	1635.89	1636.9	1635.89	1636.9	1	7	4.1.7.198.9	19.7	1.18085	0.693001	0.71004	0.860797	0.754243	0.915626	1.05152	0.810394	0.896737	0.751322	1.24592	0.61875			1276.75	7.84	1310.63	4.21	970.27	6.59	1510.86	7.99
2	gi|417149; gi|312352; gi|144228166	87.75	87.75	72.9	62.93	61.68	RecName: Full=Heat shock protein SSA1; AltName: Full=Heat shock protein YG100; unnamed protein product [Saccharomyces cerevisiae]; ATPase involved in protein folding and nuclear localization signal (NLS)-directed nuclear transport; member of heat shock protein 70 (HSP70) family; forms a chaperone complex with Ydj1p; localized to the nucleus, cytoplasm, and cell wall [Saccharomyces cerevisiae]	0	auto - low confidence	0	0	LVNHFIQEFK	iTRAQ8plex@N-term; Deamidated(N)@3; iTRAQ8plex(K)@10		-0.0242113	1883.05	1884.06	1883.08	1884.08	1	6	9.1.4.202.6	20.1	1.1172	0.219278	0.857461	0.263334	0.861761	0.261072	0.99486	0.224658	0.969338	0.258759	1.11524	0.221966			87081.8	136.7	94485.9	144.66	75611.8	157.73	97496.6	156.69
2	gi|417149; gi|312352; gi|144228166	87.75	87.75	72.9	62.93	61.68	RecName: Full=Heat shock protein SSA1; AltName: Full=Heat shock protein YG100; unnamed protein product [Saccharomyces cerevisiae]; ATPase involved in protein folding and nuclear localization signal (NLS)-directed nuclear transport; member of heat shock protein 70 (HSP70) family; forms a chaperone complex with Ydj1p; localized to the nucleus, cytoplasm, and cell wall [Saccharomyces cerevisiae]	0	auto - low confidence	0	0	LVTDYFNGK	iTRAQ8plex@N-term; Deamidated(N)@7; iTRAQ8plex(K)@9		-0.101572	1664.82	1665.83	1664.92	1665.93	1	4	4.1.7.204.8	20.3	0.98037	0.222469	1.23465	0.308268	0.806178	0.246704	0.646363	0.298026	0.795754	0.236013	0.635834	0.289239			4047	6.69	5003.95	7.45	3287.3	6.02	2943.81	7.3
2	gi|417149; gi|312352; gi|144228166	87.75	87.75	72.9	62.93	61.68	RecName: Full=Heat shock protein SSA1; AltName: Full=Heat shock protein YG100; unnamed protein product [Saccharomyces cerevisiae]; ATPase involved in protein folding and nuclear localization signal (NLS)-directed nuclear transport; member of heat shock protein 70 (HSP70) family; forms a chaperone complex with Ydj1p; localized to the nucleus, cytoplasm, and cell wall [Saccharomyces cerevisiae]	0	auto - discordant peptide type	0	99	LVTDYFNGKEPNR	iTRAQ8plex@N-term; Deamidated(N)@7; iTRAQ8plex(K)@9		0.027056	2161.19	2162.2	2161.16	2162.17	1	14	4.1.7.197.1	19.6	1.41754	0.133213	0.876668	0.165744	0.793917	0.164293	0.896456	0.145925	1.1331	0.15467	1.27509	0.135			20026.1	20.43	17125	14.67	16019.4	20.63	20203.4	21.08
2	gi|417149; gi|312352; gi|144228166	87.75	87.75	72.9	62.93	61.68	RecName: Full=Heat shock protein SSA1; AltName: Full=Heat shock protein YG100; unnamed protein product [Saccharomyces cerevisiae]; ATPase involved in protein folding and nuclear localization signal (NLS)-directed nuclear transport; member of heat shock protein 70 (HSP70) family; forms a chaperone complex with Ydj1p; localized to the nucleus, cytoplasm, and cell wall [Saccharomyces cerevisiae]	0	auto - discordant peptide type	0	97.48	LVTDYFNGKEPNR	iTRAQ8plex@N-term; Deamidated(N)@7; iTRAQ8plex(K)@9		0.00100964	2161.16	2162.17	2161.16	2162.17	1	10	8.1.4.187.1	18.6	1.20706	0.38492	0.920005	0.466451	0.69645	0.439293	0.749358	0.409866	0.846402	0.444691	0.907601	0.415646			32290	86.46	32427.2	89.67	22658.6	78.91	27230.6	84.5
2	gi|417149; gi|312352; gi|144228166	87.75	87.75	72.9	62.93	61.68	RecName: Full=Heat shock protein SSA1; AltName: Full=Heat shock protein YG100; unnamed protein product [Saccharomyces cerevisiae]; ATPase involved in protein folding and nuclear localization signal (NLS)-directed nuclear transport; member of heat shock protein 70 (HSP70) family; forms a chaperone complex with Ydj1p; localized to the nucleus, cytoplasm, and cell wall [Saccharomyces cerevisiae]	0	auto - discordant peptide type	0	45.48	LVTDYFNGKEPNR	iTRAQ8plex@N-term; Tyr->His@5; Deamidated(N)@7; iTRAQ8plex(K)@9		0.0666044	2135.22	2136.23	2135.16	2136.17	1	8	3.1.7.222.8	22.1	1.36252	0.139869	0.646519	0.212114	0.592299	0.220827	0.906879	0.13632	0.812533	0.214412	1.23985	0.125663			10224.7	10.81	9096.58	8.33	6101.92	11.83	10435.2	8.98
2	gi|417149; gi|312352; gi|144228166	87.75	87.75	72.9	62.93	61.68	RecName: Full=Heat shock protein SSA1; AltName: Full=Heat shock protein YG100; unnamed protein product [Saccharomyces cerevisiae]; ATPase involved in protein folding and nuclear localization signal (NLS)-directed nuclear transport; member of heat shock protein 70 (HSP70) family; forms a chaperone complex with Ydj1p; localized to the nucleus, cytoplasm, and cell wall [Saccharomyces cerevisiae]	0	auto - low confidence	0	0	LVTDYFNGKEPNR	iTRAQ8plex@N-term; Deamidated(N)@7; iTRAQ8plex(K)@9		0.0582741	2161.22	2162.23	2161.16	2162.17	1	4	5.1.4.195.4	19.4	0.960181	0.334533	2.29941	0.400275	1.43569	0.299536	0.618062	0.428302	1.38794	0.297807	0.595473	0.427095			2449.09	5.82	3091.87	7.28	3542.74	6.46	1703.48	6.07
2	gi|417149; gi|312352; gi|144228166	87.75	87.75	72.9	62.93	61.68	RecName: Full=Heat shock protein SSA1; AltName: Full=Heat shock protein YG100; unnamed protein product [Saccharomyces cerevisiae]; ATPase involved in protein folding and nuclear localization signal (NLS)-directed nuclear transport; member of heat shock protein 70 (HSP70) family; forms a chaperone complex with Ydj1p; localized to the nucleus, cytoplasm, and cell wall [Saccharomyces cerevisiae]	0	auto - discordant peptide type	0	94.9	MKETAESYLGAK	iTRAQ8plex@N-term; Dethiomethyl(M)@1; iTRAQ8plex(K)@2; iTRAQ8plex(K)@12		-0.0356289	2191.23	2192.23	2191.26	2192.27	1	10	5.1.4.132.6	13.1	0.998681	0.107792	1.08395	0.136794	1.02127	0.137986	0.932655	0.119124	1.02689	0.127049	0.934598	0.106262			7323.93	6.24	8889.7	5.87	7536.32	8.18	7687.15	6.4
2	gi|417149; gi|312352; gi|144228166	87.75	87.75	72.9	62.93	61.68	RecName: Full=Heat shock protein SSA1; AltName: Full=Heat shock protein YG100; unnamed protein product [Saccharomyces cerevisiae]; ATPase involved in protein folding and nuclear localization signal (NLS)-directed nuclear transport; member of heat shock protein 70 (HSP70) family; forms a chaperone complex with Ydj1p; localized to the nucleus, cytoplasm, and cell wall [Saccharomyces cerevisiae]	0	auto - shared MS/MS	0	99	NFNDPEVQADMK	iTRAQ8plex@N-term; iTRAQ8plex(K)@12		-0.0369053	2014.99	2015.99	2015.02	2016.03	1	19	9.1.4.123.3	12.2	1.04304	0.480789	0.806398	0.793215	0.545045	0.709198	0.669071	0.624117	0.572389	0.686168	0.700246	0.597818			135468	491.52	157436	496.64	74395	453.33	102002	517.98
2	gi|417149; gi|312352; gi|144228166	87.75	87.75	72.9	62.93	61.68	RecName: Full=Heat shock protein SSA1; AltName: Full=Heat shock protein YG100; unnamed protein product [Saccharomyces cerevisiae]; ATPase involved in protein folding and nuclear localization signal (NLS)-directed nuclear transport; member of heat shock protein 70 (HSP70) family; forms a chaperone complex with Ydj1p; localized to the nucleus, cytoplasm, and cell wall [Saccharomyces cerevisiae]	0	auto - discordant peptide type	0	99	NFNDPEVQADMK	iTRAQ8plex@N-term; Oxidation(M)@11; iTRAQ8plex(K)@12		-0.041829	2030.98	2031.98	2031.02	2032.03	1	17	10.1.4.44.8	4.3	0.791875	0.565542	1.09422	0.805711	0.964582	0.732197	0.872617	0.722532	0.769049	0.668547	0.693357	0.657947			18798.6	85.01	28776.5	97.73	18270.1	105.21	18460.7	104.03
2	gi|417149; gi|312352; gi|144228166	87.75	87.75	72.9	62.93	61.68	RecName: Full=Heat shock protein SSA1; AltName: Full=Heat shock protein YG100; unnamed protein product [Saccharomyces cerevisiae]; ATPase involved in protein folding and nuclear localization signal (NLS)-directed nuclear transport; member of heat shock protein 70 (HSP70) family; forms a chaperone complex with Ydj1p; localized to the nucleus, cytoplasm, and cell wall [Saccharomyces cerevisiae]	0	auto - shared MS/MS	0	99	NFNDPEVQADMK	iTRAQ8plex@N-term; iTRAQ8plex(K)@12		-0.00215514	2015.02	2016.03	2015.02	2016.03	1	18	10.1.4.124.10	12.3	0.730356	0.404876	0.980936	0.494427	1.11144	0.492676	1.12159	0.476725	0.817297	0.425577	0.821954	0.407005			125529	421.54	208343	471.22	140574	506.77	158445	536.14
2	gi|417149; gi|312352; gi|144228166	87.75	87.75	72.9	62.93	61.68	RecName: Full=Heat shock protein SSA1; AltName: Full=Heat shock protein YG100; unnamed protein product [Saccharomyces cerevisiae]; ATPase involved in protein folding and nuclear localization signal (NLS)-directed nuclear transport; member of heat shock protein 70 (HSP70) family; forms a chaperone complex with Ydj1p; localized to the nucleus, cytoplasm, and cell wall [Saccharomyces cerevisiae]	0	auto - discordant peptide type	0	99	NFNDPEVQADMK	iTRAQ8plex@N-term; Deamidated(N)@3; iTRAQ8plex(K)@12		-0.00215096	2016.01	2017.01	2016.01	2017.02	1	14	9.1.4.127.10	12.6	1.0113	0.271191	0.851391	0.381175	0.752481	0.361704	0.874895	0.304973	0.766187	0.354726	0.887798	0.296663			45132.5	89.44	54097.6	100.15	34218.4	103.54	44437	103.01
2	gi|417149; gi|312352; gi|144228166	87.75	87.75	72.9	62.93	61.68	RecName: Full=Heat shock protein SSA1; AltName: Full=Heat shock protein YG100; unnamed protein product [Saccharomyces cerevisiae]; ATPase involved in protein folding and nuclear localization signal (NLS)-directed nuclear transport; member of heat shock protein 70 (HSP70) family; forms a chaperone complex with Ydj1p; localized to the nucleus, cytoplasm, and cell wall [Saccharomyces cerevisiae]	0	auto - discordant peptide type	0	99	NFNDPEVQADMK	iTRAQ8plex@N-term; Oxidation(M)@11; iTRAQ8plex(K)@12		-0.0499733	2030.97	2031.98	2031.02	2032.03	1	11	9.1.4.61.2	6	0.649617	0.488204	1.80636	0.694822	1.61765	0.551065	0.886478	0.700082	1.05803	0.48063	0.577832	0.646102			21965.7	86.62	40988.1	117.97	35801.7	137.81	21913.6	126.76
2	gi|417149; gi|312352; gi|144228166	87.75	87.75	72.9	62.93	61.68	RecName: Full=Heat shock protein SSA1; AltName: Full=Heat shock protein YG100; unnamed protein product [Saccharomyces cerevisiae]; ATPase involved in protein folding and nuclear localization signal (NLS)-directed nuclear transport; member of heat shock protein 70 (HSP70) family; forms a chaperone complex with Ydj1p; localized to the nucleus, cytoplasm, and cell wall [Saccharomyces cerevisiae]	0	auto - discordant peptide type	0	66.41	NFNDPEVQADMK	iTRAQ8plex@N-term; Deamidated(N)@1; Deamidated(N)@3; iTRAQ8plex(K)@12		0.00294116	2017	2018	2016.99	2018	1	9	9.1.4.126.7	12.5	0.969855	0.437996	0.888888	0.532807	0.76281	0.548687	0.849491	0.483238	0.744872	0.492143	0.82669	0.417931			33292.5	117.87	41611.1	107.3	25588.1	107.26	31827.7	104.68
2	gi|417149; gi|312352; gi|144228166	87.75	87.75	72.9	62.93	61.68	RecName: Full=Heat shock protein SSA1; AltName: Full=Heat shock protein YG100; unnamed protein product [Saccharomyces cerevisiae]; ATPase involved in protein folding and nuclear localization signal (NLS)-directed nuclear transport; member of heat shock protein 70 (HSP70) family; forms a chaperone complex with Ydj1p; localized to the nucleus, cytoplasm, and cell wall [Saccharomyces cerevisiae]	0	auto - discordant peptide type	0	24.74	NFNDPEVQADMK	iTRAQ8plex@N-term; Ala->Gly@9; iTRAQ8plex(K)@12		-0.0192124	2000.99	2002	2001.01	2002.02	1	17	10.1.4.108.10	10.7	0.693013	0.643895	0.849697	0.804093	0.917272	0.865663	1.06862	0.728148	0.640026	0.728675	0.74309	0.558386			76052.4	427.86	133028	416.65	70288.8	462.45	91461.1	422.8
2	gi|417149; gi|312352; gi|144228166	87.75	87.75	72.9	62.93	61.68	RecName: Full=Heat shock protein SSA1; AltName: Full=Heat shock protein YG100; unnamed protein product [Saccharomyces cerevisiae]; ATPase involved in protein folding and nuclear localization signal (NLS)-directed nuclear transport; member of heat shock protein 70 (HSP70) family; forms a chaperone complex with Ydj1p; localized to the nucleus, cytoplasm, and cell wall [Saccharomyces cerevisiae]	0	auto - discordant peptide type	0	24.72	NFNDPEVQADMK	iTRAQ8plex@N-term; Ala->Gly@9; Oxidation(M)@11; iTRAQ8plex(K)@12		-0.0398418	2016.96	2017.97	2017	2018.01	1	11	10.1.4.36.14	3.5	1.3686	0.604065	1.15811	0.653822	0.838539	0.543882	0.716742	0.599382	1.15546	0.658118	0.984272	0.704677			24862.9	83.87	22021.5	110.35	21006.3	89.62	20054.6	99.36
2	gi|417149; gi|312352; gi|144228166	87.75	87.75	72.9	62.93	61.68	RecName: Full=Heat shock protein SSA1; AltName: Full=Heat shock protein YG100; unnamed protein product [Saccharomyces cerevisiae]; ATPase involved in protein folding and nuclear localization signal (NLS)-directed nuclear transport; member of heat shock protein 70 (HSP70) family; forms a chaperone complex with Ydj1p; localized to the nucleus, cytoplasm, and cell wall [Saccharomyces cerevisiae]	0	auto - low confidence	0	0	NFNDPEVQADMK	iTRAQ8plex@N-term; iTRAQ8plex(K)@12		0.139498	2015.16	2016.17	2015.02	2016.03	1	4	4.1.7.115.1	11.4	1.30928	0.123878	1.16427	0.112848	1.10317	0.107426	0.93795	0.11582	1.45423	0.121104	1.23223	0.128608			92968.8	72.67	86074.2	82.72	103337	76.15	98133.4	83.87
2	gi|417149; gi|312352; gi|144228166	87.75	87.75	72.9	62.93	61.68	RecName: Full=Heat shock protein SSA1; AltName: Full=Heat shock protein YG100; unnamed protein product [Saccharomyces cerevisiae]; ATPase involved in protein folding and nuclear localization signal (NLS)-directed nuclear transport; member of heat shock protein 70 (HSP70) family; forms a chaperone complex with Ydj1p; localized to the nucleus, cytoplasm, and cell wall [Saccharomyces cerevisiae]	0	auto - low confidence	0	0	NFNDPEVQADMK	iTRAQ8plex@N-term; Deamidated(N)@3; Oxidation(M)@11; iTRAQ8plex(K)@12		0.0725431	2032.08	2033.08	2032	2033.01	1	6	6.1.5.102.1	10.1	0.799801	0.0673128	0.98664	0.0992521	0.829956	0.0876871	0.832695	0.0894337	0.668337	0.0798975	0.668259	0.0818106			17382.3	9.39	26344.8	10.58	14535.8	10.04	16289	11.61
2	gi|417149; gi|312352; gi|144228166	87.75	87.75	72.9	62.93	61.68	RecName: Full=Heat shock protein SSA1; AltName: Full=Heat shock protein YG100; unnamed protein product [Saccharomyces cerevisiae]; ATPase involved in protein folding and nuclear localization signal (NLS)-directed nuclear transport; member of heat shock protein 70 (HSP70) family; forms a chaperone complex with Ydj1p; localized to the nucleus, cytoplasm, and cell wall [Saccharomyces cerevisiae]	0	auto - shared MS/MS	0	99	NFTPEQISSMVLGK	iTRAQ8plex@N-term; iTRAQ8plex(K)@14		0.0286656	2158.22	2159.23	2158.19	2159.2	1	18	9.1.4.272.8	27.1	0.940619	0.179365	1.01115	0.18962	1.08276	0.202685	1.06	0.187864	1.02543	0.181203	1.00045	0.164458			111762	158.88	144029	157.53	121928	176.15	133321	163.74
2	gi|417149; gi|312352; gi|144228166	87.75	87.75	72.9	62.93	61.68	RecName: Full=Heat shock protein SSA1; AltName: Full=Heat shock protein YG100; unnamed protein product [Saccharomyces cerevisiae]; ATPase involved in protein folding and nuclear localization signal (NLS)-directed nuclear transport; member of heat shock protein 70 (HSP70) family; forms a chaperone complex with Ydj1p; localized to the nucleus, cytoplasm, and cell wall [Saccharomyces cerevisiae]	0	auto - shared MS/MS	0	99	NFTPEQISSMVLGK	iTRAQ8plex@N-term; iTRAQ8plex(K)@14		-0.017993	2158.17	2159.18	2158.19	2159.2	1	23	10.1.4.249.10	24.8	0.654302	0.52243	1.06843	0.556362	1.21301	0.613875	1.12384	0.567999	0.799096	0.509753	0.737837	0.453463			25526.2	112.71	47290.8	132.05	31197.8	133.05	32284.3	115.35
2	gi|417149; gi|312352; gi|144228166	87.75	87.75	72.9	62.93	61.68	RecName: Full=Heat shock protein SSA1; AltName: Full=Heat shock protein YG100; unnamed protein product [Saccharomyces cerevisiae]; ATPase involved in protein folding and nuclear localization signal (NLS)-directed nuclear transport; member of heat shock protein 70 (HSP70) family; forms a chaperone complex with Ydj1p; localized to the nucleus, cytoplasm, and cell wall [Saccharomyces cerevisiae]	0	auto - discordant peptide type	0	99	NFTPEQISSMVLGK	iTRAQ8plex@N-term; Oxidation(M)@10; iTRAQ8plex(K)@14		-0.0167571	2174.17	2175.18	2174.19	2175.19	1	12	9.1.4.207.3	20.6	0.897552	0.225349	0.991288	0.266139	0.994263	0.281611	0.992866	0.23908	0.898502	0.253876	0.894185	0.205688			73992	134.04	99929.7	133.94	74124.4	159.82	82675.2	128.99
2	gi|417149; gi|312352; gi|144228166	87.75	87.75	72.9	62.93	61.68	RecName: Full=Heat shock protein SSA1; AltName: Full=Heat shock protein YG100; unnamed protein product [Saccharomyces cerevisiae]; ATPase involved in protein folding and nuclear localization signal (NLS)-directed nuclear transport; member of heat shock protein 70 (HSP70) family; forms a chaperone complex with Ydj1p; localized to the nucleus, cytoplasm, and cell wall [Saccharomyces cerevisiae]	0	auto - low confidence	0	0	NFTPEQISSMVLGK	iTRAQ8plex@N-term; Oxidation(M)@10; iTRAQ8plex(K)@14		0.0110741	2174.2	2175.2	2174.19	2175.19	1	5	9.1.4.246.8	24.5	0.929359	0.773168	1.0478	1.58129	0.569887	1.36157	0.538393	1.21235	0.53325	1.27612	0.502065	1.11552			9244.65	59.31	12058	52.03	5308.29	63.75	5601.31	57.62
2	gi|417149; gi|312352; gi|144228166	87.75	87.75	72.9	62.93	61.68	RecName: Full=Heat shock protein SSA1; AltName: Full=Heat shock protein YG100; unnamed protein product [Saccharomyces cerevisiae]; ATPase involved in protein folding and nuclear localization signal (NLS)-directed nuclear transport; member of heat shock protein 70 (HSP70) family; forms a chaperone complex with Ydj1p; localized to the nucleus, cytoplasm, and cell wall [Saccharomyces cerevisiae]	0	auto - low confidence	0	0	NFTPEQISSMVLGK	iTRAQ8plex@N-term; Deamidated(N)@1; iTRAQ8plex(K)@14		0.0292408	2159.2	2160.21	2159.18	2160.18	1	8	9.1.4.252.2	25.1	0.986908	0.306556	1.10556	0.259259	1.25195	0.291085	1.12097	0.297207	1.244	0.269926	1.11006	0.276516			40925.7	94.15	50267.7	101.85	51624.7	92.07	51628.5	97.15
2	gi|417149; gi|312352; gi|144228166	87.75	87.75	72.9	62.93	61.68	RecName: Full=Heat shock protein SSA1; AltName: Full=Heat shock protein YG100; unnamed protein product [Saccharomyces cerevisiae]; ATPase involved in protein folding and nuclear localization signal (NLS)-directed nuclear transport; member of heat shock protein 70 (HSP70) family; forms a chaperone complex with Ydj1p; localized to the nucleus, cytoplasm, and cell wall [Saccharomyces cerevisiae]	0	auto - discordant peptide type	0	99	NQAAMNPSNTVFDAK	iTRAQ8plex@N-term; Oxidation(M)@5; iTRAQ8plex(K)@15		-0.0388756	2231.11	2232.11	2231.15	2232.15	1	18	9.1.4.94.4	9.3	0.789847	0.851061	1.08116	0.862097	1.10677	0.982848	1.01335	0.915744	0.880153	0.79305	0.803116	0.708184			16231.1	118.24	24910	109.61	18100	119.42	18510	102.71
2	gi|417149; gi|312352; gi|144228166	87.75	87.75	72.9	62.93	61.68	RecName: Full=Heat shock protein SSA1; AltName: Full=Heat shock protein YG100; unnamed protein product [Saccharomyces cerevisiae]; ATPase involved in protein folding and nuclear localization signal (NLS)-directed nuclear transport; member of heat shock protein 70 (HSP70) family; forms a chaperone complex with Ydj1p; localized to the nucleus, cytoplasm, and cell wall [Saccharomyces cerevisiae]	0	auto - discordant peptide type	0	99	NQAAMNPSNTVFDAK	iTRAQ8plex@N-term; Deamidated(N)@9; iTRAQ8plex(K)@15		-0.0446315	2216.09	2217.1	2216.14	2217.14	1	12	9.1.4.116.8	11.5	1.24245	1.30974	1.11144	1.45691	0.891204	1.48023	0.793746	1.44707	1.11485	1.3206	0.98955	1.28333			9909.32	103.04	9667.94	76.99	8898.08	93.74	8851.67	89.08
2	gi|417149; gi|312352; gi|144228166	87.75	87.75	72.9	62.93	61.68	RecName: Full=Heat shock protein SSA1; AltName: Full=Heat shock protein YG100; unnamed protein product [Saccharomyces cerevisiae]; ATPase involved in protein folding and nuclear localization signal (NLS)-directed nuclear transport; member of heat shock protein 70 (HSP70) family; forms a chaperone complex with Ydj1p; localized to the nucleus, cytoplasm, and cell wall [Saccharomyces cerevisiae]	0	auto - discordant peptide type	0	99	NQAAMNPSNTVFDAK	iTRAQ8plex@N-term; Deamidated(N)@9; iTRAQ8plex(K)@15		-0.0160679	2216.12	2217.13	2216.14	2217.14	1	14	9.1.4.136.4	13.5	0.857599	0.555888	0.861352	0.676767	0.945663	0.705715	1.08679	0.62473	0.816543	0.613788	0.935204	0.518643			22714.4	105.36	32106	98.36	21642.7	115.11	27780.8	116.26
2	gi|417149; gi|312352; gi|144228166	87.75	87.75	72.9	62.93	61.68	RecName: Full=Heat shock protein SSA1; AltName: Full=Heat shock protein YG100; unnamed protein product [Saccharomyces cerevisiae]; ATPase involved in protein folding and nuclear localization signal (NLS)-directed nuclear transport; member of heat shock protein 70 (HSP70) family; forms a chaperone complex with Ydj1p; localized to the nucleus, cytoplasm, and cell wall [Saccharomyces cerevisiae]	0	auto - discordant peptide type	0	99	NQAAMNPSNTVFDAK	iTRAQ8plex@N-term; Oxidation(M)@5; iTRAQ8plex(K)@15		-0.0381624	2231.11	2232.12	2231.15	2232.15	1	13	10.1.4.88.15	8.7	0.619538	1.37054	1.42053	1.54183	1.34398	1.50956	0.936558	1.69122	0.83834	1.18127	0.58221	1.406			7348.24	86.35	14377.6	101.41	9950.68	94.29	7744.94	94.2
2	gi|417149; gi|312352; gi|144228166	87.75	87.75	72.9	62.93	61.68	RecName: Full=Heat shock protein SSA1; AltName: Full=Heat shock protein YG100; unnamed protein product [Saccharomyces cerevisiae]; ATPase involved in protein folding and nuclear localization signal (NLS)-directed nuclear transport; member of heat shock protein 70 (HSP70) family; forms a chaperone complex with Ydj1p; localized to the nucleus, cytoplasm, and cell wall [Saccharomyces cerevisiae]	0	auto - discordant peptide type	0	18.6	NQAAMNPSNTVFDAK	iTRAQ8plex@N-term; Ser->Ala@8; iTRAQ8plex(K)@15		0.0041241	2199.16	2200.17	2199.16	2200.16	1	23	9.1.4.150.10	14.9	1.00122	0.599087	1.00709	0.633842	0.947298	0.64857	0.931123	0.624527	0.954939	0.608791	0.935438	0.58311			22051.2	99.71	26697.6	104.92	21047.2	97.86	23106.8	99.54
2	gi|417149; gi|312352; gi|144228166	87.75	87.75	72.9	62.93	61.68	RecName: Full=Heat shock protein SSA1; AltName: Full=Heat shock protein YG100; unnamed protein product [Saccharomyces cerevisiae]; ATPase involved in protein folding and nuclear localization signal (NLS)-directed nuclear transport; member of heat shock protein 70 (HSP70) family; forms a chaperone complex with Ydj1p; localized to the nucleus, cytoplasm, and cell wall [Saccharomyces cerevisiae]	0	auto - low confidence	0	0	NQLESIAYSLK	iTRAQ8plex@N-term; Deamidated(N)@1; iTRAQ8plex(K)@11		-0.0273254	1874.03	1875.04	1874.06	1875.07	1	5	4.1.7.161.1	16	1.20393	0.120658	1.03621	0.133856	0.900559	0.133448	0.860305	0.120098	1.09162	0.134358	1.03927	0.121109			38143.9	32.27	38405.7	33.04	34610.9	35.72	36929.9	31.48
2	gi|417149; gi|312352; gi|144228166	87.75	87.75	72.9	62.93	61.68	RecName: Full=Heat shock protein SSA1; AltName: Full=Heat shock protein YG100; unnamed protein product [Saccharomyces cerevisiae]; ATPase involved in protein folding and nuclear localization signal (NLS)-directed nuclear transport; member of heat shock protein 70 (HSP70) family; forms a chaperone complex with Ydj1p; localized to the nucleus, cytoplasm, and cell wall [Saccharomyces cerevisiae]	0	auto - low confidence	0	0	NQLESIAYSLK	iTRAQ8plex@N-term; iTRAQ8plex(K)@11		0.018028	1873.09	1874.1	1873.08	1874.08	1	4	10.1.4.229.15	22.8	0.680744	0.186664	1.14783	0.160936	1.51638	0.192486	1.30773	0.198113	1.03932	0.146612	0.893264	0.153926			71996.6	114.29	128203	125.9	110000	119.75	105957	125.59
2	gi|417149; gi|312352; gi|144228166	87.75	87.75	72.9	62.93	61.68	RecName: Full=Heat shock protein SSA1; AltName: Full=Heat shock protein YG100; unnamed protein product [Saccharomyces cerevisiae]; ATPase involved in protein folding and nuclear localization signal (NLS)-directed nuclear transport; member of heat shock protein 70 (HSP70) family; forms a chaperone complex with Ydj1p; localized to the nucleus, cytoplasm, and cell wall [Saccharomyces cerevisiae]	0	auto - low confidence	0	0	NSTIPTKK	iTRAQ8plex@N-term; Deamidated(N)@1; iTRAQ8plex(K)@7; iTRAQ8plex(K)@8	missed K-K@7	-0.133639	1800.97	1801.98	1801.11	1802.11	1	4	7.1.4.165.9	16.4	0.793287	0.233765	1.03132	0.216917	1.31455	0.251216	1.26175	0.247661	1.04994	0.200906	1.00434	0.196443			35655.9	70.14	54484.3	68.81	47226.2	73.79	50629.7	76.18
2	gi|417149; gi|312352; gi|144228166	87.75	87.75	72.9	62.93	61.68	RecName: Full=Heat shock protein SSA1; AltName: Full=Heat shock protein YG100; unnamed protein product [Saccharomyces cerevisiae]; ATPase involved in protein folding and nuclear localization signal (NLS)-directed nuclear transport; member of heat shock protein 70 (HSP70) family; forms a chaperone complex with Ydj1p; localized to the nucleus, cytoplasm, and cell wall [Saccharomyces cerevisiae]	0	auto - shared MS/MS	0	99	NTISEAGDKLEQADKDTVTK	iTRAQ8plex@N-term; iTRAQ8plex(K)@9; iTRAQ8plex(K)@15; iTRAQ8plex(K)@20	missed K-L@9	0.00448103	3378.9	3379.9	3378.89	3379.9	1	17	7.1.4.202.1	20.1	1.03801	0.505946	0.768305	0.63993	0.728427	0.617519	0.938516	0.544681	0.761279	0.607302	0.977504	0.533069			112296	411.45	131139	457.55	82418.4	409.68	118606	478.01
2	gi|417149; gi|312352; gi|144228166	87.75	87.75	72.9	62.93	61.68	RecName: Full=Heat shock protein SSA1; AltName: Full=Heat shock protein YG100; unnamed protein product [Saccharomyces cerevisiae]; ATPase involved in protein folding and nuclear localization signal (NLS)-directed nuclear transport; member of heat shock protein 70 (HSP70) family; forms a chaperone complex with Ydj1p; localized to the nucleus, cytoplasm, and cell wall [Saccharomyces cerevisiae]	0	auto - discordant peptide type	0	99	NTISEAGDKLEQADKDTVTK	iTRAQ8plex@N-term; iTRAQ8plex(K)@9; iTRAQ8plex(K)@15; iTRAQ8plex(K)@20	missed K-L@9	-2.03951	3376.85	3377.86	3378.89	3379.9	1	14	7.1.4.203.3	20.2	0.863785	0.343402	1.16846	0.557029	0.724564	0.515423	0.613839	0.432612	0.630145	0.490971	0.532031	0.40317			41549.7	110.92	58308.5	125.95	30333.3	133.74	28702.6	97.71
2	gi|417149; gi|312352; gi|144228166	87.75	87.75	72.9	62.93	61.68	RecName: Full=Heat shock protein SSA1; AltName: Full=Heat shock protein YG100; unnamed protein product [Saccharomyces cerevisiae]; ATPase involved in protein folding and nuclear localization signal (NLS)-directed nuclear transport; member of heat shock protein 70 (HSP70) family; forms a chaperone complex with Ydj1p; localized to the nucleus, cytoplasm, and cell wall [Saccharomyces cerevisiae]	0	auto - discordant peptide type	0	27.51	NTISEAGDKLEQADKDTVTK	iTRAQ8plex@N-term; iTRAQ8plex(K)@9; iTRAQ8plex(K)@15; Thr->Ala@19; iTRAQ8plex(K)@20	missed K-L@9	-0.0359792	3348.85	3349.85	3348.88	3349.89	1	17	7.1.4.210.3	20.9	1.12676	0.488077	0.895438	0.504106	0.84874	0.532933	0.938272	0.483764	0.962863	0.508246	1.06081	0.456425			36645.4	133.12	39423.7	128.51	31337.8	122.2	38694.4	123.62
2	gi|417149; gi|312352; gi|144228166	87.75	87.75	72.9	62.93	61.68	RecName: Full=Heat shock protein SSA1; AltName: Full=Heat shock protein YG100; unnamed protein product [Saccharomyces cerevisiae]; ATPase involved in protein folding and nuclear localization signal (NLS)-directed nuclear transport; member of heat shock protein 70 (HSP70) family; forms a chaperone complex with Ydj1p; localized to the nucleus, cytoplasm, and cell wall [Saccharomyces cerevisiae]	0	auto - discordant peptide type	0	26.57	NTISEAGDKLEQADKDTVTK	Carbamidomethyl@N-term; iTRAQ8plex(K)@9; iTRAQ8plex(K)@15; iTRAQ8plex(K)@20	missed K-L@9	0.100869	3131.81	3132.82	3131.71	3132.72	1	8	7.1.4.190.5	18.9	1.22471	0.669004	0.565925	0.647151	0.597829	0.666072	1.0457	0.58046	0.737171	0.727624	1.28504	0.650169			6117.86	26.02	6055.3	31.27	3685.12	18.89	7199.57	28.44
2	gi|417149; gi|312352; gi|144228166	87.75	87.75	72.9	62.93	61.68	RecName: Full=Heat shock protein SSA1; AltName: Full=Heat shock protein YG100; unnamed protein product [Saccharomyces cerevisiae]; ATPase involved in protein folding and nuclear localization signal (NLS)-directed nuclear transport; member of heat shock protein 70 (HSP70) family; forms a chaperone complex with Ydj1p; localized to the nucleus, cytoplasm, and cell wall [Saccharomyces cerevisiae]	0	auto - shared MS/MS	0	99	NTVFDAK	iTRAQ8plex@N-term; iTRAQ8plex(K)@7	cleaved S-N@N-term	0.0236552	1401.83	1402.84	1401.81	1402.82	1	12	11.1.4.63.8	6.2	0.924895	0.273987	1.06683	0.213658	1.48259	0.260675	1.37567	0.259433	1.38061	0.231113	1.27669	0.229711			44980.8	95.21	58952.7	102.56	67192.9	102.23	69637.3	104.46
2	gi|417149; gi|312352; gi|144228166	87.75	87.75	72.9	62.93	61.68	RecName: Full=Heat shock protein SSA1; AltName: Full=Heat shock protein YG100; unnamed protein product [Saccharomyces cerevisiae]; ATPase involved in protein folding and nuclear localization signal (NLS)-directed nuclear transport; member of heat shock protein 70 (HSP70) family; forms a chaperone complex with Ydj1p; localized to the nucleus, cytoplasm, and cell wall [Saccharomyces cerevisiae]	0	auto - low confidence	0	0	NTVFDAK	iTRAQ8plex@N-term; iTRAQ8plex(K)@7	cleaved S-N@N-term	0.0205631	1401.83	1402.84	1401.81	1402.82	1	4	7.1.4.41.5	4	1.07209	0.141278	1.06611	0.134014	1.1164	0.142849	1.0366	0.142497	1.20507	0.132718	1.11511	0.132338			331859	353.95	375224	347.64	373292	354.73	387135	365.83
2	gi|417149; gi|312352; gi|144228166	87.75	87.75	72.9	62.93	61.68	RecName: Full=Heat shock protein SSA1; AltName: Full=Heat shock protein YG100; unnamed protein product [Saccharomyces cerevisiae]; ATPase involved in protein folding and nuclear localization signal (NLS)-directed nuclear transport; member of heat shock protein 70 (HSP70) family; forms a chaperone complex with Ydj1p; localized to the nucleus, cytoplasm, and cell wall [Saccharomyces cerevisiae]	0	auto - low confidence	0	0	NTVFDAK	iTRAQ8plex@N-term; iTRAQ8plex(K)@7	cleaved S-N@N-term	-0.0157758	1401.79	1402.8	1401.81	1402.82	1	4	11.1.4.151.4	15	1.28448	0.245287	1.01179	0.300949	0.728167	0.297501	0.712411	0.260714	0.941706	0.287687	0.918193	0.249457			146832	266.55	138569	228.58	107728	253.91	117721	220.29
2	gi|417149; gi|312352; gi|144228166	87.75	87.75	72.9	62.93	61.68	RecName: Full=Heat shock protein SSA1; AltName: Full=Heat shock protein YG100; unnamed protein product [Saccharomyces cerevisiae]; ATPase involved in protein folding and nuclear localization signal (NLS)-directed nuclear transport; member of heat shock protein 70 (HSP70) family; forms a chaperone complex with Ydj1p; localized to the nucleus, cytoplasm, and cell wall [Saccharomyces cerevisiae]	0	auto - low confidence	0	11.11	PGGAAGGAPGGFPGGAPPAPEAEGPTVEEV	iTRAQ8plex@N-term; Glu->Lys@23; iTRAQ8plex(K)@23	cleaved A-P@N-term; cleaved V-D@C-term	-0.0295619	3206.65	3207.66	3206.68	3207.69	1	9	8.1.4.145.1	14.4	1.50917	0.910602	1.05384	1.02992	0.77454	0.888755	0.727544	1.08158	1.1769	0.848602	1.10173	1.04883			44335.7	297.24	35611.1	219.44	34599.7	201.87	36300.5	308.09
2	gi|417149; gi|312352; gi|144228166	87.75	87.75	72.9	62.93	61.68	RecName: Full=Heat shock protein SSA1; AltName: Full=Heat shock protein YG100; unnamed protein product [Saccharomyces cerevisiae]; ATPase involved in protein folding and nuclear localization signal (NLS)-directed nuclear transport; member of heat shock protein 70 (HSP70) family; forms a chaperone complex with Ydj1p; localized to the nucleus, cytoplasm, and cell wall [Saccharomyces cerevisiae]	0	auto - low confidence	0	0	QVEFK	iTRAQ8plex@N-term; iTRAQ8plex(K)@5	cleaved I-Q@N-term	0.0382403	1257.79	1258.8	1257.75	1258.76	1	5	10.1.4.129.15	12.8	0.844471	0.228209	1.04483	0.208067	1.37482	0.233522	1.30254	0.225773	1.16893	0.210707	1.10371	0.202086			252591	445.5	362579	525.08	349897	535.53	370263	521.88
2	gi|417149; gi|312352; gi|144228166	87.75	87.75	72.9	62.93	61.68	RecName: Full=Heat shock protein SSA1; AltName: Full=Heat shock protein YG100; unnamed protein product [Saccharomyces cerevisiae]; ATPase involved in protein folding and nuclear localization signal (NLS)-directed nuclear transport; member of heat shock protein 70 (HSP70) family; forms a chaperone complex with Ydj1p; localized to the nucleus, cytoplasm, and cell wall [Saccharomyces cerevisiae]	0	auto - low confidence	0	1.258	SEIFSTYADNQPGVLIQVFEGER	iTRAQ8plex@N-term; Ile->Val@3		0.0256614	2888.48	2889.48	2888.45	2889.46	1	6	8.1.4.303.1	30.2	0.846254	0.761517	0.475059	0.991983	0.664117	1.08769	1.38384	0.758615	0.565852	0.994204	1.17507	0.617149			5003.96	31.14	7167.75	31.46	3348.37	29.87	7792.92	33.81
2	gi|417149; gi|312352; gi|144228166	87.75	87.75	72.9	62.93	61.68	RecName: Full=Heat shock protein SSA1; AltName: Full=Heat shock protein YG100; unnamed protein product [Saccharomyces cerevisiae]; ATPase involved in protein folding and nuclear localization signal (NLS)-directed nuclear transport; member of heat shock protein 70 (HSP70) family; forms a chaperone complex with Ydj1p; localized to the nucleus, cytoplasm, and cell wall [Saccharomyces cerevisiae]	0	auto - discordant peptide type	0	98.7	SINPDEAVAYGAAVQAAILTGDESSK	iTRAQ8plex@N-term; Asp->Gln@5; iTRAQ8plex(K)@26		-0.0138712	3197.69	3198.7	3197.7	3198.71	1	12	8.1.4.288.4	28.7	0.92671	0.194497	0.87407	0.328017	0.706709	0.311177	0.800357	0.231908	0.65939	0.302726	0.744225	0.220439			52475.6	76.96	68640.9	87.69	37365.7	102.55	47265.1	84.91
2	gi|417149; gi|312352; gi|144228166	87.75	87.75	72.9	62.93	61.68	RecName: Full=Heat shock protein SSA1; AltName: Full=Heat shock protein YG100; unnamed protein product [Saccharomyces cerevisiae]; ATPase involved in protein folding and nuclear localization signal (NLS)-directed nuclear transport; member of heat shock protein 70 (HSP70) family; forms a chaperone complex with Ydj1p; localized to the nucleus, cytoplasm, and cell wall [Saccharomyces cerevisiae]	0	auto - shared MS/MS	0	99	SQVDEIVLVGGSTR	iTRAQ8plex@N-term		0.0934657	1763.07	1764.07	1762.97	1763.98	1	18	3.1.7.169.1	16.8	1.49802	0.27433	0.733044	0.290555	0.677508	0.293947	0.914899	0.235372	1.02186	0.322923	1.37521	0.270692			25043.5	42.42	20265	43.73	17095.6	41.07	25785.1	42.14
2	gi|417149; gi|312352; gi|144228166	87.75	87.75	72.9	62.93	61.68	RecName: Full=Heat shock protein SSA1; AltName: Full=Heat shock protein YG100; unnamed protein product [Saccharomyces cerevisiae]; ATPase involved in protein folding and nuclear localization signal (NLS)-directed nuclear transport; member of heat shock protein 70 (HSP70) family; forms a chaperone complex with Ydj1p; localized to the nucleus, cytoplasm, and cell wall [Saccharomyces cerevisiae]	0	auto - discordant peptide type	0	99	SQVDEIVLVGGSTR	iTRAQ8plex@N-term		-0.9326	1762.04	1763.05	1762.97	1763.98	1	16	3.1.7.170.7	16.9	0.915293	0.232734	0.791154	0.299777	0.75183	0.313474	0.940692	0.25391	0.692847	0.282066	0.863942	0.213928			14312.7	27.32	18955.3	25.24	10842.2	26.96	15152	25.37
2	gi|417149; gi|312352; gi|144228166	87.75	87.75	72.9	62.93	61.68	RecName: Full=Heat shock protein SSA1; AltName: Full=Heat shock protein YG100; unnamed protein product [Saccharomyces cerevisiae]; ATPase involved in protein folding and nuclear localization signal (NLS)-directed nuclear transport; member of heat shock protein 70 (HSP70) family; forms a chaperone complex with Ydj1p; localized to the nucleus, cytoplasm, and cell wall [Saccharomyces cerevisiae]	0	auto - discordant peptide type	0	99	SQVDEIVLVGGSTR	Carbamidomethyl@N-term		-0.026218	1515.76	1516.77	1515.79	1516.8	1	15	6.1.5.160.3	15.9	1.29027	0.55411	0.834692	0.570072	0.710556	0.5852	0.842677	0.513592	0.923072	0.606831	1.09098	0.538109			2061.32	7.73	1936.58	7.9	1475.77	6.63	1954.82	6.86
2	gi|417149; gi|312352; gi|144228166	87.75	87.75	72.9	62.93	61.68	RecName: Full=Heat shock protein SSA1; AltName: Full=Heat shock protein YG100; unnamed protein product [Saccharomyces cerevisiae]; ATPase involved in protein folding and nuclear localization signal (NLS)-directed nuclear transport; member of heat shock protein 70 (HSP70) family; forms a chaperone complex with Ydj1p; localized to the nucleus, cytoplasm, and cell wall [Saccharomyces cerevisiae]	0	auto - shared MS/MS	0	99	SQVDEIVLVGGSTR	iTRAQ8plex@N-term		0.0370865	1763.01	1764.02	1762.97	1763.98	1	9	6.1.5.174.2	17.3	1.23715	0.232905	1.08691	0.340054	0.72275	0.298051	0.65824	0.288974	0.900259	0.293897	0.817114	0.284688			4293.86	7.23	4207.23	6.77	3126.88	7.69	3180.77	7.47
2	gi|417149; gi|312352; gi|144228166	87.75	87.75	72.9	62.93	61.68	RecName: Full=Heat shock protein SSA1; AltName: Full=Heat shock protein YG100; unnamed protein product [Saccharomyces cerevisiae]; ATPase involved in protein folding and nuclear localization signal (NLS)-directed nuclear transport; member of heat shock protein 70 (HSP70) family; forms a chaperone complex with Ydj1p; localized to the nucleus, cytoplasm, and cell wall [Saccharomyces cerevisiae]	0	auto - shared MS/MS	0	99	SQVDEIVLVGGSTR	iTRAQ8plex@N-term		0.00893587	1762.98	1763.99	1762.97	1763.98	1	21	8.1.4.173.1	17.2	1.09102	0.138174	0.890257	0.199571	0.671702	0.184564	0.74688	0.161283	0.737852	0.181407	0.817641	0.157661			149498	150.42	166101	157.3	101178	156.55	125657	158.39
2	gi|417149; gi|312352; gi|144228166	87.75	87.75	72.9	62.93	61.68	RecName: Full=Heat shock protein SSA1; AltName: Full=Heat shock protein YG100; unnamed protein product [Saccharomyces cerevisiae]; ATPase involved in protein folding and nuclear localization signal (NLS)-directed nuclear transport; member of heat shock protein 70 (HSP70) family; forms a chaperone complex with Ydj1p; localized to the nucleus, cytoplasm, and cell wall [Saccharomyces cerevisiae]	0	auto - shared MS/MS	0	99	SQVDEIVLVGGSTR	iTRAQ8plex@N-term		0.0559572	1763.03	1764.04	1762.97	1763.98	1	21	9.1.4.146.1	14.5	1.18817	0.285459	1.15512	0.301819	0.992634	0.284086	0.850653	0.288782	1.18748	0.298642	1.01416	0.303112			189395	361.85	193224	409.82	189423	398.25	181310	392.62
2	gi|417149; gi|312352; gi|144228166	87.75	87.75	72.9	62.93	61.68	RecName: Full=Heat shock protein SSA1; AltName: Full=Heat shock protein YG100; unnamed protein product [Saccharomyces cerevisiae]; ATPase involved in protein folding and nuclear localization signal (NLS)-directed nuclear transport; member of heat shock protein 70 (HSP70) family; forms a chaperone complex with Ydj1p; localized to the nucleus, cytoplasm, and cell wall [Saccharomyces cerevisiae]	0	auto - shared MS/MS	0	99	SQVDEIVLVGGSTR	iTRAQ8plex@N-term		0.00114916	1762.97	1763.98	1762.97	1763.98	1	19	9.1.4.155.1	15.4	1.16437	0.169485	0.960536	0.182949	0.87172	0.178083	0.898364	0.16861	1.02194	0.183756	1.04959	0.174591			1239223	1431.08	1290112	1600.41	1088432	1475.51	1252858	1539.19
2	gi|417149; gi|312352; gi|144228166	87.75	87.75	72.9	62.93	61.68	RecName: Full=Heat shock protein SSA1; AltName: Full=Heat shock protein YG100; unnamed protein product [Saccharomyces cerevisiae]; ATPase involved in protein folding and nuclear localization signal (NLS)-directed nuclear transport; member of heat shock protein 70 (HSP70) family; forms a chaperone complex with Ydj1p; localized to the nucleus, cytoplasm, and cell wall [Saccharomyces cerevisiae]	0	auto - shared MS/MS	0	99	SQVDEIVLVGGSTR	iTRAQ8plex@N-term		0.0110302	1762.98	1763.99	1762.97	1763.98	1	15	7.1.4.181.3	18	0.960736	0.237179	1.00156	0.259825	0.991386	0.25927	0.97984	0.257201	0.95897	0.240022	0.944574	0.237785			46646.2	84.65	58854.8	89.88	46594.5	86.28	51436.5	93.75
2	gi|417149; gi|312352; gi|144228166	87.75	87.75	72.9	62.93	61.68	RecName: Full=Heat shock protein SSA1; AltName: Full=Heat shock protein YG100; unnamed protein product [Saccharomyces cerevisiae]; ATPase involved in protein folding and nuclear localization signal (NLS)-directed nuclear transport; member of heat shock protein 70 (HSP70) family; forms a chaperone complex with Ydj1p; localized to the nucleus, cytoplasm, and cell wall [Saccharomyces cerevisiae]	0	auto - discordant peptide type	0	99	SQVDEIVLVGGSTR	iTRAQ8plex@N-term		-2.0602	1760.91	1761.92	1762.97	1763.98	1	14	8.1.4.174.3	17.3	1.00032	0.344792	1.02701	0.50307	0.777345	0.461584	0.749254	0.413773	0.782909	0.448054	0.752048	0.398623			41875.9	107.25	50745.1	117.14	32798.4	125.95	35309.6	114.75
2	gi|417149; gi|312352; gi|144228166	87.75	87.75	72.9	62.93	61.68	RecName: Full=Heat shock protein SSA1; AltName: Full=Heat shock protein YG100; unnamed protein product [Saccharomyces cerevisiae]; ATPase involved in protein folding and nuclear localization signal (NLS)-directed nuclear transport; member of heat shock protein 70 (HSP70) family; forms a chaperone complex with Ydj1p; localized to the nucleus, cytoplasm, and cell wall [Saccharomyces cerevisiae]	0	auto - shared MS/MS	0	99	SQVDEIVLVGGSTR	iTRAQ8plex@N-term		0.046232	1763.02	1764.03	1762.97	1763.98	1	12	4.1.7.169.2	16.8	0.971427	0.239654	0.807489	0.227849	0.918133	0.250409	1.12553	0.231292	0.897995	0.236333	1.0971	0.215974			14976.3	26.85	18688	29.72	13854.3	24.22	18969.8	27.72
2	gi|417149; gi|312352; gi|144228166	87.75	87.75	72.9	62.93	61.68	RecName: Full=Heat shock protein SSA1; AltName: Full=Heat shock protein YG100; unnamed protein product [Saccharomyces cerevisiae]; ATPase involved in protein folding and nuclear localization signal (NLS)-directed nuclear transport; member of heat shock protein 70 (HSP70) family; forms a chaperone complex with Ydj1p; localized to the nucleus, cytoplasm, and cell wall [Saccharomyces cerevisiae]	0	auto - discordant peptide type	0	98.24	SQVDEIVLVGGSTR	Carbamidomethyl@N-term		0.0199496	1515.81	1516.82	1515.79	1516.8	1	10	8.1.4.159.2	15.8	2.22427	2.09497	0.782246	1.80782	0.708014	1.65736	0.895959	1.44218	1.58558	2.36162	1.99964	2.21591			4402.11	38.86	2399.07	45.58	3140.35	44.05	4438.63	50.62
2	gi|417149; gi|312352; gi|144228166	87.75	87.75	72.9	62.93	61.68	RecName: Full=Heat shock protein SSA1; AltName: Full=Heat shock protein YG100; unnamed protein product [Saccharomyces cerevisiae]; ATPase involved in protein folding and nuclear localization signal (NLS)-directed nuclear transport; member of heat shock protein 70 (HSP70) family; forms a chaperone complex with Ydj1p; localized to the nucleus, cytoplasm, and cell wall [Saccharomyces cerevisiae]	0	auto - discordant peptide type	0	94.1	SQVDEIVLVGGSTR	No iTRAQ8plex@N-term		0.0111799	1458.78	1459.79	1458.77	1459.78	1	8	8.1.4.157.2	15.6	1.05423	1.52131	0.83642	2.31196	0.551797	2.23591	0.653046	1.93122	0.585695	1.9824	0.690804	1.63103			5158.68	67.1	5931.63	46.8	2868.09	52.16	3791.25	54.12
2	gi|417149; gi|312352; gi|144228166	87.75	87.75	72.9	62.93	61.68	RecName: Full=Heat shock protein SSA1; AltName: Full=Heat shock protein YG100; unnamed protein product [Saccharomyces cerevisiae]; ATPase involved in protein folding and nuclear localization signal (NLS)-directed nuclear transport; member of heat shock protein 70 (HSP70) family; forms a chaperone complex with Ydj1p; localized to the nucleus, cytoplasm, and cell wall [Saccharomyces cerevisiae]	0	auto - shared MS/MS	0	90.62	SQVDEIVLVGGSTR	iTRAQ8plex@N-term		0.0128601	1762.99	1763.99	1762.97	1763.98	1	6	12.1.4.172.7	17.1	1.19333	0.368902	1.12715	0.51752	0.752798	0.456787	0.661128	0.448189	0.904474	0.450602	0.791629	0.441883			24690.2	65.72	25080.5	64.06	18727.5	69.52	18370.1	66.24
2	gi|417149; gi|312352; gi|144228166	87.75	87.75	72.9	62.93	61.68	RecName: Full=Heat shock protein SSA1; AltName: Full=Heat shock protein YG100; unnamed protein product [Saccharomyces cerevisiae]; ATPase involved in protein folding and nuclear localization signal (NLS)-directed nuclear transport; member of heat shock protein 70 (HSP70) family; forms a chaperone complex with Ydj1p; localized to the nucleus, cytoplasm, and cell wall [Saccharomyces cerevisiae]	0	auto - discordant peptide type	0	79.17	SQVDEIVLVGGSTR	iTRAQ8plex@N-term		-2.084	1760.89	1761.9	1762.97	1763.98	1	10	9.1.4.157.1	15.6	1.14791	0.176812	0.873745	0.195173	0.803185	0.187786	0.909956	0.176032	0.928282	0.195877	1.0481	0.184638			1310431	1554.91	1383813	1813.97	1060486	1543.52	1341943	1744.94
2	gi|417149; gi|312352; gi|144228166	87.75	87.75	72.9	62.93	61.68	RecName: Full=Heat shock protein SSA1; AltName: Full=Heat shock protein YG100; unnamed protein product [Saccharomyces cerevisiae]; ATPase involved in protein folding and nuclear localization signal (NLS)-directed nuclear transport; member of heat shock protein 70 (HSP70) family; forms a chaperone complex with Ydj1p; localized to the nucleus, cytoplasm, and cell wall [Saccharomyces cerevisiae]	0	auto - discordant peptide type	0	50.69	SQVDEIVLVGGSTR	iTRAQ8plex@N-term; Asp->Glu@4		-0.00644488	1776.98	1777.99	1776.99	1778	1	11	8.1.4.193.4	19.2	1.17693	0.251037	0.850162	0.388802	0.60594	0.350971	0.705533	0.285315	0.718024	0.364393	0.833193	0.301671			57902.5	94.63	59637	113.64	35351.1	109.8	45974.3	107.52
2	gi|417149; gi|312352; gi|144228166	87.75	87.75	72.9	62.93	61.68	RecName: Full=Heat shock protein SSA1; AltName: Full=Heat shock protein YG100; unnamed protein product [Saccharomyces cerevisiae]; ATPase involved in protein folding and nuclear localization signal (NLS)-directed nuclear transport; member of heat shock protein 70 (HSP70) family; forms a chaperone complex with Ydj1p; localized to the nucleus, cytoplasm, and cell wall [Saccharomyces cerevisiae]	0	auto - discordant peptide type	0	18.6	SQVDEIVLVGGSTR	iTRAQ8plex@N-term; Val->Leu@3		0.00989437	1777	1778.01	1776.99	1778	1	21	9.1.4.177.2	17.6	1.04185	0.185877	0.637697	0.271573	0.612161	0.275247	0.950256	0.193114	0.642141	0.266475	0.9934	0.180391			394036	552.37	458457	559.6	243039	575.7	421382	559.69
2	gi|417149; gi|312352; gi|144228166	87.75	87.75	72.9	62.93	61.68	RecName: Full=Heat shock protein SSA1; AltName: Full=Heat shock protein YG100; unnamed protein product [Saccharomyces cerevisiae]; ATPase involved in protein folding and nuclear localization signal (NLS)-directed nuclear transport; member of heat shock protein 70 (HSP70) family; forms a chaperone complex with Ydj1p; localized to the nucleus, cytoplasm, and cell wall [Saccharomyces cerevisiae]	0	auto - low confidence	0	0	SQVDEIVLVGGSTR	iTRAQ8plex@N-term		-0.0103516	1762.96	1763.97	1762.97	1763.98	1	3	8.1.4.144.9	14.3	1.12331	0.555424	0.923376	0.638172	0.707268	0.633946	0.758219	0.593548	0.799912	0.602877	0.854617	0.560243			22214.4	92.52	23972	88.09	15830.5	75.66	18955.2	80.16
2	gi|417149; gi|312352; gi|144228166	87.75	87.75	72.9	62.93	61.68	RecName: Full=Heat shock protein SSA1; AltName: Full=Heat shock protein YG100; unnamed protein product [Saccharomyces cerevisiae]; ATPase involved in protein folding and nuclear localization signal (NLS)-directed nuclear transport; member of heat shock protein 70 (HSP70) family; forms a chaperone complex with Ydj1p; localized to the nucleus, cytoplasm, and cell wall [Saccharomyces cerevisiae]	0	auto - shared MS/MS	0	99	TKDNNLLGK	iTRAQ8plex@N-term; iTRAQ8plex(K)@2; iTRAQ8plex(K)@9		0.0190445	1914.19	1915.19	1914.17	1915.17	1	12	7.1.4.133.8	13.2	1.15568	0.153512	1.11898	0.192913	0.894408	0.1759	0.79123	0.170027	1.04071	0.178527	0.917522	0.172744			59473.8	63.27	62381.9	69.04	53596.6	75.08	52957.6	70.24
2	gi|417149; gi|312352; gi|144228166	87.75	87.75	72.9	62.93	61.68	RecName: Full=Heat shock protein SSA1; AltName: Full=Heat shock protein YG100; unnamed protein product [Saccharomyces cerevisiae]; ATPase involved in protein folding and nuclear localization signal (NLS)-directed nuclear transport; member of heat shock protein 70 (HSP70) family; forms a chaperone complex with Ydj1p; localized to the nucleus, cytoplasm, and cell wall [Saccharomyces cerevisiae]	0	auto - shared MS/MS	0	99	TKDNNLLGK	iTRAQ8plex@N-term; iTRAQ8plex(K)@2; iTRAQ8plex(K)@9		-0.0243535	1914.14	1915.15	1914.17	1915.17	1	15	5.1.4.112.3	11.1	1.02744	0.0634342	0.776967	0.0838816	0.674155	0.0849989	0.858907	0.060278	0.697389	0.0861775	0.885485	0.061929			31384.6	13.72	37027.8	17.02	21318.2	15.54	30336.3	12.59
2	gi|417149; gi|312352; gi|144228166	87.75	87.75	72.9	62.93	61.68	RecName: Full=Heat shock protein SSA1; AltName: Full=Heat shock protein YG100; unnamed protein product [Saccharomyces cerevisiae]; ATPase involved in protein folding and nuclear localization signal (NLS)-directed nuclear transport; member of heat shock protein 70 (HSP70) family; forms a chaperone complex with Ydj1p; localized to the nucleus, cytoplasm, and cell wall [Saccharomyces cerevisiae]	0	auto - shared MS/MS	0	99	TTPSFVAFTDTER	iTRAQ8plex@N-term		0.0132165	1774.92	1775.92	1774.9	1775.91	1	15	8.1.4.185.2	18.4	0.793261	0.294086	1.1004	0.396354	0.956098	0.385829	0.860088	0.364054	0.763619	0.333238	0.684599	0.307766			47801.5	119.17	73045.7	113.95	46048.9	135.6	46268.3	122.75
2	gi|417149; gi|312352; gi|144228166	87.75	87.75	72.9	62.93	61.68	RecName: Full=Heat shock protein SSA1; AltName: Full=Heat shock protein YG100; unnamed protein product [Saccharomyces cerevisiae]; ATPase involved in protein folding and nuclear localization signal (NLS)-directed nuclear transport; member of heat shock protein 70 (HSP70) family; forms a chaperone complex with Ydj1p; localized to the nucleus, cytoplasm, and cell wall [Saccharomyces cerevisiae]	0	auto - shared MS/MS	0	99	TTPSFVAFTDTER	iTRAQ8plex@N-term		-0.0300386	1774.87	1775.88	1774.9	1775.91	1	21	9.1.4.168.1	16.7	0.882424	0.171355	1.00947	0.191861	0.994733	0.189317	0.975439	0.183664	0.883776	0.180114	0.863684	0.174162			822683	1052.95	1130120	1287.61	824545	1150.22	903094	1189.59
2	gi|417149; gi|312352; gi|144228166	87.75	87.75	72.9	62.93	61.68	RecName: Full=Heat shock protein SSA1; AltName: Full=Heat shock protein YG100; unnamed protein product [Saccharomyces cerevisiae]; ATPase involved in protein folding and nuclear localization signal (NLS)-directed nuclear transport; member of heat shock protein 70 (HSP70) family; forms a chaperone complex with Ydj1p; localized to the nucleus, cytoplasm, and cell wall [Saccharomyces cerevisiae]	0	auto - shared MS/MS	0	99	TTPSFVAFTDTER	iTRAQ8plex@N-term		-0.0260048	1774.88	1775.89	1774.9	1775.91	1	13	3.1.7.182.2	18.1	0.815816	0.381393	0.886379	0.386029	1.03514	0.437812	1.15604	0.421871	0.85026	0.341326	0.946325	0.320623			10709.3	35.57	15912.5	29.83	11169.6	31.86	13932.6	36.24
2	gi|417149; gi|312352; gi|144228166	87.75	87.75	72.9	62.93	61.68	RecName: Full=Heat shock protein SSA1; AltName: Full=Heat shock protein YG100; unnamed protein product [Saccharomyces cerevisiae]; ATPase involved in protein folding and nuclear localization signal (NLS)-directed nuclear transport; member of heat shock protein 70 (HSP70) family; forms a chaperone complex with Ydj1p; localized to the nucleus, cytoplasm, and cell wall [Saccharomyces cerevisiae]	0	auto - discordant peptide type	0	99	TTPSFVAFTDTER	iTRAQ8plex@N-term		3.05502	1777.96	1778.97	1774.9	1775.91	1	13	8.1.4.187.6	18.6	0.880672	0.299971	0.898131	0.456232	0.718931	0.431915	0.792386	0.37471	0.637469	0.397143	0.70021	0.334035			28912.9	70.47	39796.8	69.59	20943.8	74.68	25782.7	73.38
2	gi|417149; gi|312352; gi|144228166	87.75	87.75	72.9	62.93	61.68	RecName: Full=Heat shock protein SSA1; AltName: Full=Heat shock protein YG100; unnamed protein product [Saccharomyces cerevisiae]; ATPase involved in protein folding and nuclear localization signal (NLS)-directed nuclear transport; member of heat shock protein 70 (HSP70) family; forms a chaperone complex with Ydj1p; localized to the nucleus, cytoplasm, and cell wall [Saccharomyces cerevisiae]	0	auto - shared MS/MS	0	99	TTPSFVAFTDTER	iTRAQ8plex@N-term		0.0581936	1774.96	1775.97	1774.9	1775.91	1	11	1.1.4.192.6	19.1	0.93665	0.534359	0.947538	0.555262	1.00645	0.586478	1.05144	0.559573	0.949137	0.529843	0.98819	0.4999			1295.53	5.41	1676.64	5.59	1313.76	5.41	1532.97	5.71
2	gi|417149; gi|312352; gi|144228166	87.75	87.75	72.9	62.93	61.68	RecName: Full=Heat shock protein SSA1; AltName: Full=Heat shock protein YG100; unnamed protein product [Saccharomyces cerevisiae]; ATPase involved in protein folding and nuclear localization signal (NLS)-directed nuclear transport; member of heat shock protein 70 (HSP70) family; forms a chaperone complex with Ydj1p; localized to the nucleus, cytoplasm, and cell wall [Saccharomyces cerevisiae]	0	auto - shared MS/MS	0	98.78	TTPSFVAFTDTER	iTRAQ8plex@N-term		-0.0253911	1774.88	1775.89	1774.9	1775.91	1	10	5.1.4.180.1	17.9	0.646388	0.262401	1.23979	0.255525	1.31498	0.288144	1.04992	0.298411	0.855795	0.212363	0.680971	0.226098			7045.6	16.28	13212.8	16.43	9334.94	16.07	8324.85	15.72
2	gi|417149; gi|312352; gi|144228166	87.75	87.75	72.9	62.93	61.68	RecName: Full=Heat shock protein SSA1; AltName: Full=Heat shock protein YG100; unnamed protein product [Saccharomyces cerevisiae]; ATPase involved in protein folding and nuclear localization signal (NLS)-directed nuclear transport; member of heat shock protein 70 (HSP70) family; forms a chaperone complex with Ydj1p; localized to the nucleus, cytoplasm, and cell wall [Saccharomyces cerevisiae]	0	auto - discordant peptide type	0	96.87	TTPSFVAFTDTER	iTRAQ8plex@N-term		4.02234	1778.93	1779.93	1774.9	1775.91	1	11	9.1.4.167.7	16.6	0.820298	0.19052	0.812238	0.235279	0.823263	0.243996	1.00333	0.208766	0.679937	0.21925	0.825836	0.17922			233154	360.3	344540	383.93	193400	365.18	263261	369.53
2	gi|417149; gi|312352; gi|144228166	87.75	87.75	72.9	62.93	61.68	RecName: Full=Heat shock protein SSA1; AltName: Full=Heat shock protein YG100; unnamed protein product [Saccharomyces cerevisiae]; ATPase involved in protein folding and nuclear localization signal (NLS)-directed nuclear transport; member of heat shock protein 70 (HSP70) family; forms a chaperone complex with Ydj1p; localized to the nucleus, cytoplasm, and cell wall [Saccharomyces cerevisiae]	0	auto - discordant peptide type	0	96.26	TTPSFVAFTDTER	No iTRAQ8plex@N-term		0.00618145	1470.71	1471.71	1470.7	1471.71	1	8	6.1.5.181.5	18	0.01		1.60067	1.84168	100		100		2.17223	1.81492	1.33879	2.21373			0	3.22	318.14	4.93	570.52	5.39	394.08	6.23
2	gi|417149; gi|312352; gi|144228166	87.75	87.75	72.9	62.93	61.68	RecName: Full=Heat shock protein SSA1; AltName: Full=Heat shock protein YG100; unnamed protein product [Saccharomyces cerevisiae]; ATPase involved in protein folding and nuclear localization signal (NLS)-directed nuclear transport; member of heat shock protein 70 (HSP70) family; forms a chaperone complex with Ydj1p; localized to the nucleus, cytoplasm, and cell wall [Saccharomyces cerevisiae]	1	auto	0	96.09	TTPSFVAFTDTER	iTRAQ8plex@N-term		0.0632873	1774.97	1775.97	1774.9	1775.91	1	9	7.1.4.193.4	19.2	0.902148	0.20614	0.919677	0.249589	0.848383	0.244087	0.913159	0.232596	0.770598	0.22514	0.826611	0.212627			52162.4	83.61	70089	90.85	44588.7	82.08	53604.8	90.35
2	gi|417149; gi|312352; gi|144228166	87.75	87.75	72.9	62.93	61.68	RecName: Full=Heat shock protein SSA1; AltName: Full=Heat shock protein YG100; unnamed protein product [Saccharomyces cerevisiae]; ATPase involved in protein folding and nuclear localization signal (NLS)-directed nuclear transport; member of heat shock protein 70 (HSP70) family; forms a chaperone complex with Ydj1p; localized to the nucleus, cytoplasm, and cell wall [Saccharomyces cerevisiae]	0	auto - discordant peptide type	0	66.12	TTPSFVAFTDTER	iTRAQ8plex@N-term; Ala->Gly@7		0.0417428	1760.93	1761.94	1760.89	1761.9	1	11	3.1.7.172.1	17.1	1.02609	0.188912	1.19346	0.174192	1.21139	0.177575	1.00477	0.185258	1.25149	0.178072	1.0345	0.185735			5290.84	7.05	6250.41	8.37	6457.8	7.58	5982.62	7.7
2	gi|417149; gi|312352; gi|144228166	87.75	87.75	72.9	62.93	61.68	RecName: Full=Heat shock protein SSA1; AltName: Full=Heat shock protein YG100; unnamed protein product [Saccharomyces cerevisiae]; ATPase involved in protein folding and nuclear localization signal (NLS)-directed nuclear transport; member of heat shock protein 70 (HSP70) family; forms a chaperone complex with Ydj1p; localized to the nucleus, cytoplasm, and cell wall [Saccharomyces cerevisiae]	0	auto - discordant peptide type	0	31.72	TTPSFVAFTDTER	iTRAQ8plex@N-term; Oxidation(P)@3		0.00334967	1790.9	1791.91	1790.9	1791.91	1	6	8.1.4.153.2	15.2	1.12622	0.656317	0.733284	0.848961	0.54345	0.81159	0.73363	0.696552	0.616228	0.816274	0.829044	0.702005			12672.8	58.29	13640.2	63.86	6939.19	46.4	10462.9	54.73
2	gi|417149; gi|312352; gi|144228166	87.75	87.75	72.9	62.93	61.68	RecName: Full=Heat shock protein SSA1; AltName: Full=Heat shock protein YG100; unnamed protein product [Saccharomyces cerevisiae]; ATPase involved in protein folding and nuclear localization signal (NLS)-directed nuclear transport; member of heat shock protein 70 (HSP70) family; forms a chaperone complex with Ydj1p; localized to the nucleus, cytoplasm, and cell wall [Saccharomyces cerevisiae]	0	auto - discordant peptide type	0	24.9	TTPSFVAFTDTER	iTRAQ8plex@N-term; Phe->Tyr@5		-0.012332	1790.89	1791.89	1790.9	1791.91	1	22	9.1.4.134.2	13.3	0.667277	0.179874	0.630946	0.203049	0.975815	0.229971	1.53096	0.180822	0.65559	0.202205	1.02506	0.143863			352739	525.3	640791	646.45	346814	607.76	607740	623.32
2	gi|417149; gi|312352; gi|144228166	87.75	87.75	72.9	62.93	61.68	RecName: Full=Heat shock protein SSA1; AltName: Full=Heat shock protein YG100; unnamed protein product [Saccharomyces cerevisiae]; ATPase involved in protein folding and nuclear localization signal (NLS)-directed nuclear transport; member of heat shock protein 70 (HSP70) family; forms a chaperone complex with Ydj1p; localized to the nucleus, cytoplasm, and cell wall [Saccharomyces cerevisiae]	0	auto - low confidence	0	10.53	TTPSFVAFTDTER	iTRAQ8plex@N-term		0.00561519	1774.91	1775.92	1774.9	1775.91	1	5	12.1.4.184.7	18.3	1.13289	0.352342	1.1405	0.49696	0.837819	0.421281	0.727183	0.438682	0.955642	0.422696	0.826623	0.440041			22440.7	55.64	24011.5	60.11	18943.5	64.52	18364.5	66.46
2	gi|417149; gi|312352; gi|144228166	87.75	87.75	72.9	62.93	61.68	RecName: Full=Heat shock protein SSA1; AltName: Full=Heat shock protein YG100; unnamed protein product [Saccharomyces cerevisiae]; ATPase involved in protein folding and nuclear localization signal (NLS)-directed nuclear transport; member of heat shock protein 70 (HSP70) family; forms a chaperone complex with Ydj1p; localized to the nucleus, cytoplasm, and cell wall [Saccharomyces cerevisiae]	0	auto - low confidence	0	0	TTPSFVAFTDTER	iTRAQ8plex@N-term; Oxidation(P)@3		0.00572831	1790.9	1791.91	1790.9	1791.91	1	5	3.1.7.151.7	15	0.946385	0.47358	0.740614	0.702563	0.969368	0.646024	1.29564	0.556086	0.923665	0.63925	1.23036	0.548202			1388.77	4.74	1778.82	5.84	1356.42	7.44	2024.96	8.89
2	gi|417149; gi|312352; gi|144228166	87.75	87.75	72.9	62.93	61.68	RecName: Full=Heat shock protein SSA1; AltName: Full=Heat shock protein YG100; unnamed protein product [Saccharomyces cerevisiae]; ATPase involved in protein folding and nuclear localization signal (NLS)-directed nuclear transport; member of heat shock protein 70 (HSP70) family; forms a chaperone complex with Ydj1p; localized to the nucleus, cytoplasm, and cell wall [Saccharomyces cerevisiae]	0	auto - low confidence	0	0	TTPSFVAFTDTER	No iTRAQ8plex@N-term		0.0186535	1470.72	1471.72	1470.7	1471.71	1	5	8.1.4.179.7	17.8	1.6044	1.50162	0.628576	2.11795	0.519303	2.07436	0.817811	1.66257	0.838862	1.9941	1.31656	1.56128			4018.18	45.65	3035.9	29.81	2102.45	36.49	3698.13	44.89
2	gi|417149; gi|312352; gi|144228166	87.75	87.75	72.9	62.93	61.68	RecName: Full=Heat shock protein SSA1; AltName: Full=Heat shock protein YG100; unnamed protein product [Saccharomyces cerevisiae]; ATPase involved in protein folding and nuclear localization signal (NLS)-directed nuclear transport; member of heat shock protein 70 (HSP70) family; forms a chaperone complex with Ydj1p; localized to the nucleus, cytoplasm, and cell wall [Saccharomyces cerevisiae]	0	auto - shared MS/MS	0	99	VDIIANDQGNR	iTRAQ8plex@N-term		-0.0081365	1517.8	1518.81	1517.81	1518.82	1	18	9.1.4.96.3	9.5	0.877818	0.17659	1.00815	0.210234	0.881939	0.208455	0.865971	0.195581	0.779473	0.192693	0.762755	0.178687			659659	903.36	910930	1015.62	586183	921.26	642870	897.68
2	gi|417149; gi|312352; gi|144228166	87.75	87.75	72.9	62.93	61.68	RecName: Full=Heat shock protein SSA1; AltName: Full=Heat shock protein YG100; unnamed protein product [Saccharomyces cerevisiae]; ATPase involved in protein folding and nuclear localization signal (NLS)-directed nuclear transport; member of heat shock protein 70 (HSP70) family; forms a chaperone complex with Ydj1p; localized to the nucleus, cytoplasm, and cell wall [Saccharomyces cerevisiae]	0	auto - discordant peptide type	0	99	VDIIANDQGNR	iTRAQ8plex@N-term; Deamidated(N)@10		-0.0115871	1518.78	1519.79	1518.79	1519.8	1	14	9.1.4.89.5	8.8	1.11268	0.376677	0.947291	0.344055	1.11421	0.365854	1.16432	0.347435	1.24823	0.373562	1.29993	0.355542			157400	410.73	171476	465.81	176704	453.12	206242	473.09
2	gi|417149; gi|312352; gi|144228166	87.75	87.75	72.9	62.93	61.68	RecName: Full=Heat shock protein SSA1; AltName: Full=Heat shock protein YG100; unnamed protein product [Saccharomyces cerevisiae]; ATPase involved in protein folding and nuclear localization signal (NLS)-directed nuclear transport; member of heat shock protein 70 (HSP70) family; forms a chaperone complex with Ydj1p; localized to the nucleus, cytoplasm, and cell wall [Saccharomyces cerevisiae]	0	auto - discordant peptide type	0	99	VDIIANDQGNR	iTRAQ8plex@N-term; Ile->Asn@3; Deamidated(N)@6		0.0521055	1519.81	1520.81	1519.75	1520.76	1	15	9.1.4.97.3	9.6	0.794294	0.216182	0.879224	0.25206	0.939415	0.262773	1.05766	0.233514	0.751271	0.236093	0.842957	0.203025			301219	521.92	459696	594.28	285112	563.25	358534	561.27
2	gi|417149; gi|312352; gi|144228166	87.75	87.75	72.9	62.93	61.68	RecName: Full=Heat shock protein SSA1; AltName: Full=Heat shock protein YG100; unnamed protein product [Saccharomyces cerevisiae]; ATPase involved in protein folding and nuclear localization signal (NLS)-directed nuclear transport; member of heat shock protein 70 (HSP70) family; forms a chaperone complex with Ydj1p; localized to the nucleus, cytoplasm, and cell wall [Saccharomyces cerevisiae]	0	auto - low confidence	0	0	VDIIANDQGNR	iTRAQ8plex@N-term		0.045625	1517.86	1518.86	1517.81	1518.82	1	3	1.1.4.122.3	12.1	1.03862	0.135738	0.935756	0.118009	1.20131	0.136517	1.27082	0.133538	1.25623	0.120493	1.32439	0.117107			13544.6	14.38	15808.1	13.37	16394.5	14.07	19370.9	15.69
2	gi|417149; gi|312352; gi|144228166	87.75	87.75	72.9	62.93	61.68	RecName: Full=Heat shock protein SSA1; AltName: Full=Heat shock protein YG100; unnamed protein product [Saccharomyces cerevisiae]; ATPase involved in protein folding and nuclear localization signal (NLS)-directed nuclear transport; member of heat shock protein 70 (HSP70) family; forms a chaperone complex with Ydj1p; localized to the nucleus, cytoplasm, and cell wall [Saccharomyces cerevisiae]	0	auto - low confidence	0	0	VDIIANDQGNR	iTRAQ8plex@N-term		-0.0102069	1517.8	1518.81	1517.81	1518.82	1	5	3.1.7.128.3	12.7	3.56534	0.83339	2.07843	1.32191	0.841859	0.636633	0.400954	1.20078	3.02202	1.00005	1.4344	1.42713			1912.19	4.27	650.13	5.22	1621.98	9.67	862.83	10.18
2	gi|417149; gi|312352; gi|144228166	87.75	87.75	72.9	62.93	61.68	RecName: Full=Heat shock protein SSA1; AltName: Full=Heat shock protein YG100; unnamed protein product [Saccharomyces cerevisiae]; ATPase involved in protein folding and nuclear localization signal (NLS)-directed nuclear transport; member of heat shock protein 70 (HSP70) family; forms a chaperone complex with Ydj1p; localized to the nucleus, cytoplasm, and cell wall [Saccharomyces cerevisiae]	0	auto - low confidence	0	0	VDIIANDQGNR	iTRAQ8plex@N-term; Deamidated(N)@10		0.0359051	1518.83	1519.84	1518.79	1519.8	1	4	12.1.4.129.1	12.8	0.816254	0.133425	1.25627	0.0927477	1.86105	0.124643	1.46644	0.131531	1.52948	0.095414	1.20107	0.104252			96023.4	105.7	142601	107.52	180058	105.28	158468	114.09
2	gi|417149; gi|312352; gi|144228166	87.75	87.75	72.9	62.93	61.68	RecName: Full=Heat shock protein SSA1; AltName: Full=Heat shock protein YG100; unnamed protein product [Saccharomyces cerevisiae]; ATPase involved in protein folding and nuclear localization signal (NLS)-directed nuclear transport; member of heat shock protein 70 (HSP70) family; forms a chaperone complex with Ydj1p; localized to the nucleus, cytoplasm, and cell wall [Saccharomyces cerevisiae]	0	auto - discordant peptide type	0	99	VNDAVVTVPAYFNDSQR	Carbamidomethyl@N-term		0.0423233	1950.99	1951.99	1950.94	1951.95	1	19	6.1.5.188.6	18.7	0.902751	0.957124	0.856966	0.844126	1.01829	1.00413	1.17624	0.968358	0.925543	0.831215	1.06547	0.787626			1046.71	8.22	1405.49	7.69	1073.92	6.72	1385.55	7.85
2	gi|417149; gi|312352; gi|144228166	87.75	87.75	72.9	62.93	61.68	RecName: Full=Heat shock protein SSA1; AltName: Full=Heat shock protein YG100; unnamed protein product [Saccharomyces cerevisiae]; ATPase involved in protein folding and nuclear localization signal (NLS)-directed nuclear transport; member of heat shock protein 70 (HSP70) family; forms a chaperone complex with Ydj1p; localized to the nucleus, cytoplasm, and cell wall [Saccharomyces cerevisiae]	0	auto - discordant peptide type	0	99	VNDAVVTVPAYFNDSQR	iTRAQ8plex@N-term; Deamidated(N)@2; Deamidated(N)@13		-0.00825529	2200.09	2201.09	2200.1	2201.1	1	27	6.1.5.201.1	20	1.93724	0.259412	0.903164	0.257458	0.675206	0.224957	0.740047	0.232645	1.31697	0.28188	1.43853	0.288052			11035.5	15.3	6905.21	15.14	7507.61	13.3	9190.71	17.17
2	gi|417149; gi|312352; gi|144228166	87.75	87.75	72.9	62.93	61.68	RecName: Full=Heat shock protein SSA1; AltName: Full=Heat shock protein YG100; unnamed protein product [Saccharomyces cerevisiae]; ATPase involved in protein folding and nuclear localization signal (NLS)-directed nuclear transport; member of heat shock protein 70 (HSP70) family; forms a chaperone complex with Ydj1p; localized to the nucleus, cytoplasm, and cell wall [Saccharomyces cerevisiae]	0	auto - discordant peptide type	0	99	VNDAVVTVPAYFNDSQR	iTRAQ8plex@N-term; Deamidated(N)@13		-0.0141964	2199.1	2200.1	2199.11	2200.12	1	20	6.1.5.202.2	20.1	1.62049	0.257821	0.885336	0.283623	0.682561	0.256696	0.763172	0.245494	1.11364	0.294357	1.24093	0.284641			6567.79	9.93	4912.94	10.26	4516.85	9.37	5640.81	10.91
2	gi|417149; gi|312352; gi|144228166	87.75	87.75	72.9	62.93	61.68	RecName: Full=Heat shock protein SSA1; AltName: Full=Heat shock protein YG100; unnamed protein product [Saccharomyces cerevisiae]; ATPase involved in protein folding and nuclear localization signal (NLS)-directed nuclear transport; member of heat shock protein 70 (HSP70) family; forms a chaperone complex with Ydj1p; localized to the nucleus, cytoplasm, and cell wall [Saccharomyces cerevisiae]	0	auto - discordant peptide type	0	99	VNDAVVTVPAYFNDSQR	iTRAQ8plex@N-term; Deamidated(N)@13		0.00476431	2199.12	2200.12	2199.11	2200.12	1	19	8.1.4.203.1	20.2	0.934554	0.611032	1.03927	0.924465	0.712333	0.811547	0.678489	0.826928	0.670264	0.73769	0.636244	0.754578			82783.6	408.83	107377	386.36	59415.9	382.63	63210.2	419.25
2	gi|417149; gi|312352; gi|144228166	87.75	87.75	72.9	62.93	61.68	RecName: Full=Heat shock protein SSA1; AltName: Full=Heat shock protein YG100; unnamed protein product [Saccharomyces cerevisiae]; ATPase involved in protein folding and nuclear localization signal (NLS)-directed nuclear transport; member of heat shock protein 70 (HSP70) family; forms a chaperone complex with Ydj1p; localized to the nucleus, cytoplasm, and cell wall [Saccharomyces cerevisiae]	0	auto - shared MS/MS	0	99	VNDAVVTVPAYFNDSQR	iTRAQ8plex@N-term		0.00292271	2198.13	2199.14	2198.13	2199.13	1	21	8.1.4.208.1	20.7	0.764097	0.396306	0.869025	0.70906	0.681446	0.651756	0.776226	0.542121	0.524249	0.604921	0.595132	0.484808			132030	433.81	209457	464.13	90652.4	510.26	115335	497.33
2	gi|417149; gi|312352; gi|144228166	87.75	87.75	72.9	62.93	61.68	RecName: Full=Heat shock protein SSA1; AltName: Full=Heat shock protein YG100; unnamed protein product [Saccharomyces cerevisiae]; ATPase involved in protein folding and nuclear localization signal (NLS)-directed nuclear transport; member of heat shock protein 70 (HSP70) family; forms a chaperone complex with Ydj1p; localized to the nucleus, cytoplasm, and cell wall [Saccharomyces cerevisiae]	0	auto - discordant peptide type	0	99	VNDAVVTVPAYFNDSQR	iTRAQ8plex@N-term		4.00666	2202.13	2203.14	2198.13	2199.13	1	18	8.1.4.209.6	20.8	0.790944	0.440875	0.973048	0.755502	0.669496	0.646493	0.681088	0.663204	0.533153	0.570363	0.540537	0.589238			30238.6	114.55	46343.2	104.52	20397.9	106.86	23177.4	126.17
2	gi|417149; gi|312352; gi|144228166	87.75	87.75	72.9	62.93	61.68	RecName: Full=Heat shock protein SSA1; AltName: Full=Heat shock protein YG100; unnamed protein product [Saccharomyces cerevisiae]; ATPase involved in protein folding and nuclear localization signal (NLS)-directed nuclear transport; member of heat shock protein 70 (HSP70) family; forms a chaperone complex with Ydj1p; localized to the nucleus, cytoplasm, and cell wall [Saccharomyces cerevisiae]	0	auto - discordant peptide type	0	99	VNDAVVTVPAYFNDSQR	iTRAQ8plex@N-term		1.99173	2200.12	2201.13	2198.13	2199.13	1	18	8.1.4.211.4	21	0.839311	0.397308	0.70517	0.672425	0.647603	0.638616	0.909085	0.483509	0.547255	0.613373	0.765605	0.449642			20930.5	64.42	30229.2	75.95	13657.3	76.42	21413.4	79.85
2	gi|417149; gi|312352; gi|144228166	87.75	87.75	72.9	62.93	61.68	RecName: Full=Heat shock protein SSA1; AltName: Full=Heat shock protein YG100; unnamed protein product [Saccharomyces cerevisiae]; ATPase involved in protein folding and nuclear localization signal (NLS)-directed nuclear transport; member of heat shock protein 70 (HSP70) family; forms a chaperone complex with Ydj1p; localized to the nucleus, cytoplasm, and cell wall [Saccharomyces cerevisiae]	0	auto - discordant peptide type	0	99	VNDAVVTVPAYFNDSQR	iTRAQ8plex@N-term; Deamidated(N)@13		0.00647332	2199.12	2200.12	2199.11	2200.12	1	19	8.1.4.213.1	21.2	0.813508	0.399529	0.783269	0.511003	0.801593	0.5331	1.01306	0.441273	0.65656	0.475421	0.826936	0.369528			48518.8	160.11	72296.6	162.83	39186.8	164.07	55315	162.05
2	gi|417149; gi|312352; gi|144228166	87.75	87.75	72.9	62.93	61.68	RecName: Full=Heat shock protein SSA1; AltName: Full=Heat shock protein YG100; unnamed protein product [Saccharomyces cerevisiae]; ATPase involved in protein folding and nuclear localization signal (NLS)-directed nuclear transport; member of heat shock protein 70 (HSP70) family; forms a chaperone complex with Ydj1p; localized to the nucleus, cytoplasm, and cell wall [Saccharomyces cerevisiae]	0	auto - shared MS/MS	0	99	VNDAVVTVPAYFNDSQR	iTRAQ8plex@N-term		0.0100256	2198.14	2199.14	2198.13	2199.13	1	17	9.1.4.193.9	19.2	0.831932	0.702423	0.870827	0.802008	0.988963	0.813232	1.12418	0.781146	0.828373	0.725552	0.938431	0.689397			20274.8	113.64	29541.8	125.07	20202.8	119.04	25650.3	139.56
2	gi|417149; gi|312352; gi|144228166	87.75	87.75	72.9	62.93	61.68	RecName: Full=Heat shock protein SSA1; AltName: Full=Heat shock protein YG100; unnamed protein product [Saccharomyces cerevisiae]; ATPase involved in protein folding and nuclear localization signal (NLS)-directed nuclear transport; member of heat shock protein 70 (HSP70) family; forms a chaperone complex with Ydj1p; localized to the nucleus, cytoplasm, and cell wall [Saccharomyces cerevisiae]	0	auto - discordant peptide type	0	99	VNDAVVTVPAYFNDSQR	iTRAQ8plex@N-term; Deamidated(N)@2; Deamidated(N)@13		0.0208417	2200.12	2201.12	2200.1	2201.1	1	17	12.1.4.199.2	19.8	1.31058	0.415624	0.790124	0.535799	0.683385	0.522307	0.856169	0.407378	0.901749	0.542095	1.1259	0.432457			34078.7	93.85	31520.3	98.12	23465.2	104.14	32835.4	98.57
2	gi|417149; gi|312352; gi|144228166	87.75	87.75	72.9	62.93	61.68	RecName: Full=Heat shock protein SSA1; AltName: Full=Heat shock protein YG100; unnamed protein product [Saccharomyces cerevisiae]; ATPase involved in protein folding and nuclear localization signal (NLS)-directed nuclear transport; member of heat shock protein 70 (HSP70) family; forms a chaperone complex with Ydj1p; localized to the nucleus, cytoplasm, and cell wall [Saccharomyces cerevisiae]	0	auto - shared MS/MS	0	99	VNDAVVTVPAYFNDSQR	iTRAQ8plex@N-term		0.091872	2198.22	2199.23	2198.13	2199.13	1	13	1.1.4.216.6	21.5	0.827265	0.705162	0.942371	0.698659	1.11212	0.860808	1.16821	0.753378	0.926309	0.646374	0.969711	0.494356			1008.61	6.46	1477.91	4.36	1130.19	6.5	1326	5.26
2	gi|417149; gi|312352; gi|144228166	87.75	87.75	72.9	62.93	61.68	RecName: Full=Heat shock protein SSA1; AltName: Full=Heat shock protein YG100; unnamed protein product [Saccharomyces cerevisiae]; ATPase involved in protein folding and nuclear localization signal (NLS)-directed nuclear transport; member of heat shock protein 70 (HSP70) family; forms a chaperone complex with Ydj1p; localized to the nucleus, cytoplasm, and cell wall [Saccharomyces cerevisiae]	0	auto - low confidence	0	0	VNDAVVTVPAYFNDSQR	iTRAQ8plex@N-term; Deamidated(N)@13		0.181437	2199.29	2200.3	2199.11	2200.12	1	5	3.1.7.214.8	21.3	1.5261	0.346382	0.830237	0.355932	0.744341	0.338313	0.887481	0.336767	1.1437	0.365042	1.359	0.36361			7713.77	17.35	6127.09	16.14	5785.14	14.62	7704.17	19.31
2	gi|417149; gi|312352; gi|144228166	87.75	87.75	72.9	62.93	61.68	RecName: Full=Heat shock protein SSA1; AltName: Full=Heat shock protein YG100; unnamed protein product [Saccharomyces cerevisiae]; ATPase involved in protein folding and nuclear localization signal (NLS)-directed nuclear transport; member of heat shock protein 70 (HSP70) family; forms a chaperone complex with Ydj1p; localized to the nucleus, cytoplasm, and cell wall [Saccharomyces cerevisiae]	0	auto - low confidence	0	0	VNDAVVTVPAYFNDSQR	Carbamidomethyl@N-term; Asn->Phe@2		0.0356358	1984	1985.01	1983.97	1984.98	1	20	9.1.4.167.2	16.6	0.638396	0.298551	1.07611	0.383115	1.14727	0.392352	1.05535	0.353602	0.737416	0.332979	0.676028	0.286303			94170.6	242.11	178811	271.38	108857	322.63	111844	271.52
3	gi|157876436; gi|14588927; gi|129930; gi|1197055; gi|10383781	73.72	73.72	88.43	83.61	83.37	Chain A, Circularly Permuted Phosphoglycerate Kinase From Yeast: Pgk P72; phosphoglycerate kinase [Saccharomyces cerevisiae]; RecName: Full=Phosphoglycerate kinase; 3-phosphoglycerate kinase [Saccharomyces cerevisiae]; 3-phosphoglycerate kinase, catalyzes transfer of high-energy phosphoryl groups from the acyl phosphate of 1,3-bisphosphoglycerate to ADP to produce ATP; key enzyme in glycolysis an…	1	auto	2	99	AAGFLLEK	iTRAQ8plex@N-term; iTRAQ8plex(K)@8		0.0148774	1455.91	1456.91	1455.89	1456.9	1	14	10.1.4.179.1	17.8	1.47458	0.734545	0.856864	3.34991	0.173303	2.62218	0.20021	2.17161	0.257296	2.65435	0.296231	2.21035			833144	752.43	941658	856.67	693695	790.37	780105	839.24
3	gi|157876436; gi|14588927; gi|129930; gi|1197055; gi|10383781	73.72	73.72	88.43	83.61	83.37	Chain A, Circularly Permuted Phosphoglycerate Kinase From Yeast: Pgk P72; phosphoglycerate kinase [Saccharomyces cerevisiae]; RecName: Full=Phosphoglycerate kinase; 3-phosphoglycerate kinase [Saccharomyces cerevisiae]; 3-phosphoglycerate kinase, catalyzes transfer of high-energy phosphoryl groups from the acyl phosphate of 1,3-bisphosphoglycerate to ADP to produce ATP; key enzyme in glycolysis an…	1	auto	2	99	AGAEIVPK	iTRAQ8plex@N-term; iTRAQ8plex(K)@8		-0.00571363	1391.85	1392.86	1391.86	1392.87	1	13	10.1.4.29.3	2.8	1.68649	0.472418	1.66014	1.80667	0.246314	1.05745	0.14687	1.50782	0.418244	1.10169	0.248538	1.53916			1249635	1095.11	1300921	1243.62	929942	1104.57	990170	1064.95
3	gi|157876436; gi|14588927; gi|129930; gi|1197055; gi|10383781	73.72	73.72	88.43	83.61	83.37	Chain A, Circularly Permuted Phosphoglycerate Kinase From Yeast: Pgk P72; phosphoglycerate kinase [Saccharomyces cerevisiae]; RecName: Full=Phosphoglycerate kinase; 3-phosphoglycerate kinase [Saccharomyces cerevisiae]; 3-phosphoglycerate kinase, catalyzes transfer of high-energy phosphoryl groups from the acyl phosphate of 1,3-bisphosphoglycerate to ADP to produce ATP; key enzyme in glycolysis an…	1	auto	2	99	AHSSMVGFDLPQR	iTRAQ8plex@N-term		0.0201097	1747.92	1748.93	1747.9	1748.91	1	15	4.1.7.165.2	16.4	9.76908	5.1768	2.13012	2.00841	0.633861	0.988702	0.294564	1.89923	6.23456	5.21784	2.88742	5.46401			26525.1	44.8	22865.2	54.55	23576.9	45.68	23074.2	51.65
3	gi|157876436; gi|14588927; gi|129930; gi|1197055; gi|10383781	73.72	73.72	88.43	83.61	83.37	Chain A, Circularly Permuted Phosphoglycerate Kinase From Yeast: Pgk P72; phosphoglycerate kinase [Saccharomyces cerevisiae]; RecName: Full=Phosphoglycerate kinase; 3-phosphoglycerate kinase [Saccharomyces cerevisiae]; 3-phosphoglycerate kinase, catalyzes transfer of high-energy phosphoryl groups from the acyl phosphate of 1,3-bisphosphoglycerate to ADP to produce ATP; key enzyme in glycolysis an…	1	auto	2	99	ALENPTRPF	iTRAQ8plex@N-term	cleaved F-L@C-term	0.00296358	1347.75	1348.76	1347.75	1348.75	1	11	3.1.7.151.2	15	100		1.24256	0.491117	1.56063	0.739033	1.24329	0.796121	100		100				3757.84	8.9	2825.67	4.91	4520.08	5.66	4584.67	7.37
3	gi|157876436; gi|14588927; gi|129930; gi|1197055; gi|10383781	73.72	73.72	88.43	83.61	83.37	Chain A, Circularly Permuted Phosphoglycerate Kinase From Yeast: Pgk P72; phosphoglycerate kinase [Saccharomyces cerevisiae]; RecName: Full=Phosphoglycerate kinase; 3-phosphoglycerate kinase [Saccharomyces cerevisiae]; 3-phosphoglycerate kinase, catalyzes transfer of high-energy phosphoryl groups from the acyl phosphate of 1,3-bisphosphoglycerate to ADP to produce ATP; key enzyme in glycolysis an…	1	auto	2	99	ALENPTRPFLAILGGAK	iTRAQ8plex@N-term; iTRAQ8plex(K)@17		0.0547859	2375.47	2376.48	2375.42	2376.42	1	16	1.1.4.285.1	28.4	11.5996	4.54843	1.6741	1.57134	0.572362	1.01254	0.338439	1.44796	6.68453	4.5892	3.93911	4.70447			1859.49	4.87	1309.76	4.02	1506.25	4.11	1457.95	4.32
3	gi|157876436; gi|14588927; gi|129930; gi|1197055; gi|10383781	73.72	73.72	88.43	83.61	83.37	Chain A, Circularly Permuted Phosphoglycerate Kinase From Yeast: Pgk P72; phosphoglycerate kinase [Saccharomyces cerevisiae]; RecName: Full=Phosphoglycerate kinase; 3-phosphoglycerate kinase [Saccharomyces cerevisiae]; 3-phosphoglycerate kinase, catalyzes transfer of high-energy phosphoryl groups from the acyl phosphate of 1,3-bisphosphoglycerate to ADP to produce ATP; key enzyme in glycolysis an…	1	auto	2	99	ALLDEVVK	iTRAQ8plex@N-term; iTRAQ8plex(K)@8		-0.00116859	1493.93	1494.93	1493.93	1494.94	1	14	10.1.4.169.3	16.8	2.76562	1.16096	0.328657	3.16826	0.134196	3.0418	0.404189	1.06434	0.373671	3.20202	1.12164	1.46053			1454833	1461.99	1492095	1665.78	1159871	1428.96	1402063	1562.44
3	gi|157876436; gi|14588927; gi|129930; gi|1197055; gi|10383781	73.72	73.72	88.43	83.61	83.37	Chain A, Circularly Permuted Phosphoglycerate Kinase From Yeast: Pgk P72; phosphoglycerate kinase [Saccharomyces cerevisiae]; RecName: Full=Phosphoglycerate kinase; 3-phosphoglycerate kinase [Saccharomyces cerevisiae]; 3-phosphoglycerate kinase, catalyzes transfer of high-energy phosphoryl groups from the acyl phosphate of 1,3-bisphosphoglycerate to ADP to produce ATP; key enzyme in glycolysis an…	1	auto	2	99	ASAPGSVILLENLR	iTRAQ8plex@N-term		0.0397644	1743.06	1744.07	1743.02	1744.03	1	24	1.1.4.237.1	23.6	1.45252	0.564328	0.7761	2.50764	0.163878	2.05966	0.209022	1.5137	0.239662	2.07736	0.304642	1.5377			7212.6	9.32	7737.88	9.83	5024.93	8.92	5747.7	9.22
3	gi|157876436; gi|14588927; gi|129930; gi|1197055; gi|10383781	73.72	73.72	88.43	83.61	83.37	Chain A, Circularly Permuted Phosphoglycerate Kinase From Yeast: Pgk P72; phosphoglycerate kinase [Saccharomyces cerevisiae]; RecName: Full=Phosphoglycerate kinase; 3-phosphoglycerate kinase [Saccharomyces cerevisiae]; 3-phosphoglycerate kinase, catalyzes transfer of high-energy phosphoryl groups from the acyl phosphate of 1,3-bisphosphoglycerate to ADP to produce ATP; key enzyme in glycolysis an…	1	auto	2	99	ASKEDVQK	iTRAQ8plex@N-term; iTRAQ8plex(K)@3; iTRAQ8plex(K)@8		-0.0453005	1816.04	1817.04	1816.08	1817.09	1	12	5.1.4.35.4	3.4	100		1.38406	0.115846	0.939329	0.104666	0.671818	0.115306	100		100				23591.3	7.96	14510.4	7.1	23108.7	7.62	22554.2	7.26
3	gi|157876436; gi|14588927; gi|129930; gi|1197055; gi|10383781	73.72	73.72	88.43	83.61	83.37	Chain A, Circularly Permuted Phosphoglycerate Kinase From Yeast: Pgk P72; phosphoglycerate kinase [Saccharomyces cerevisiae]; RecName: Full=Phosphoglycerate kinase; 3-phosphoglycerate kinase [Saccharomyces cerevisiae]; 3-phosphoglycerate kinase, catalyzes transfer of high-energy phosphoryl groups from the acyl phosphate of 1,3-bisphosphoglycerate to ADP to produce ATP; key enzyme in glycolysis an…	0	auto - discordant peptide type	2	99	DFIIADAFSADANTK	Acetyl@N-term; iTRAQ8plex(K)@15	cleaved V-D@N-term	0.0880219	1944.07	1945.07	1943.98	1944.99	1	24	9.1.4.200.8	19.9	0.951175	0.237751	0.747971	0.251406	0.983857	0.270448	1.30208	0.234425	0.942215	0.254509	1.24272	0.215843			60756.7	109.44	77429	120.15	60228.4	121.5	89028.9	133.57
3	gi|157876436; gi|14588927; gi|129930; gi|1197055; gi|10383781	73.72	73.72	88.43	83.61	83.37	Chain A, Circularly Permuted Phosphoglycerate Kinase From Yeast: Pgk P72; phosphoglycerate kinase [Saccharomyces cerevisiae]; RecName: Full=Phosphoglycerate kinase; 3-phosphoglycerate kinase [Saccharomyces cerevisiae]; 3-phosphoglycerate kinase, catalyzes transfer of high-energy phosphoryl groups from the acyl phosphate of 1,3-bisphosphoglycerate to ADP to produce ATP; key enzyme in glycolysis an…	0	auto - discordant peptide type	2	99	DVTFLNDCVGPEVEAAVK	Carbamidomethyl@N-term; Carbamidomethyl(C)@8; iTRAQ8plex(K)@18		-0.0278806	2323.14	2324.15	2323.17	2324.17	1	13	6.1.5.231.5	23	1.26264	0.785576	1.20101	0.783087	0.96571	0.784353	0.795955	0.704394	1.22768	0.856845	1.00843	0.784312			947.75	4.73	909.88	5.52	922.18	5.58	848.95	4.22
3	gi|157876436; gi|14588927; gi|129930; gi|1197055; gi|10383781	73.72	73.72	88.43	83.61	83.37	Chain A, Circularly Permuted Phosphoglycerate Kinase From Yeast: Pgk P72; phosphoglycerate kinase [Saccharomyces cerevisiae]; RecName: Full=Phosphoglycerate kinase; 3-phosphoglycerate kinase [Saccharomyces cerevisiae]; 3-phosphoglycerate kinase, catalyzes transfer of high-energy phosphoryl groups from the acyl phosphate of 1,3-bisphosphoglycerate to ADP to produce ATP; key enzyme in glycolysis an…	0	auto - discordant peptide type	2	99	EGIPAGWQGLDNGPESR	Delta:H(2)C(2)@N-term; Deamidated(N)@12		0.0050734	1808.84	1809.85	1808.83	1809.84	1	14	6.1.5.186.2	18.5	0.95273	0.553917	0.745928	0.65954	0.786685	0.612674	1.04398	0.668924	0.754621	0.542547	0.998023	0.605349			2102.82	9.26	2675.48	8.99	1666.78	7.1	2470.56	12.44
3	gi|157876436; gi|14588927; gi|129930; gi|1197055; gi|10383781	73.72	73.72	88.43	83.61	83.37	Chain A, Circularly Permuted Phosphoglycerate Kinase From Yeast: Pgk P72; phosphoglycerate kinase [Saccharomyces cerevisiae]; RecName: Full=Phosphoglycerate kinase; 3-phosphoglycerate kinase [Saccharomyces cerevisiae]; 3-phosphoglycerate kinase, catalyzes transfer of high-energy phosphoryl groups from the acyl phosphate of 1,3-bisphosphoglycerate to ADP to produce ATP; key enzyme in glycolysis an…	1	auto	2	99	ELPGVAFLSEK	iTRAQ8plex@N-term; iTRAQ8plex(K)@11		-0.00513414	1797.04	1798.05	1797.05	1798.06	1	14	3.1.7.225.6	22.4	2.19693	4.17796	0.01		0.01		0.928978	3.0949	0.01		2.04786	4.24273			2818.82	5.9	3233.59	5.51	2561.08	7.44	3150.06	6.53
3	gi|157876436; gi|14588927; gi|129930; gi|1197055; gi|10383781	73.72	73.72	88.43	83.61	83.37	Chain A, Circularly Permuted Phosphoglycerate Kinase From Yeast: Pgk P72; phosphoglycerate kinase [Saccharomyces cerevisiae]; RecName: Full=Phosphoglycerate kinase; 3-phosphoglycerate kinase [Saccharomyces cerevisiae]; 3-phosphoglycerate kinase, catalyzes transfer of high-energy phosphoryl groups from the acyl phosphate of 1,3-bisphosphoglycerate to ADP to produce ATP; key enzyme in glycolysis an…	1	auto	2	99	ELQSLLGK	iTRAQ8plex@N-term; iTRAQ8plex(K)@8		0.0163064	1494.94	1495.95	1494.92	1495.93	1	14	10.1.4.194.1	19.3	6.91611	2.79331	1.33657	1.65661	0.434365	1.16316	0.321701	1.34383	3.02465	2.95652	2.2325	3.03216			1016668	1301.97	935835	1381.48	861369	1339.77	925824	1309.16
3	gi|157876436; gi|14588927; gi|129930; gi|1197055; gi|10383781	73.72	73.72	88.43	83.61	83.37	Chain A, Circularly Permuted Phosphoglycerate Kinase From Yeast: Pgk P72; phosphoglycerate kinase [Saccharomyces cerevisiae]; RecName: Full=Phosphoglycerate kinase; 3-phosphoglycerate kinase [Saccharomyces cerevisiae]; 3-phosphoglycerate kinase, catalyzes transfer of high-energy phosphoryl groups from the acyl phosphate of 1,3-bisphosphoglycerate to ADP to produce ATP; key enzyme in glycolysis an…	1	auto	2	99	FAAGTK	iTRAQ8plex@N-term; iTRAQ8plex(K)@6		-0.0117073	1201.72	1202.72	1201.73	1202.74	1	10	10.1.4.21.3	2	2.34219	1.49808	0.55261	4.63783	0.165776	4.12685	0.296956	2.312	0.390931	4.29049	0.697895	2.59284			571178	648.08	623991	685.62	492756	669.9	564905	729.14
3	gi|157876436; gi|14588927; gi|129930; gi|1197055; gi|10383781	73.72	73.72	88.43	83.61	83.37	Chain A, Circularly Permuted Phosphoglycerate Kinase From Yeast: Pgk P72; phosphoglycerate kinase [Saccharomyces cerevisiae]; RecName: Full=Phosphoglycerate kinase; 3-phosphoglycerate kinase [Saccharomyces cerevisiae]; 3-phosphoglycerate kinase, catalyzes transfer of high-energy phosphoryl groups from the acyl phosphate of 1,3-bisphosphoglycerate to ADP to produce ATP; key enzyme in glycolysis an…	1	auto	2	99	FRHELSSLADVYINDAFGTAHR	iTRAQ8plex@N-term	missed R-H@2	0.0172742	2822.46	2823.47	2822.44	2823.45	1	14	1.1.4.296.2	29.5	0.286234	5.58894	7.03088	21.5698	2.46892	6.03219	0.347605	22.0821	0.711517	2.97877	0.0998353	21.4501			1084.65	4.55	1568.56	4.85	1217.11	5.53	1159.01	7.03
3	gi|157876436; gi|14588927; gi|129930; gi|1197055; gi|10383781	73.72	73.72	88.43	83.61	83.37	Chain A, Circularly Permuted Phosphoglycerate Kinase From Yeast: Pgk P72; phosphoglycerate kinase [Saccharomyces cerevisiae]; RecName: Full=Phosphoglycerate kinase; 3-phosphoglycerate kinase [Saccharomyces cerevisiae]; 3-phosphoglycerate kinase, catalyzes transfer of high-energy phosphoryl groups from the acyl phosphate of 1,3-bisphosphoglycerate to ADP to produce ATP; key enzyme in glycolysis an…	1	auto	2	99	HELSSLADVYINDAFGTAHR	iTRAQ8plex@N-term		-0.0539905	2519.22	2520.22	2519.27	2520.28	1	17	1.1.4.300.2	29.9	0.477642	2.98205	100		1.03786	4.07346	0.01		0.499112	3.24127	0.01				167.35	4.58	424.71	5.03	175	5.28	0	9.94
3	gi|157876436; gi|14588927; gi|129930; gi|1197055; gi|10383781	73.72	73.72	88.43	83.61	83.37	Chain A, Circularly Permuted Phosphoglycerate Kinase From Yeast: Pgk P72; phosphoglycerate kinase [Saccharomyces cerevisiae]; RecName: Full=Phosphoglycerate kinase; 3-phosphoglycerate kinase [Saccharomyces cerevisiae]; 3-phosphoglycerate kinase, catalyzes transfer of high-energy phosphoryl groups from the acyl phosphate of 1,3-bisphosphoglycerate to ADP to produce ATP; key enzyme in glycolysis an…	1	auto	2	99	IQLIDNLLDK	iTRAQ8plex@N-term; iTRAQ8plex(K)@10		-0.0222228	1792.07	1793.08	1792.09	1793.1	1	18	10.1.4.313.1	31.2	0.895248	0.443932	0.642196	2.75879	0.165375	2.43875	0.254913	1.38397	0.149063	2.42747	0.228988	1.36399			46182.1	118.2	60704.6	120.22	18527.7	133.88	24049.6	127.79
3	gi|157876436; gi|14588927; gi|129930; gi|1197055; gi|10383781	73.72	73.72	88.43	83.61	83.37	Chain A, Circularly Permuted Phosphoglycerate Kinase From Yeast: Pgk P72; phosphoglycerate kinase [Saccharomyces cerevisiae]; RecName: Full=Phosphoglycerate kinase; 3-phosphoglycerate kinase [Saccharomyces cerevisiae]; 3-phosphoglycerate kinase, catalyzes transfer of high-energy phosphoryl groups from the acyl phosphate of 1,3-bisphosphoglycerate to ADP to produce ATP; key enzyme in glycolysis an…	0	auto - discordant peptide type	2	99	ISHVSTGGGASLELLEGK	iTRAQ8plex@N-term; iTRAQ8plex(S)@5; iTRAQ8plex(S)@11; iTRAQ8plex(K)@18		0.0968491	2970.84	2971.85	2970.74	2971.75	1	23	1.1.4.212.1	21.1	1.16461	0.0543685	1.06217	0.0624136	0.811013	0.0607576	0.755826	0.0571619	0.950967	0.0598657	0.883239	0.056213			42158.8	16.5	43881.2	16.56	34450.2	16.01	35860	14.94
3	gi|157876436; gi|14588927; gi|129930; gi|1197055; gi|10383781	73.72	73.72	88.43	83.61	83.37	Chain A, Circularly Permuted Phosphoglycerate Kinase From Yeast: Pgk P72; phosphoglycerate kinase [Saccharomyces cerevisiae]; RecName: Full=Phosphoglycerate kinase; 3-phosphoglycerate kinase [Saccharomyces cerevisiae]; 3-phosphoglycerate kinase, catalyzes transfer of high-energy phosphoryl groups from the acyl phosphate of 1,3-bisphosphoglycerate to ADP to produce ATP; key enzyme in glycolysis an…	1	auto	2	99	IVAALPTIK	iTRAQ8plex@N-term; iTRAQ8plex(K)@9		-0.00597353	1533.01	1534.01	1533.01	1534.02	1	14	9.1.4.200.1	19.9	0.817577	0.797067	3.91441	6.5149	0.380865	1.83719	0.096315	6.32257	0.313515	1.7619	0.0790132	6.3011			225506	459.58	291821	432.02	184624	447.85	184350	465.21
3	gi|157876436; gi|14588927; gi|129930; gi|1197055; gi|10383781	73.72	73.72	88.43	83.61	83.37	Chain A, Circularly Permuted Phosphoglycerate Kinase From Yeast: Pgk P72; phosphoglycerate kinase [Saccharomyces cerevisiae]; RecName: Full=Phosphoglycerate kinase; 3-phosphoglycerate kinase [Saccharomyces cerevisiae]; 3-phosphoglycerate kinase, catalyzes transfer of high-energy phosphoryl groups from the acyl phosphate of 1,3-bisphosphoglycerate to ADP to produce ATP; key enzyme in glycolysis an…	1	auto	2	99	KLFAATVAK	iTRAQ8plex@N-term; iTRAQ8plex(K)@1; iTRAQ8plex(K)@9	missed K-L@1	-0.0289542	1860.17	1861.17	1860.2	1861.2	1	16	1.1.4.178.8	17.7	21.2753	17.1252	2.60395	2.27047	1.04145	1.17214	0.395909	2.28433	22.3085	17.1233	8.45176	17.2352			4068.35	4.61	4303.34	5.3	4121.86	4.62	4208.72	5.14
3	gi|157876436; gi|14588927; gi|129930; gi|1197055; gi|10383781	73.72	73.72	88.43	83.61	83.37	Chain A, Circularly Permuted Phosphoglycerate Kinase From Yeast: Pgk P72; phosphoglycerate kinase [Saccharomyces cerevisiae]; RecName: Full=Phosphoglycerate kinase; 3-phosphoglycerate kinase [Saccharomyces cerevisiae]; 3-phosphoglycerate kinase, catalyzes transfer of high-energy phosphoryl groups from the acyl phosphate of 1,3-bisphosphoglycerate to ADP to produce ATP; key enzyme in glycolysis an…	1	auto	2	99	KYGVTDK	iTRAQ8plex@N-term; iTRAQ8plex(K)@1; iTRAQ8plex(K)@7	missed K-Y@1	-0.0131433	1722.03	1723.04	1722.04	1723.05	1	12	5.1.4.66.2	6.5	1.22576	0.18925	1.25341	0.966075	0.205957	0.667562	0.162656	0.721951	0.254179	0.669256	0.200057	0.723518			168773	89.75	189114	94.56	114611	94.17	124636	90.09
3	gi|157876436; gi|14588927; gi|129930; gi|1197055; gi|10383781	73.72	73.72	88.43	83.61	83.37	Chain A, Circularly Permuted Phosphoglycerate Kinase From Yeast: Pgk P72; phosphoglycerate kinase [Saccharomyces cerevisiae]; RecName: Full=Phosphoglycerate kinase; 3-phosphoglycerate kinase [Saccharomyces cerevisiae]; 3-phosphoglycerate kinase, catalyzes transfer of high-energy phosphoryl groups from the acyl phosphate of 1,3-bisphosphoglycerate to ADP to produce ATP; key enzyme in glycolysis an…	0	auto - discordant peptide type	2	99	LAILGGAK	iTRAQ8plex@N-term; iTRAQ8plex(K)@8	cleaved F-L@N-term	0.00899044	1349.89	1350.9	1349.89	1350.89	1	14	10.1.4.179.4	17.8	1.01441	0.132089	0.963402	0.170625	0.792169	0.160798	0.813954	0.146946	0.809078	0.158009	0.828498	0.14389			792132	758.47	946570	861.29	632253	816.75	725600	808.81
3	gi|157876436; gi|14588927; gi|129930; gi|1197055; gi|10383781	73.72	73.72	88.43	83.61	83.37	Chain A, Circularly Permuted Phosphoglycerate Kinase From Yeast: Pgk P72; phosphoglycerate kinase [Saccharomyces cerevisiae]; RecName: Full=Phosphoglycerate kinase; 3-phosphoglycerate kinase [Saccharomyces cerevisiae]; 3-phosphoglycerate kinase, catalyzes transfer of high-energy phosphoryl groups from the acyl phosphate of 1,3-bisphosphoglycerate to ADP to produce ATP; key enzyme in glycolysis an…	1	auto	2	99	LSVQDLDLK	iTRAQ8plex@N-term; iTRAQ8plex(K)@9		-0.000322586	1637.98	1638.99	1637.98	1638.99	1	16	9.1.4.179.2	17.8	1.59411	0.446705	0.487944	2.26415	0.128494	2.07646	0.260676	0.977541	0.206233	2.09053	0.416962	1.00708			425631	452.43	438944	465.65	279189	454.44	337187	470.41
3	gi|157876436; gi|14588927; gi|129930; gi|1197055; gi|10383781	73.72	73.72	88.43	83.61	83.37	Chain A, Circularly Permuted Phosphoglycerate Kinase From Yeast: Pgk P72; phosphoglycerate kinase [Saccharomyces cerevisiae]; RecName: Full=Phosphoglycerate kinase; 3-phosphoglycerate kinase [Saccharomyces cerevisiae]; 3-phosphoglycerate kinase, catalyzes transfer of high-energy phosphoryl groups from the acyl phosphate of 1,3-bisphosphoglycerate to ADP to produce ATP; key enzyme in glycolysis an…	0	auto - discordant peptide type	2	99	SSAAGNTVIIGGGDTATVAK	iTRAQ8plex@N-term; Ile->Asn@9; iTRAQ8plex(K)@20		0.0243749	2398.32	2399.32	2398.29	2399.3	1	24	8.1.4.138.1	13.7	1.3819	0.297605	1.07547	0.384292	0.752217	0.321507	0.692366	0.339551	1.04659	0.347784	0.960038	0.36453			34736.4	65.44	30470.5	70.2	26327.1	68.59	27065.8	76.46
3	gi|157876436; gi|14588927; gi|129930; gi|1197055; gi|10383781	73.72	73.72	88.43	83.61	83.37	Chain A, Circularly Permuted Phosphoglycerate Kinase From Yeast: Pgk P72; phosphoglycerate kinase [Saccharomyces cerevisiae]; RecName: Full=Phosphoglycerate kinase; 3-phosphoglycerate kinase [Saccharomyces cerevisiae]; 3-phosphoglycerate kinase, catalyzes transfer of high-energy phosphoryl groups from the acyl phosphate of 1,3-bisphosphoglycerate to ADP to produce ATP; key enzyme in glycolysis an…	0	auto - discordant peptide type	2	99	TIVWNGPPGVFEFEK	iTRAQ8plex@N-term; Deamidated(N)@5; iTRAQ8plex(K)@15		0.00764896	2328.27	2329.28	2328.26	2329.27	1	15	9.1.4.246.3	24.5	0.802519	0.707045	0.706459	1.34045	0.62353	1.32384	0.873695	0.795696	0.503815	1.2898	0.703546	0.737675			31458.3	170.7	47517	215.39	19763.7	238.65	30931	180.01
3	gi|157876436; gi|14588927; gi|129930; gi|1197055; gi|10383781	73.72	73.72	88.43	83.61	83.37	Chain A, Circularly Permuted Phosphoglycerate Kinase From Yeast: Pgk P72; phosphoglycerate kinase [Saccharomyces cerevisiae]; RecName: Full=Phosphoglycerate kinase; 3-phosphoglycerate kinase [Saccharomyces cerevisiae]; 3-phosphoglycerate kinase, catalyzes transfer of high-energy phosphoryl groups from the acyl phosphate of 1,3-bisphosphoglycerate to ADP to produce ATP; key enzyme in glycolysis an…	0	auto - discordant peptide type	2	99	TVIIGGGDTATVAK	iTRAQ8plex@N-term; iTRAQ8plex(K)@14	cleaved N-T@N-term	-0.0485828	1910.08	1911.09	1910.13	1911.14	1	21	9.1.4.122.7	12.1	1.10654	0.235201	1.13178	0.281113	0.837246	0.272795	0.732284	0.250456	0.932778	0.267611	0.813061	0.244799			61165.8	104.27	67005.6	108.58	51598.5	109.89	50406.6	92.49
3	gi|157876436; gi|14588927; gi|129930; gi|1197055; gi|10383781	73.72	73.72	88.43	83.61	83.37	Chain A, Circularly Permuted Phosphoglycerate Kinase From Yeast: Pgk P72; phosphoglycerate kinase [Saccharomyces cerevisiae]; RecName: Full=Phosphoglycerate kinase; 3-phosphoglycerate kinase [Saccharomyces cerevisiae]; 3-phosphoglycerate kinase, catalyzes transfer of high-energy phosphoryl groups from the acyl phosphate of 1,3-bisphosphoglycerate to ADP to produce ATP; key enzyme in glycolysis an…	0	auto - discordant peptide type	2	99	TVTDKEGIPAGWQGLDNGPESR	iTRAQ8plex@N-term; iTRAQ8plex(K)@5; Deamidated(N)@17		0.00298395	2935.52	2936.52	2935.51	2936.52	1	18	11.1.4.181.2	18	1.8507	0.707859	1.41757	0.478591	1.42634	0.450727	0.99602	0.540866	2.65777	0.661497	1.84962	0.72592			111957	408.79	73330.5	444.69	160898	425.19	125493	500.74
3	gi|157876436; gi|14588927; gi|129930; gi|1197055; gi|10383781	73.72	73.72	88.43	83.61	83.37	Chain A, Circularly Permuted Phosphoglycerate Kinase From Yeast: Pgk P72; phosphoglycerate kinase [Saccharomyces cerevisiae]; RecName: Full=Phosphoglycerate kinase; 3-phosphoglycerate kinase [Saccharomyces cerevisiae]; 3-phosphoglycerate kinase, catalyzes transfer of high-energy phosphoryl groups from the acyl phosphate of 1,3-bisphosphoglycerate to ADP to produce ATP; key enzyme in glycolysis an…	1	auto	2	99	VDFNVPLDGK	iTRAQ8plex@N-term; iTRAQ8plex(K)@10		-0.0348992	1710.94	1711.95	1710.98	1711.98	1	16	9.1.4.168.2	16.7	1.31139	0.610933	0.01		0.01		0.515716	0.845405	0.01		0.678608	0.86192			378250	445.29	427652	443.97	270562	449.84	367248	458.15
3	gi|157876436; gi|14588927; gi|129930; gi|1197055; gi|10383781	73.72	73.72	88.43	83.61	83.37	Chain A, Circularly Permuted Phosphoglycerate Kinase From Yeast: Pgk P72; phosphoglycerate kinase [Saccharomyces cerevisiae]; RecName: Full=Phosphoglycerate kinase; 3-phosphoglycerate kinase [Saccharomyces cerevisiae]; 3-phosphoglycerate kinase, catalyzes transfer of high-energy phosphoryl groups from the acyl phosphate of 1,3-bisphosphoglycerate to ADP to produce ATP; key enzyme in glycolysis an…	1	auto	2	99	VDFNVPLDGKK	iTRAQ8plex@N-term; iTRAQ8plex(K)@10; iTRAQ8plex(K)@11	missed K-K@10	-0.0512537	2143.23	2144.23	2143.28	2144.28	1	16	4.1.7.178.1	17.7	100		0.807738	0.160578	1.3437	0.186411	1.64672	0.160423	100		100				9862.2	5.34	6591.01	8.17	11340.8	7.24	14049.4	6.88
3	gi|157876436; gi|14588927; gi|129930; gi|1197055; gi|10383781	73.72	73.72	88.43	83.61	83.37	Chain A, Circularly Permuted Phosphoglycerate Kinase From Yeast: Pgk P72; phosphoglycerate kinase [Saccharomyces cerevisiae]; RecName: Full=Phosphoglycerate kinase; 3-phosphoglycerate kinase [Saccharomyces cerevisiae]; 3-phosphoglycerate kinase, catalyzes transfer of high-energy phosphoryl groups from the acyl phosphate of 1,3-bisphosphoglycerate to ADP to produce ATP; key enzyme in glycolysis an…	0	auto - discordant peptide type	2	99	VLENTEIGDSIFDK	iTRAQ8plex@N-term; iTRAQ8plex(K)@14		-4.09081	2183.1	2184.11	2187.19	2188.2	1	16	9.1.4.230.4	22.9	1.02828	0.280813	0.76518	0.35791	0.733217	0.356976	0.948546	0.276365	0.759104	0.361355	0.978691	0.281999			121189	235.79	142864	289.28	89530.6	267.96	129366	253.91
3	gi|157876436; gi|14588927; gi|129930; gi|1197055; gi|10383781	73.72	73.72	88.43	83.61	83.37	Chain A, Circularly Permuted Phosphoglycerate Kinase From Yeast: Pgk P72; phosphoglycerate kinase [Saccharomyces cerevisiae]; RecName: Full=Phosphoglycerate kinase; 3-phosphoglycerate kinase [Saccharomyces cerevisiae]; 3-phosphoglycerate kinase, catalyzes transfer of high-energy phosphoryl groups from the acyl phosphate of 1,3-bisphosphoglycerate to ADP to produce ATP; key enzyme in glycolysis an…	0	auto - discordant peptide type	2	99	YHIEEEGSR	iTRAQ8plex@N-term; iTRAQ8plex(S)@8		0.0240749	1726.93	1727.94	1726.91	1727.92	1	12	6.1.5.75.1	7.4	1.29219	0.12678	1.01988	0.150134	0.753769	0.144813	0.73161	0.127321	0.980671	0.149676	0.9486	0.132826			11348.7	9.71	10646.1	9.96	8619.06	10.07	9343.84	8.81
3	gi|157876436; gi|14588927; gi|129930; gi|1197055; gi|10383781	73.72	73.72	88.43	83.61	83.37	Chain A, Circularly Permuted Phosphoglycerate Kinase From Yeast: Pgk P72; phosphoglycerate kinase [Saccharomyces cerevisiae]; RecName: Full=Phosphoglycerate kinase; 3-phosphoglycerate kinase [Saccharomyces cerevisiae]; 3-phosphoglycerate kinase, catalyzes transfer of high-energy phosphoryl groups from the acyl phosphate of 1,3-bisphosphoglycerate to ADP to produce ATP; key enzyme in glycolysis an…	1	auto	2	99	YSLAPVAK	iTRAQ8plex@N-term; iTRAQ8plex(K)@8		-0.0260173	1455.86	1456.87	1455.89	1456.9	1	12	10.1.4.106.1	10.5	1.45517	0.601135	1.48252	2.66367	0.224635	1.61864	0.149991	2.17645	0.329116	1.64912	0.219007	2.19921			896235	900.89	991986	995.87	708479	889.21	770401	902.11
3	gi|157876436; gi|14588927; gi|129930; gi|1197055; gi|10383781	73.72	73.72	88.43	83.61	83.37	Chain A, Circularly Permuted Phosphoglycerate Kinase From Yeast: Pgk P72; phosphoglycerate kinase [Saccharomyces cerevisiae]; RecName: Full=Phosphoglycerate kinase; 3-phosphoglycerate kinase [Saccharomyces cerevisiae]; 3-phosphoglycerate kinase, catalyzes transfer of high-energy phosphoryl groups from the acyl phosphate of 1,3-bisphosphoglycerate to ADP to produce ATP; key enzyme in glycolysis an…	1	auto	2	99	YVLEHHPR	iTRAQ8plex@N-term		-0.000839043	1353.74	1354.75	1353.75	1354.75	1	14	6.1.5.111.1	11	1.19898	0.372153	0.372158	2.87615	0.104041	2.75434	0.276737	0.901048	0.125596	2.7566	0.332933	0.907913			19982.6	18.94	22705.1	20.95	13324	21.69	16348	20.33
3	gi|157876436; gi|14588927; gi|129930; gi|1197055; gi|10383781	73.72	73.72	88.43	83.61	83.37	Chain A, Circularly Permuted Phosphoglycerate Kinase From Yeast: Pgk P72; phosphoglycerate kinase [Saccharomyces cerevisiae]; RecName: Full=Phosphoglycerate kinase; 3-phosphoglycerate kinase [Saccharomyces cerevisiae]; 3-phosphoglycerate kinase, catalyzes transfer of high-energy phosphoryl groups from the acyl phosphate of 1,3-bisphosphoglycerate to ADP to produce ATP; key enzyme in glycolysis an…	1	auto	2	99	YVVLASHLGR	iTRAQ8plex@N-term	cleaved R-P@C-term	0.0205228	1417.86	1418.86	1417.83	1418.84	1	18	1.1.4.212.2	21.1	0.276767	0.631482	1.02102	0.893195	1.04431	0.885864	1.01248	0.876455	0.291006	0.654517	0.281176	0.641725			9730.67	16.61	20358	17.24	9925.02	18.15	10988.7	19.25
3	gi|157876436; gi|14588927; gi|129930; gi|1197055; gi|10383781	73.72	73.72	88.43	83.61	83.37	Chain A, Circularly Permuted Phosphoglycerate Kinase From Yeast: Pgk P72; phosphoglycerate kinase [Saccharomyces cerevisiae]; RecName: Full=Phosphoglycerate kinase; 3-phosphoglycerate kinase [Saccharomyces cerevisiae]; 3-phosphoglycerate kinase, catalyzes transfer of high-energy phosphoryl groups from the acyl phosphate of 1,3-bisphosphoglycerate to ADP to produce ATP; key enzyme in glycolysis an…	0	auto - discordant peptide type	2	99	YVVLASHLGRPNGER	iTRAQ8plex@N-term; Deamidated(N)@12; Dehydrated(E)@14		0.041876	1954.11	1955.12	1954.07	1955.08	1	16	6.1.5.211.1	21	0.586299	0.33153	1.17624	0.333388	1.53435	0.383366	1.29127	0.369899	0.905737	0.290231	0.759651	0.272195			2991.74	8.79	6185.49	9.5	4625.13	11.39	4347.52	9.77
3	gi|157876436; gi|14588927; gi|129930; gi|1197055; gi|10383781	73.72	73.72	88.43	83.61	83.37	Chain A, Circularly Permuted Phosphoglycerate Kinase From Yeast: Pgk P72; phosphoglycerate kinase [Saccharomyces cerevisiae]; RecName: Full=Phosphoglycerate kinase; 3-phosphoglycerate kinase [Saccharomyces cerevisiae]; 3-phosphoglycerate kinase, catalyzes transfer of high-energy phosphoryl groups from the acyl phosphate of 1,3-bisphosphoglycerate to ADP to produce ATP; key enzyme in glycolysis an…	1	auto	1.49485	96.89	KVDGQK	iTRAQ8plex@N-term; iTRAQ8plex(K)@1; iTRAQ8plex(K)@6	missed K-V@1	-0.00816883	1585.98	1586.99	1585.99	1587	1	9	7.1.4.32.1	3.1	3.67729	1.35107	1.05474	1.97823	0.296302	1.45021	0.278086	1.47136	1.09703	1.89048	1.02609	1.90675			340907	387.64	331998	389.58	278216	381.4	308860	406.17
3	gi|157876436; gi|14588927; gi|129930; gi|1197055; gi|10383781	73.72	73.72	88.43	83.61	83.37	Chain A, Circularly Permuted Phosphoglycerate Kinase From Yeast: Pgk P72; phosphoglycerate kinase [Saccharomyces cerevisiae]; RecName: Full=Phosphoglycerate kinase; 3-phosphoglycerate kinase [Saccharomyces cerevisiae]; 3-phosphoglycerate kinase, catalyzes transfer of high-energy phosphoryl groups from the acyl phosphate of 1,3-bisphosphoglycerate to ADP to produce ATP; key enzyme in glycolysis an…	1	auto	1.18709	93.7	KVLENTEIGDSIFDK	iTRAQ8plex@N-term; iTRAQ8plex(K)@1; iTRAQ8plex(K)@15	missed K-V@1	0.0577433	2619.55	2620.55	2619.49	2620.5	1	9	4.1.7.221.9	22	0.01		0.630441	0.436871	100		100		0.563241	0.410132	0.881369	0.302853			0	37.97	3751.17	6.69	1799.65	6.12	3076.07	7.02
3	gi|157876436; gi|14588927; gi|129930; gi|1197055; gi|10383781	73.72	73.72	88.43	83.61	83.37	Chain A, Circularly Permuted Phosphoglycerate Kinase From Yeast: Pgk P72; phosphoglycerate kinase [Saccharomyces cerevisiae]; RecName: Full=Phosphoglycerate kinase; 3-phosphoglycerate kinase [Saccharomyces cerevisiae]; 3-phosphoglycerate kinase, catalyzes transfer of high-energy phosphoryl groups from the acyl phosphate of 1,3-bisphosphoglycerate to ADP to produce ATP; key enzyme in glycolysis an…	0	auto - shared MS/MS	0.278189	48.13	YFGK	iTRAQ8plex@N-term; iTRAQ8plex(K)@4		-0.0321746	1121.64	1122.64	1121.67	1122.68	1	6	3.1.7.108.1	10.7	1.47789	0.0991217	1.12989	0.112879	0.906412	0.110249	0.79411	0.0841932	1.34874	0.124411	1.17761	0.102039			11488	6.55	9422.58	7.64	10491.7	9.9	10266.5	6.36
3	gi|157876436; gi|14588927; gi|129930; gi|1197055; gi|10383781	73.72	73.72	88.43	83.61	83.37	Chain A, Circularly Permuted Phosphoglycerate Kinase From Yeast: Pgk P72; phosphoglycerate kinase [Saccharomyces cerevisiae]; RecName: Full=Phosphoglycerate kinase; 3-phosphoglycerate kinase [Saccharomyces cerevisiae]; 3-phosphoglycerate kinase, catalyzes transfer of high-energy phosphoryl groups from the acyl phosphate of 1,3-bisphosphoglycerate to ADP to produce ATP; key enzyme in glycolysis an…	0	auto - shared MS/MS	0.242604	43.58	DLDLK	iTRAQ8plex@N-term; iTRAQ8plex(K)@5	cleaved Q-D@N-term	-0.104339	1210.63	1211.64	1210.74	1211.75	1	6	3.1.7.197.3	19.6	0.750555	0.474477	100		1.36576	0.487213	0.01		1.03208	0.425868	0.01				1277.58	4.79	2063.36	6	1758.07	5.47	0	96.05
3	gi|157876436; gi|14588927; gi|129930; gi|1197055; gi|10383781	73.72	73.72	88.43	83.61	83.37	Chain A, Circularly Permuted Phosphoglycerate Kinase From Yeast: Pgk P72; phosphoglycerate kinase [Saccharomyces cerevisiae]; RecName: Full=Phosphoglycerate kinase; 3-phosphoglycerate kinase [Saccharomyces cerevisiae]; 3-phosphoglycerate kinase, catalyzes transfer of high-energy phosphoryl groups from the acyl phosphate of 1,3-bisphosphoglycerate to ADP to produce ATP; key enzyme in glycolysis an…	0	auto - shared MS/MS	0.108463	22.66	LMEK	iTRAQ8plex@N-term; iTRAQ8plex(K)@4		-0.00841622	1127.67	1128.68	1127.68	1128.69	1	6	10.1.4.34.2	3.3	1.00965	0.191032	1.00673	0.234343	0.919799	0.223294	0.904419	0.204892	0.935023	0.222326	0.916258	0.203837			564002	766.34	677141	909.26	522695	926.19	574050	880.35
3	gi|157876436; gi|14588927; gi|129930; gi|1197055; gi|10383781	73.72	73.72	88.43	83.61	83.37	Chain A, Circularly Permuted Phosphoglycerate Kinase From Yeast: Pgk P72; phosphoglycerate kinase [Saccharomyces cerevisiae]; RecName: Full=Phosphoglycerate kinase; 3-phosphoglycerate kinase [Saccharomyces cerevisiae]; 3-phosphoglycerate kinase, catalyzes transfer of high-energy phosphoryl groups from the acyl phosphate of 1,3-bisphosphoglycerate to ADP to produce ATP; key enzyme in glycolysis an…	0	auto - shared MS/MS	0.107349	22.5	EKELK	iTRAQ8plex@N-term; iTRAQ8plex(K)@2; iTRAQ8plex(K)@5	cleaved L-E@N-term	0.00613406	1557.99	1559	1557.99	1558.99	1	8	7.1.4.60.6	5.9	1.28438	0.160734	0.763288	0.171691	0.804565	0.177481	1.04343	0.146174	1.04043	0.184245	1.34472	0.154316			219723	237.61	207374	246.6	178120	250.67	258011	253.75
3	gi|157876436; gi|14588927; gi|129930; gi|1197055; gi|10383781	73.72	73.72	88.43	83.61	83.37	Chain A, Circularly Permuted Phosphoglycerate Kinase From Yeast: Pgk P72; phosphoglycerate kinase [Saccharomyces cerevisiae]; RecName: Full=Phosphoglycerate kinase; 3-phosphoglycerate kinase [Saccharomyces cerevisiae]; 3-phosphoglycerate kinase, catalyzes transfer of high-energy phosphoryl groups from the acyl phosphate of 1,3-bisphosphoglycerate to ADP to produce ATP; key enzyme in glycolysis an…	0	auto - shared MS/MS	0.102923	21.63	TVTDK	iTRAQ8plex@N-term; iTRAQ8plex(K)@5		-0.0613246	1170.65	1171.65	1170.71	1171.71	1	4	3.1.7.40.1	3.9	1.02763	0.199806	1.0859	0.169668	1.11138	0.190297	1.01312	0.1928	1.14989	0.17759	1.04466	0.180269			9629.83	14.38	11359.3	15.08	10783.4	12.72	10979.5	13.39
3	gi|157876436; gi|14588927; gi|129930; gi|1197055; gi|10383781	73.72	73.72	88.43	83.61	83.37	Chain A, Circularly Permuted Phosphoglycerate Kinase From Yeast: Pgk P72; phosphoglycerate kinase [Saccharomyces cerevisiae]; RecName: Full=Phosphoglycerate kinase; 3-phosphoglycerate kinase [Saccharomyces cerevisiae]; 3-phosphoglycerate kinase, catalyzes transfer of high-energy phosphoryl groups from the acyl phosphate of 1,3-bisphosphoglycerate to ADP to produce ATP; key enzyme in glycolysis an…	0	auto - shared MS/MS	0.0931265	19.79	DANTK	iTRAQ8plex@N-term; iTRAQ8plex(K)@5	cleaved A-D@N-term	-0.00580192	1155.66	1156.67	1155.67	1156.68	1	4	3.1.7.41.2	4	1.88359	0.183498	0.911857	0.234878	0.658307	0.218218	0.714647	0.171011	1.24846	0.244119	1.35069	0.203027			20488.9	21.34	13185.6	19.92	13590.1	26.06	16478.2	22.35
3	gi|157876436; gi|14588927; gi|129930; gi|1197055; gi|10383781	73.72	73.72	88.43	83.61	83.37	Chain A, Circularly Permuted Phosphoglycerate Kinase From Yeast: Pgk P72; phosphoglycerate kinase [Saccharomyces cerevisiae]; RecName: Full=Phosphoglycerate kinase; 3-phosphoglycerate kinase [Saccharomyces cerevisiae]; 3-phosphoglycerate kinase, catalyzes transfer of high-energy phosphoryl groups from the acyl phosphate of 1,3-bisphosphoglycerate to ADP to produce ATP; key enzyme in glycolysis an…	0	auto - shared MS/MS	0.0798767	17.25	FTFK	iTRAQ8plex@N-term; iTRAQ8plex(K)@4	cleaved A-F@N-term	-0.00696662	1149.69	1150.7	1149.7	1150.71	1	6	11.1.4.135.1	13.4	1.00318	0.142438	0.922836	0.176897	0.85521	0.172092	0.917356	0.154566	0.863798	0.166404	0.923413	0.148206			418863	441.44	506128	484.97	360928	491.03	432424	488.92
3	gi|157876436; gi|14588927; gi|129930; gi|1197055; gi|10383781	73.72	73.72	88.43	83.61	83.37	Chain A, Circularly Permuted Phosphoglycerate Kinase From Yeast: Pgk P72; phosphoglycerate kinase [Saccharomyces cerevisiae]; RecName: Full=Phosphoglycerate kinase; 3-phosphoglycerate kinase [Saccharomyces cerevisiae]; 3-phosphoglycerate kinase, catalyzes transfer of high-energy phosphoryl groups from the acyl phosphate of 1,3-bisphosphoglycerate to ADP to produce ATP; key enzyme in glycolysis an…	0	auto - low confidence	0.0204516	4.751	KVADK	iTRAQ8plex@N-term; iTRAQ8plex(K)@1; iTRAQ8plex(K)@5	cleaved A-K@N-term; missed K-V@1	0.0147133	1471.96	1472.97	1471.95	1472.96	1	6	12.1.4.107.1	10.6	1.23725	0.129137	1.01927	0.137841	0.914554	0.134765	0.888195	0.131659	1.13926	0.135435	1.10266	0.132344			94343.4	85.68	92432.4	84.86	86935.3	86.56	94301.8	89.89
3	gi|157876436; gi|14588927; gi|129930; gi|1197055; gi|10383781	73.72	73.72	88.43	83.61	83.37	Chain A, Circularly Permuted Phosphoglycerate Kinase From Yeast: Pgk P72; phosphoglycerate kinase [Saccharomyces cerevisiae]; RecName: Full=Phosphoglycerate kinase; 3-phosphoglycerate kinase [Saccharomyces cerevisiae]; 3-phosphoglycerate kinase, catalyzes transfer of high-energy phosphoryl groups from the acyl phosphate of 1,3-bisphosphoglycerate to ADP to produce ATP; key enzyme in glycolysis an…	0	auto - low confidence	0.00612309	13.79	IIADAFSADANTK	iTRAQ8plex@N-term; iTRAQ8plex(K)@13	cleaved F-I@N-term	-0.011416	1944.07	1945.07	1944.08	1945.09	1	22	9.1.4.200.8	19.9	0.951175	0.237751	0.747971	0.251406	0.983857	0.270448	1.30208	0.234425	0.942215	0.254509	1.24272	0.215843			60756.7	109.44	77429	120.15	60228.4	121.5	89028.9	133.57
3	gi|157876436; gi|14588927; gi|129930; gi|1197055; gi|10383781	73.72	73.72	88.43	83.61	83.37	Chain A, Circularly Permuted Phosphoglycerate Kinase From Yeast: Pgk P72; phosphoglycerate kinase [Saccharomyces cerevisiae]; RecName: Full=Phosphoglycerate kinase; 3-phosphoglycerate kinase [Saccharomyces cerevisiae]; 3-phosphoglycerate kinase, catalyzes transfer of high-energy phosphoryl groups from the acyl phosphate of 1,3-bisphosphoglycerate to ADP to produce ATP; key enzyme in glycolysis an…	0	auto - discordant peptide type	0.000869459	36.74	HRAHSSMVGFDLPQR	iTRAQ8plex@N-term; Oxidation(M)@7	cleaved A-H@N-term; missed R-A@2	0.0681934	2057.12	2058.13	2057.05	2058.06	1	8	2.1.4.187.7	18.6	0.980014	0.196996	1.08847	0.235325	0.879563	0.231119	0.799909	0.229908	0.867876	0.203291	0.786593	0.201913			3623.27	5.78	4481.65	5.18	3211.02	5.37	3261.68	5.4
3	gi|157876436; gi|14588927; gi|129930; gi|1197055; gi|10383781	73.72	73.72	88.43	83.61	83.37	Chain A, Circularly Permuted Phosphoglycerate Kinase From Yeast: Pgk P72; phosphoglycerate kinase [Saccharomyces cerevisiae]; RecName: Full=Phosphoglycerate kinase; 3-phosphoglycerate kinase [Saccharomyces cerevisiae]; 3-phosphoglycerate kinase, catalyzes transfer of high-energy phosphoryl groups from the acyl phosphate of 1,3-bisphosphoglycerate to ADP to produce ATP; key enzyme in glycolysis an…	1	auto	0	99	AAGFLLEK	iTRAQ8plex@N-term; iTRAQ8plex(K)@8		0.0269627	1455.92	1456.92	1455.89	1456.9	1	14	10.1.4.174.2	17.3	2.06583	0.843502	0.649463	2.90349	0.169972	2.59227	0.259067	1.42222	0.353533	2.66816	0.537012	1.55626			778231	753.32	824131	833.65	624684	836.47	716842	759.38
3	gi|157876436; gi|14588927; gi|129930; gi|1197055; gi|10383781	73.72	73.72	88.43	83.61	83.37	Chain A, Circularly Permuted Phosphoglycerate Kinase From Yeast: Pgk P72; phosphoglycerate kinase [Saccharomyces cerevisiae]; RecName: Full=Phosphoglycerate kinase; 3-phosphoglycerate kinase [Saccharomyces cerevisiae]; 3-phosphoglycerate kinase, catalyzes transfer of high-energy phosphoryl groups from the acyl phosphate of 1,3-bisphosphoglycerate to ADP to produce ATP; key enzyme in glycolysis an…	1	auto	0	99	AAGFLLEK	iTRAQ8plex@N-term; iTRAQ8plex(K)@8		0.00382656	1455.89	1456.9	1455.89	1456.9	1	14	9.1.4.175.10	17.4	11.2287	7.12396	0.818952	2.7834	0.389561	2.39542	0.470875	1.80413	4.40415	7.43258	5.30532	7.26362			88129.2	132.38	88306.4	128.21	78479.2	148.91	89190.5	144.21
3	gi|157876436; gi|14588927; gi|129930; gi|1197055; gi|10383781	73.72	73.72	88.43	83.61	83.37	Chain A, Circularly Permuted Phosphoglycerate Kinase From Yeast: Pgk P72; phosphoglycerate kinase [Saccharomyces cerevisiae]; RecName: Full=Phosphoglycerate kinase; 3-phosphoglycerate kinase [Saccharomyces cerevisiae]; 3-phosphoglycerate kinase, catalyzes transfer of high-energy phosphoryl groups from the acyl phosphate of 1,3-bisphosphoglycerate to ADP to produce ATP; key enzyme in glycolysis an…	1	auto	0	99	AAGFLLEK	iTRAQ8plex@N-term; iTRAQ8plex(K)@8		0.0152962	1455.91	1456.91	1455.89	1456.9	1	14	11.1.4.185.6	18.4	1.45212	1.01796	0.01		0.01		0.48753	1.35857	0.01		0.710364	1.43086			59011	108.68	65182.8	110.49	42405.6	105.65	56707.2	110.32
3	gi|157876436; gi|14588927; gi|129930; gi|1197055; gi|10383781	73.72	73.72	88.43	83.61	83.37	Chain A, Circularly Permuted Phosphoglycerate Kinase From Yeast: Pgk P72; phosphoglycerate kinase [Saccharomyces cerevisiae]; RecName: Full=Phosphoglycerate kinase; 3-phosphoglycerate kinase [Saccharomyces cerevisiae]; 3-phosphoglycerate kinase, catalyzes transfer of high-energy phosphoryl groups from the acyl phosphate of 1,3-bisphosphoglycerate to ADP to produce ATP; key enzyme in glycolysis an…	0	auto - discordant peptide type	0	82.84	AAGFLLEK	iTRAQ8plex@N-term; Carbamidomethyl(E)@7; Lys->Gln@8		0.0344389	1208.71	1209.71	1208.67	1209.68	1	11	9.1.4.154.11	15.3	1.53632	0.486218	0.874175	0.425861	0.875955	0.418602	0.991912	0.399323	1.35495	0.508239	1.52909	0.492481			39536.4	109.47	31195	124.68	34894.3	109.55	44133.7	126.99
3	gi|157876436; gi|14588927; gi|129930; gi|1197055; gi|10383781	73.72	73.72	88.43	83.61	83.37	Chain A, Circularly Permuted Phosphoglycerate Kinase From Yeast: Pgk P72; phosphoglycerate kinase [Saccharomyces cerevisiae]; RecName: Full=Phosphoglycerate kinase; 3-phosphoglycerate kinase [Saccharomyces cerevisiae]; 3-phosphoglycerate kinase, catalyzes transfer of high-energy phosphoryl groups from the acyl phosphate of 1,3-bisphosphoglycerate to ADP to produce ATP; key enzyme in glycolysis an…	0	auto - low confidence	0	0	AAGFLLEK	iTRAQ8plex@N-term; iTRAQ8plex(K)@8		-0.076628	1455.81	1456.82	1455.89	1456.9	1	3	11.1.4.109.9	10.8	1.07803	0.398257	1.17237	0.503881	0.781233	0.479922	0.659636	0.46869	0.847948	0.43913	0.713529	0.426825			38032.3	119.09	42765.3	105.24	29937	108.88	28233	98.46
3	gi|157876436; gi|14588927; gi|129930; gi|1197055; gi|10383781	73.72	73.72	88.43	83.61	83.37	Chain A, Circularly Permuted Phosphoglycerate Kinase From Yeast: Pgk P72; phosphoglycerate kinase [Saccharomyces cerevisiae]; RecName: Full=Phosphoglycerate kinase; 3-phosphoglycerate kinase [Saccharomyces cerevisiae]; 3-phosphoglycerate kinase, catalyzes transfer of high-energy phosphoryl groups from the acyl phosphate of 1,3-bisphosphoglycerate to ADP to produce ATP; key enzyme in glycolysis an…	0	auto - discordant peptide type	0	17	AFTFK	iTRAQ8plex@N-term; Ala->Gln@1; iTRAQ8plex(K)@5	cleaved M-A@N-term	-0.0086874	1277.75	1278.76	1277.76	1278.77	1	8	11.1.4.129.4	12.8	0.82452	0.219655	0.9255	0.239018	0.972986	0.254521	1.04069	0.239908	0.80773	0.218683	0.86099	0.201488			73696.8	133.07	108347	135.52	72248.7	129.6	86311.3	136.34
3	gi|157876436; gi|14588927; gi|129930; gi|1197055; gi|10383781	73.72	73.72	88.43	83.61	83.37	Chain A, Circularly Permuted Phosphoglycerate Kinase From Yeast: Pgk P72; phosphoglycerate kinase [Saccharomyces cerevisiae]; RecName: Full=Phosphoglycerate kinase; 3-phosphoglycerate kinase [Saccharomyces cerevisiae]; 3-phosphoglycerate kinase, catalyzes transfer of high-energy phosphoryl groups from the acyl phosphate of 1,3-bisphosphoglycerate to ADP to produce ATP; key enzyme in glycolysis an…	0	auto - low confidence	0	0	AGAEIVPK	iTRAQ8plex@N-term; iTRAQ8plex(K)@8		0.0490461	1391.91	1392.92	1391.86	1392.87	1	5	7.1.4.95.2	9.4	1.05839	0.097969	1.16682	0.0964498	1.11385	0.100005	0.944963	0.100508	1.18695	0.0938014	1.00355	0.0943367			164073	120.57	187914	121.75	184137	124.9	174482	119.64
3	gi|157876436; gi|14588927; gi|129930; gi|1197055; gi|10383781	73.72	73.72	88.43	83.61	83.37	Chain A, Circularly Permuted Phosphoglycerate Kinase From Yeast: Pgk P72; phosphoglycerate kinase [Saccharomyces cerevisiae]; RecName: Full=Phosphoglycerate kinase; 3-phosphoglycerate kinase [Saccharomyces cerevisiae]; 3-phosphoglycerate kinase, catalyzes transfer of high-energy phosphoryl groups from the acyl phosphate of 1,3-bisphosphoglycerate to ADP to produce ATP; key enzyme in glycolysis an…	0	auto - discordant peptide type	0	99	AHSSMVGFDLPQR	iTRAQ8plex@N-term; iTRAQ8plex(S)@4; Dethiomethyl(M)@5; Deamidated(Q)@12		0.123055	2005.21	2006.21	2005.08	2006.09	1	11	6.1.5.155.3	15.4	1.08357	0.135052	0.879085	0.178573	0.800983	0.167055	0.901949	0.151026	0.873853	0.165283	0.980654	0.149063			8801.77	8.54	9846.52	9.25	7103.44	9.66	8934.12	10.34
3	gi|157876436; gi|14588927; gi|129930; gi|1197055; gi|10383781	73.72	73.72	88.43	83.61	83.37	Chain A, Circularly Permuted Phosphoglycerate Kinase From Yeast: Pgk P72; phosphoglycerate kinase [Saccharomyces cerevisiae]; RecName: Full=Phosphoglycerate kinase; 3-phosphoglycerate kinase [Saccharomyces cerevisiae]; 3-phosphoglycerate kinase, catalyzes transfer of high-energy phosphoryl groups from the acyl phosphate of 1,3-bisphosphoglycerate to ADP to produce ATP; key enzyme in glycolysis an…	0	auto - discordant peptide type	0	99	AHSSMVGFDLPQR	iTRAQ8plex@N-term; iTRAQ8plex(S)@4		0.0307742	2052.13	2053.14	2052.1	2053.11	1	20	6.1.5.175.1	17.4	1.01241	0.0339431	0.977287	0.0598348	0.59867	0.0519529	0.606393	0.0473628	0.61024	0.0498909	0.616008	0.0450914			135991	35.49	162827	35.34	82030.2	36.85	92803.7	36.68
3	gi|157876436; gi|14588927; gi|129930; gi|1197055; gi|10383781	73.72	73.72	88.43	83.61	83.37	Chain A, Circularly Permuted Phosphoglycerate Kinase From Yeast: Pgk P72; phosphoglycerate kinase [Saccharomyces cerevisiae]; RecName: Full=Phosphoglycerate kinase; 3-phosphoglycerate kinase [Saccharomyces cerevisiae]; 3-phosphoglycerate kinase, catalyzes transfer of high-energy phosphoryl groups from the acyl phosphate of 1,3-bisphosphoglycerate to ADP to produce ATP; key enzyme in glycolysis an…	0	auto - discordant peptide type	0	99	AHSSMVGFDLPQR	iTRAQ8plex@N-term; iTRAQ8plex(S)@4; Dethiomethyl(M)@5		-0.00657754	2004.09	2005.1	2004.1	2005.11	1	15	2.1.4.157.2	15.6	1.21775	0.109185	1.04823	0.114874	0.948342	0.112673	0.895566	0.111493	1.16274	0.112635	1.09429	0.111454			14708.6	11.36	14641.5	11.3	14054.4	11.53	14824.2	11.92
3	gi|157876436; gi|14588927; gi|129930; gi|1197055; gi|10383781	73.72	73.72	88.43	83.61	83.37	Chain A, Circularly Permuted Phosphoglycerate Kinase From Yeast: Pgk P72; phosphoglycerate kinase [Saccharomyces cerevisiae]; RecName: Full=Phosphoglycerate kinase; 3-phosphoglycerate kinase [Saccharomyces cerevisiae]; 3-phosphoglycerate kinase, catalyzes transfer of high-energy phosphoryl groups from the acyl phosphate of 1,3-bisphosphoglycerate to ADP to produce ATP; key enzyme in glycolysis an…	0	auto - discordant peptide type	0	99	AHSSMVGFDLPQR	iTRAQ8plex@N-term; iTRAQ8plex(S)@4		-0.0235822	2052.08	2053.09	2052.1	2053.11	1	19	2.1.4.180.1	17.9	0.995373	0.0387168	0.919142	0.0516673	0.74254	0.0493926	0.799698	0.0445642	0.744156	0.0467176	0.79871	0.0415798			104888	31.08	127734	31.83	78472.8	31.01	94395.3	31.42
3	gi|157876436; gi|14588927; gi|129930; gi|1197055; gi|10383781	73.72	73.72	88.43	83.61	83.37	Chain A, Circularly Permuted Phosphoglycerate Kinase From Yeast: Pgk P72; phosphoglycerate kinase [Saccharomyces cerevisiae]; RecName: Full=Phosphoglycerate kinase; 3-phosphoglycerate kinase [Saccharomyces cerevisiae]; 3-phosphoglycerate kinase, catalyzes transfer of high-energy phosphoryl groups from the acyl phosphate of 1,3-bisphosphoglycerate to ADP to produce ATP; key enzyme in glycolysis an…	0	auto - discordant peptide type	0	99	AHSSMVGFDLPQR	iTRAQ8plex@N-term; iTRAQ8plex(S)@4; Oxidation(M)@5		-0.0103861	2068.09	2069.09	2068.1	2069.11	1	11	2.1.4.160.1	15.9	1.01239	0.156939	1.1065	0.166662	0.950032	0.170786	0.849917	0.170224	0.968376	0.153067	0.863378	0.15244			13861	17.08	16596.5	16.13	13268.1	15.69	13257.8	15.57
3	gi|157876436; gi|14588927; gi|129930; gi|1197055; gi|10383781	73.72	73.72	88.43	83.61	83.37	Chain A, Circularly Permuted Phosphoglycerate Kinase From Yeast: Pgk P72; phosphoglycerate kinase [Saccharomyces cerevisiae]; RecName: Full=Phosphoglycerate kinase; 3-phosphoglycerate kinase [Saccharomyces cerevisiae]; 3-phosphoglycerate kinase, catalyzes transfer of high-energy phosphoryl groups from the acyl phosphate of 1,3-bisphosphoglycerate to ADP to produce ATP; key enzyme in glycolysis an…	0	auto - discordant peptide type	0	99	AHSSMVGFDLPQR	iTRAQ8plex@N-term; iTRAQ8plex(S)@4		-0.0158632	2052.09	2053.09	2052.1	2053.11	1	15	1.1.4.158.2	15.7	0.872231	0.122982	0.961473	0.143472	0.94769	0.149743	0.975705	0.134681	0.832254	0.132551	0.85394	0.115263			8574.75	8.57	11916.8	8.54	8187.72	9.13	9415.43	8.5
3	gi|157876436; gi|14588927; gi|129930; gi|1197055; gi|10383781	73.72	73.72	88.43	83.61	83.37	Chain A, Circularly Permuted Phosphoglycerate Kinase From Yeast: Pgk P72; phosphoglycerate kinase [Saccharomyces cerevisiae]; RecName: Full=Phosphoglycerate kinase; 3-phosphoglycerate kinase [Saccharomyces cerevisiae]; 3-phosphoglycerate kinase, catalyzes transfer of high-energy phosphoryl groups from the acyl phosphate of 1,3-bisphosphoglycerate to ADP to produce ATP; key enzyme in glycolysis an…	0	auto - discordant peptide type	0	99	AHSSMVGFDLPQR	iTRAQ8plex@N-term; iTRAQ8plex(S)@4; Dethiomethyl(M)@5		0.0101615	2004.11	2005.12	2004.1	2005.11	1	15	1.1.4.160.1	15.9	0.871649	0.117607	0.895076	0.14046	0.910015	0.144348	1.00642	0.129784	0.798635	0.129294	0.880231	0.112801			11526.4	10.92	16029.5	11.17	10568.6	11.51	13054.8	11.58
3	gi|157876436; gi|14588927; gi|129930; gi|1197055; gi|10383781	73.72	73.72	88.43	83.61	83.37	Chain A, Circularly Permuted Phosphoglycerate Kinase From Yeast: Pgk P72; phosphoglycerate kinase [Saccharomyces cerevisiae]; RecName: Full=Phosphoglycerate kinase; 3-phosphoglycerate kinase [Saccharomyces cerevisiae]; 3-phosphoglycerate kinase, catalyzes transfer of high-energy phosphoryl groups from the acyl phosphate of 1,3-bisphosphoglycerate to ADP to produce ATP; key enzyme in glycolysis an…	0	auto - discordant peptide type	0	99	AHSSMVGFDLPQR	iTRAQ8plex@N-term; iTRAQ8plex(S)@4; Oxidation(M)@5		-0.0381456	2068.06	2069.07	2068.1	2069.11	1	10	6.1.5.155.1	15.4	0.904772	0.196208	0.989184	0.262736	0.828197	0.246522	0.828793	0.229734	0.754451	0.233988	0.752424	0.216229			10918.3	16.29	14628	18.64	9110.98	17.88	10183.6	17.79
3	gi|157876436; gi|14588927; gi|129930; gi|1197055; gi|10383781	73.72	73.72	88.43	83.61	83.37	Chain A, Circularly Permuted Phosphoglycerate Kinase From Yeast: Pgk P72; phosphoglycerate kinase [Saccharomyces cerevisiae]; RecName: Full=Phosphoglycerate kinase; 3-phosphoglycerate kinase [Saccharomyces cerevisiae]; 3-phosphoglycerate kinase, catalyzes transfer of high-energy phosphoryl groups from the acyl phosphate of 1,3-bisphosphoglycerate to ADP to produce ATP; key enzyme in glycolysis an…	0	auto - discordant peptide type	0	96.92	AHSSMVGFDLPQR	iTRAQ8plex@N-term; iTRAQ8plex(S)@4		-0.00767758	2052.1	2053.1	2052.1	2053.11	1	10	12.1.4.173.2	17.2	0.901784	0.231017	1.08222	0.338185	0.72951	0.30365	0.667276	0.294042	0.662358	0.285091	0.603789	0.274836			168140	301.47	226016	329.25	123589	302.87	126264	294.26
3	gi|157876436; gi|14588927; gi|129930; gi|1197055; gi|10383781	73.72	73.72	88.43	83.61	83.37	Chain A, Circularly Permuted Phosphoglycerate Kinase From Yeast: Pgk P72; phosphoglycerate kinase [Saccharomyces cerevisiae]; RecName: Full=Phosphoglycerate kinase; 3-phosphoglycerate kinase [Saccharomyces cerevisiae]; 3-phosphoglycerate kinase, catalyzes transfer of high-energy phosphoryl groups from the acyl phosphate of 1,3-bisphosphoglycerate to ADP to produce ATP; key enzyme in glycolysis an…	0	auto - discordant peptide type	0	73.91	AHSSMVGFDLPQR	iTRAQ8plex@N-term; iTRAQ8plex(H)@2; iTRAQ8plex(S)@4		-0.026834	2356.28	2357.29	2356.31	2357.32	1	10	1.1.4.181.1	18	1.09518	0.107542	1.22559	0.107224	1.06962	0.107157	0.863919	0.111569	1.17943	0.103027	0.949367	0.107608			10945.4	8.63	12114.8	8.86	11796	8.56	10641.5	8.4
3	gi|157876436; gi|14588927; gi|129930; gi|1197055; gi|10383781	73.72	73.72	88.43	83.61	83.37	Chain A, Circularly Permuted Phosphoglycerate Kinase From Yeast: Pgk P72; phosphoglycerate kinase [Saccharomyces cerevisiae]; RecName: Full=Phosphoglycerate kinase; 3-phosphoglycerate kinase [Saccharomyces cerevisiae]; 3-phosphoglycerate kinase, catalyzes transfer of high-energy phosphoryl groups from the acyl phosphate of 1,3-bisphosphoglycerate to ADP to produce ATP; key enzyme in glycolysis an…	0	auto - discordant peptide type	0	42.55	AHSSMVGFDLPQR	iTRAQ8plex@N-term; iTRAQ8plex(S)@4		-0.0148866	2052.09	2053.1	2052.1	2053.11	1	8	1.1.4.180.8	17.9	1.22418	0.27641	1.19079	0.379198	0.943601	0.318236	0.784406	0.341456	1.16304	0.321872	0.963528	0.344846			2494.13	4.8	2469.69	4.9	2371.28	6.01	2201.71	6.21
3	gi|157876436; gi|14588927; gi|129930; gi|1197055; gi|10383781	73.72	73.72	88.43	83.61	83.37	Chain A, Circularly Permuted Phosphoglycerate Kinase From Yeast: Pgk P72; phosphoglycerate kinase [Saccharomyces cerevisiae]; RecName: Full=Phosphoglycerate kinase; 3-phosphoglycerate kinase [Saccharomyces cerevisiae]; 3-phosphoglycerate kinase, catalyzes transfer of high-energy phosphoryl groups from the acyl phosphate of 1,3-bisphosphoglycerate to ADP to produce ATP; key enzyme in glycolysis an…	0	auto - low confidence	0	10.02	AHSSMVGFDLPQR	iTRAQ8plex@N-term		-0.00145701	1747.9	1748.9	1747.9	1748.91	1	6	2.1.4.177.3	17.6	0.954793	0.330116	1.53132	0.305374	1.26294	0.315146	0.816407	0.362609	1.21409	0.265978	0.782155	0.3208			2859.88	7.5	3630.85	7.28	3639.2	6.36	2627.57	6.58
3	gi|157876436; gi|14588927; gi|129930; gi|1197055; gi|10383781	73.72	73.72	88.43	83.61	83.37	Chain A, Circularly Permuted Phosphoglycerate Kinase From Yeast: Pgk P72; phosphoglycerate kinase [Saccharomyces cerevisiae]; RecName: Full=Phosphoglycerate kinase; 3-phosphoglycerate kinase [Saccharomyces cerevisiae]; 3-phosphoglycerate kinase, catalyzes transfer of high-energy phosphoryl groups from the acyl phosphate of 1,3-bisphosphoglycerate to ADP to produce ATP; key enzyme in glycolysis an…	0	auto - low confidence	0	2.575	AHSSMVGFDLPQR	iTRAQ8plex@N-term		0.0390711	1747.94	1748.94	1747.9	1748.91	1	6	2.1.4.149.7	14.8	1.21289	0.275099	1.06594	0.270976	0.94752	0.284658	0.879924	0.256057	1.15709	0.289037	1.07089	0.260917			4098.94	7.84	4096.56	8.1	3913.23	8.25	4058.98	6.91
3	gi|157876436; gi|14588927; gi|129930; gi|1197055; gi|10383781	73.72	73.72	88.43	83.61	83.37	Chain A, Circularly Permuted Phosphoglycerate Kinase From Yeast: Pgk P72; phosphoglycerate kinase [Saccharomyces cerevisiae]; RecName: Full=Phosphoglycerate kinase; 3-phosphoglycerate kinase [Saccharomyces cerevisiae]; 3-phosphoglycerate kinase, catalyzes transfer of high-energy phosphoryl groups from the acyl phosphate of 1,3-bisphosphoglycerate to ADP to produce ATP; key enzyme in glycolysis an…	0	auto - low confidence	0	0	AHSSMVGFDLPQR	iTRAQ8plex@N-term; iTRAQ8plex(S)@4		0.00669183	2052.11	2053.12	2052.1	2053.11	1	6	2.1.4.157.6	15.6	1.03423	0.169133	1.18795	0.144828	1.22652	0.162332	1.02204	0.16429	1.27717	0.1503	1.06062	0.152411			6147.03	7.82	7204.75	8.03	7596.5	7.66	7070.19	7.35
3	gi|157876436; gi|14588927; gi|129930; gi|1197055; gi|10383781	73.72	73.72	88.43	83.61	83.37	Chain A, Circularly Permuted Phosphoglycerate Kinase From Yeast: Pgk P72; phosphoglycerate kinase [Saccharomyces cerevisiae]; RecName: Full=Phosphoglycerate kinase; 3-phosphoglycerate kinase [Saccharomyces cerevisiae]; 3-phosphoglycerate kinase, catalyzes transfer of high-energy phosphoryl groups from the acyl phosphate of 1,3-bisphosphoglycerate to ADP to produce ATP; key enzyme in glycolysis an…	0	auto - low confidence	0	0	AHSSMVGFDLPQR	iTRAQ8plex@N-term; Deamidated(Q)@12		0.117052	1749	1750.01	1748.88	1749.89	1	5	4.1.7.168.2	16.7	1.35734	0.283793	1.36755	0.273735	1.19737	0.263361	0.866715	0.278281	1.63635	0.279336	1.18044	0.293445			18901.3	35.83	16880	35.65	22803.3	41.69	18436.1	37.56
3	gi|157876436; gi|14588927; gi|129930; gi|1197055; gi|10383781	73.72	73.72	88.43	83.61	83.37	Chain A, Circularly Permuted Phosphoglycerate Kinase From Yeast: Pgk P72; phosphoglycerate kinase [Saccharomyces cerevisiae]; RecName: Full=Phosphoglycerate kinase; 3-phosphoglycerate kinase [Saccharomyces cerevisiae]; 3-phosphoglycerate kinase, catalyzes transfer of high-energy phosphoryl groups from the acyl phosphate of 1,3-bisphosphoglycerate to ADP to produce ATP; key enzyme in glycolysis an…	0	auto - low confidence	0	0	AHSSMVGFDLPQR	iTRAQ8plex@N-term		0.0522592	1747.95	1748.96	1747.9	1748.91	1	4	5.1.4.166.8	16.5	0.983351	0.125067	0.994791	0.165177	0.973185	0.156209	0.968395	0.141415	0.963522	0.151416	0.955516	0.136102			8896.32	8.23	10966.6	9.23	8723.3	10.98	9695.34	10.37
3	gi|157876436; gi|14588927; gi|129930; gi|1197055; gi|10383781	73.72	73.72	88.43	83.61	83.37	Chain A, Circularly Permuted Phosphoglycerate Kinase From Yeast: Pgk P72; phosphoglycerate kinase [Saccharomyces cerevisiae]; RecName: Full=Phosphoglycerate kinase; 3-phosphoglycerate kinase [Saccharomyces cerevisiae]; 3-phosphoglycerate kinase, catalyzes transfer of high-energy phosphoryl groups from the acyl phosphate of 1,3-bisphosphoglycerate to ADP to produce ATP; key enzyme in glycolysis an…	0	auto - low confidence	0	0	AHSSMVGFDLPQR	iTRAQ8plex@N-term		0.0749624	1747.97	1748.98	1747.9	1748.91	1	3	11.1.4.192.8	19.1	1.59303	0.552726	0.97274	0.775816	0.531393	0.696252	0.540765	0.581516	0.852309	0.754477	0.864388	0.6501			30011.2	99.77	22836.5	100.84	16068.4	98.3	18263.8	87.14
3	gi|157876436; gi|14588927; gi|129930; gi|1197055; gi|10383781	73.72	73.72	88.43	83.61	83.37	Chain A, Circularly Permuted Phosphoglycerate Kinase From Yeast: Pgk P72; phosphoglycerate kinase [Saccharomyces cerevisiae]; RecName: Full=Phosphoglycerate kinase; 3-phosphoglycerate kinase [Saccharomyces cerevisiae]; 3-phosphoglycerate kinase, catalyzes transfer of high-energy phosphoryl groups from the acyl phosphate of 1,3-bisphosphoglycerate to ADP to produce ATP; key enzyme in glycolysis an…	0	auto - low confidence	0	0	AHSSMVGFDLPQR	iTRAQ8plex@N-term; iTRAQ8plex(S)@4; Oxidation(M)@5		0.0280914	2068.13	2069.13	2068.1	2069.11	1	7	12.1.4.151.5	15	1.23645	0.323964	0.978592	0.403972	0.799104	0.383832	0.808334	0.343326	0.994804	0.387651	1.00287	0.347591			37881	85.55	37137.7	86.26	30500	94.66	34459.8	89.11
3	gi|157876436; gi|14588927; gi|129930; gi|1197055; gi|10383781	73.72	73.72	88.43	83.61	83.37	Chain A, Circularly Permuted Phosphoglycerate Kinase From Yeast: Pgk P72; phosphoglycerate kinase [Saccharomyces cerevisiae]; RecName: Full=Phosphoglycerate kinase; 3-phosphoglycerate kinase [Saccharomyces cerevisiae]; 3-phosphoglycerate kinase, catalyzes transfer of high-energy phosphoryl groups from the acyl phosphate of 1,3-bisphosphoglycerate to ADP to produce ATP; key enzyme in glycolysis an…	1	auto	0	99	ALENPTRPF	iTRAQ8plex@N-term	cleaved F-L@C-term	-0.00221354	1347.74	1348.75	1347.75	1348.75	1	12	9.1.4.133.2	13.2	1.48756	0.375082	1.027	1.37457	0.190412	1.06601	0.183534	0.926592	0.285187	1.08239	0.273949	0.94539			1216385	1394.55	1233243	1467.27	730293	1212.66	810984	1125.81
3	gi|157876436; gi|14588927; gi|129930; gi|1197055; gi|10383781	73.72	73.72	88.43	83.61	83.37	Chain A, Circularly Permuted Phosphoglycerate Kinase From Yeast: Pgk P72; phosphoglycerate kinase [Saccharomyces cerevisiae]; RecName: Full=Phosphoglycerate kinase; 3-phosphoglycerate kinase [Saccharomyces cerevisiae]; 3-phosphoglycerate kinase, catalyzes transfer of high-energy phosphoryl groups from the acyl phosphate of 1,3-bisphosphoglycerate to ADP to produce ATP; key enzyme in glycolysis an…	0	auto - discordant peptide type	0	98.81	ALENPTRPF	iTRAQ8plex@N-term	cleaved F-L@C-term	-5.02796	1342.72	1343.72	1347.75	1348.75	1	11	9.1.4.137.7	13.6	1.09466	0.236594	1.04436	0.349133	0.666003	0.310719	0.631271	0.293084	0.734029	0.303269	0.693381	0.285174			275871	480.01	305489	489.75	185122	476.56	195984	462.22
3	gi|157876436; gi|14588927; gi|129930; gi|1197055; gi|10383781	73.72	73.72	88.43	83.61	83.37	Chain A, Circularly Permuted Phosphoglycerate Kinase From Yeast: Pgk P72; phosphoglycerate kinase [Saccharomyces cerevisiae]; RecName: Full=Phosphoglycerate kinase; 3-phosphoglycerate kinase [Saccharomyces cerevisiae]; 3-phosphoglycerate kinase, catalyzes transfer of high-energy phosphoryl groups from the acyl phosphate of 1,3-bisphosphoglycerate to ADP to produce ATP; key enzyme in glycolysis an…	0	auto - discordant peptide type	0	88.68	ALENPTRPF	iTRAQ8plex@N-term	cleaved F-L@C-term	-4.96388	1342.78	1343.79	1347.75	1348.75	1	10	9.1.4.124.6	12.3	1.19293	0.229594	0.804487	0.362922	0.492076	0.332138	0.605484	0.275974	0.591022	0.329034	0.724758	0.272231			171661	284.06	174433	277.62	85109.8	245.1	116970	258.34
3	gi|157876436; gi|14588927; gi|129930; gi|1197055; gi|10383781	73.72	73.72	88.43	83.61	83.37	Chain A, Circularly Permuted Phosphoglycerate Kinase From Yeast: Pgk P72; phosphoglycerate kinase [Saccharomyces cerevisiae]; RecName: Full=Phosphoglycerate kinase; 3-phosphoglycerate kinase [Saccharomyces cerevisiae]; 3-phosphoglycerate kinase, catalyzes transfer of high-energy phosphoryl groups from the acyl phosphate of 1,3-bisphosphoglycerate to ADP to produce ATP; key enzyme in glycolysis an…	1	auto	0	32.96	ALENPTRPF	iTRAQ8plex@N-term	cleaved F-L@C-term	-0.0305209	1347.71	1348.72	1347.75	1348.75	1	8	10.1.4.129.7	12.8	26.7467	59.1497	1.61337	2.22031	2.17769	2.7904	1.33614	3.12222	58.6442	59.109	35.8592	59.1256			720144	969.67	827879	1034.5	771429	1032.4	825049	1078.13
3	gi|157876436; gi|14588927; gi|129930; gi|1197055; gi|10383781	73.72	73.72	88.43	83.61	83.37	Chain A, Circularly Permuted Phosphoglycerate Kinase From Yeast: Pgk P72; phosphoglycerate kinase [Saccharomyces cerevisiae]; RecName: Full=Phosphoglycerate kinase; 3-phosphoglycerate kinase [Saccharomyces cerevisiae]; 3-phosphoglycerate kinase, catalyzes transfer of high-energy phosphoryl groups from the acyl phosphate of 1,3-bisphosphoglycerate to ADP to produce ATP; key enzyme in glycolysis an…	1	auto	0	25.23	ALENPTRPF	iTRAQ8plex@N-term	cleaved F-L@C-term	-0.00195563	1347.74	1348.75	1347.75	1348.75	1	7	10.1.4.134.14	13.3	3.15358	4.05408	0.21359	3.66485	0.380154	3.86417	1.76185	1.59827	1.20704	5.2261	5.57507	3.86456			405125	713.58	449603	731.17	376894	689.53	498886	721.23
3	gi|157876436; gi|14588927; gi|129930; gi|1197055; gi|10383781	73.72	73.72	88.43	83.61	83.37	Chain A, Circularly Permuted Phosphoglycerate Kinase From Yeast: Pgk P72; phosphoglycerate kinase [Saccharomyces cerevisiae]; RecName: Full=Phosphoglycerate kinase; 3-phosphoglycerate kinase [Saccharomyces cerevisiae]; 3-phosphoglycerate kinase, catalyzes transfer of high-energy phosphoryl groups from the acyl phosphate of 1,3-bisphosphoglycerate to ADP to produce ATP; key enzyme in glycolysis an…	0	auto - low confidence	0	0	ALENPTRPF	iTRAQ8plex@N-term	cleaved F-L@C-term	-0.00242784	1347.74	1348.75	1347.75	1348.75	1	4	4.1.7.149.7	14.8	1.29949	0.278768	0.827739	0.322608	0.668735	0.294202	0.799743	0.247413	0.874952	0.347238	1.04279	0.308597			5297.54	7.83	4941.65	11.68	3569.47	9.08	4767.87	9.46
3	gi|157876436; gi|14588927; gi|129930; gi|1197055; gi|10383781	73.72	73.72	88.43	83.61	83.37	Chain A, Circularly Permuted Phosphoglycerate Kinase From Yeast: Pgk P72; phosphoglycerate kinase [Saccharomyces cerevisiae]; RecName: Full=Phosphoglycerate kinase; 3-phosphoglycerate kinase [Saccharomyces cerevisiae]; 3-phosphoglycerate kinase, catalyzes transfer of high-energy phosphoryl groups from the acyl phosphate of 1,3-bisphosphoglycerate to ADP to produce ATP; key enzyme in glycolysis an…	1	auto	0	99	ALENPTRPFLAILGGAK	iTRAQ8plex@N-term; iTRAQ8plex(K)@17		0.00638741	2375.42	2376.43	2375.42	2376.42	1	16	3.1.7.281.1	28	6.3351	2.48753	0.472659	0.406846	1.11316	0.571135	2.33131	0.481051	7.10018	2.47425	14.8194	2.45502			8876.24	7.78	8965.9	8.23	9143.78	7.11	12621.8	8.67
3	gi|157876436; gi|14588927; gi|129930; gi|1197055; gi|10383781	73.72	73.72	88.43	83.61	83.37	Chain A, Circularly Permuted Phosphoglycerate Kinase From Yeast: Pgk P72; phosphoglycerate kinase [Saccharomyces cerevisiae]; RecName: Full=Phosphoglycerate kinase; 3-phosphoglycerate kinase [Saccharomyces cerevisiae]; 3-phosphoglycerate kinase, catalyzes transfer of high-energy phosphoryl groups from the acyl phosphate of 1,3-bisphosphoglycerate to ADP to produce ATP; key enzyme in glycolysis an…	1	auto	0	99	ALENPTRPFLAILGGAK	iTRAQ8plex@N-term; iTRAQ8plex(K)@17		-0.00668119	2375.41	2376.42	2375.42	2376.42	1	12	8.1.4.280.1	27.9	100		1.19777	1.81531	0.805463	1.57702	0.665672	1.60527	100		100				29601.4	88.35	23703.4	75.56	27984	96.53	29778	91.57
3	gi|157876436; gi|14588927; gi|129930; gi|1197055; gi|10383781	73.72	73.72	88.43	83.61	83.37	Chain A, Circularly Permuted Phosphoglycerate Kinase From Yeast: Pgk P72; phosphoglycerate kinase [Saccharomyces cerevisiae]; RecName: Full=Phosphoglycerate kinase; 3-phosphoglycerate kinase [Saccharomyces cerevisiae]; 3-phosphoglycerate kinase, catalyzes transfer of high-energy phosphoryl groups from the acyl phosphate of 1,3-bisphosphoglycerate to ADP to produce ATP; key enzyme in glycolysis an…	1	auto	0	85.35	ALENPTRPFLAILGGAK	iTRAQ8plex@N-term; iTRAQ8plex(K)@17		0.0143199	2375.43	2376.44	2375.42	2376.42	1	7	2.1.4.284.3	28.3	0.754719	7.17987	0.01		0.01		1.79333	5.93739	0.01		1.35807	5.69085			426.59	3.39	542.71	5.15	360.21	4.73	538.1	3.72
3	gi|157876436; gi|14588927; gi|129930; gi|1197055; gi|10383781	73.72	73.72	88.43	83.61	83.37	Chain A, Circularly Permuted Phosphoglycerate Kinase From Yeast: Pgk P72; phosphoglycerate kinase [Saccharomyces cerevisiae]; RecName: Full=Phosphoglycerate kinase; 3-phosphoglycerate kinase [Saccharomyces cerevisiae]; 3-phosphoglycerate kinase, catalyzes transfer of high-energy phosphoryl groups from the acyl phosphate of 1,3-bisphosphoglycerate to ADP to produce ATP; key enzyme in glycolysis an…	0	auto - low confidence	0	0	ALENPTRPFLAILGGAK	iTRAQ8plex@N-term; iTRAQ8plex(K)@17		0.0496457	2375.46	2376.47	2375.42	2376.42	1	5	7.1.4.285.6	28.4	1.87108	0.431333	1.07568	0.350507	1.09571	0.365326	1.00833	0.398976	2.06418	0.386939	1.89309	0.418855			7032.36	20.49	4555.95	14.49	7763.78	17.11	7980.01	21.75
3	gi|157876436; gi|14588927; gi|129930; gi|1197055; gi|10383781	73.72	73.72	88.43	83.61	83.37	Chain A, Circularly Permuted Phosphoglycerate Kinase From Yeast: Pgk P72; phosphoglycerate kinase [Saccharomyces cerevisiae]; RecName: Full=Phosphoglycerate kinase; 3-phosphoglycerate kinase [Saccharomyces cerevisiae]; 3-phosphoglycerate kinase, catalyzes transfer of high-energy phosphoryl groups from the acyl phosphate of 1,3-bisphosphoglycerate to ADP to produce ATP; key enzyme in glycolysis an…	1	auto	0	99	ALLDEVVK	iTRAQ8plex@N-term; iTRAQ8plex(K)@8		0.023002	1493.95	1494.96	1493.93	1494.94	1	14	10.1.4.174.7	17.3	0.924962	0.806132	0.01		0.01		0.622011	1.20346	0.01		0.577297	1.16668			471591	515.91	580014	590.76	385235	564.49	494568	618.19
3	gi|157876436; gi|14588927; gi|129930; gi|1197055; gi|10383781	73.72	73.72	88.43	83.61	83.37	Chain A, Circularly Permuted Phosphoglycerate Kinase From Yeast: Pgk P72; phosphoglycerate kinase [Saccharomyces cerevisiae]; RecName: Full=Phosphoglycerate kinase; 3-phosphoglycerate kinase [Saccharomyces cerevisiae]; 3-phosphoglycerate kinase, catalyzes transfer of high-energy phosphoryl groups from the acyl phosphate of 1,3-bisphosphoglycerate to ADP to produce ATP; key enzyme in glycolysis an…	0	auto - discordant peptide type	0	97.19	ALLDEVVK	Carbamidomethyl@N-term; iTRAQ8plex(K)@8		-0.00975603	1246.73	1247.74	1246.74	1247.75	1	11	9.1.4.140.8	13.9	0.925689	0.317521	0.883469	0.367383	0.84621	0.367492	0.948148	0.340083	0.788681	0.346602	0.880681	0.317394			53683.3	129.14	70298.1	145.69	45771.2	127.16	57281.6	137.7
3	gi|157876436; gi|14588927; gi|129930; gi|1197055; gi|10383781	73.72	73.72	88.43	83.61	83.37	Chain A, Circularly Permuted Phosphoglycerate Kinase From Yeast: Pgk P72; phosphoglycerate kinase [Saccharomyces cerevisiae]; RecName: Full=Phosphoglycerate kinase; 3-phosphoglycerate kinase [Saccharomyces cerevisiae]; 3-phosphoglycerate kinase, catalyzes transfer of high-energy phosphoryl groups from the acyl phosphate of 1,3-bisphosphoglycerate to ADP to produce ATP; key enzyme in glycolysis an…	0	auto - discordant peptide type	0	26.5	ALLDEVVK	iTRAQ8plex@N-term; Glu->Ala@5; iTRAQ8plex(K)@8		-0.0340852	1435.89	1436.9	1435.92	1436.93	1	10	10.1.4.81.4	8	0.945188	0.205947	0.848909	0.229664	0.992053	0.23436	1.15681	0.21198	0.944086	0.224108	1.09713	0.200587			311917	478.74	400028	549.32	311781	552.19	406071	593.73
3	gi|157876436; gi|14588927; gi|129930; gi|1197055; gi|10383781	73.72	73.72	88.43	83.61	83.37	Chain A, Circularly Permuted Phosphoglycerate Kinase From Yeast: Pgk P72; phosphoglycerate kinase [Saccharomyces cerevisiae]; RecName: Full=Phosphoglycerate kinase; 3-phosphoglycerate kinase [Saccharomyces cerevisiae]; 3-phosphoglycerate kinase, catalyzes transfer of high-energy phosphoryl groups from the acyl phosphate of 1,3-bisphosphoglycerate to ADP to produce ATP; key enzyme in glycolysis an…	0	auto - discordant peptide type	0	99	ASAPGSVILLENLR	iTRAQ8plex@N-term		-0.997021	1742.02	1743.03	1743.02	1744.03	1	14	3.1.7.224.3	22.3	1.40412	0.235401	0.649182	0.325332	0.531401	0.283507	0.810299	0.251223	0.751251	0.313275	1.14163	0.284391			6873.1	9.43	5933.59	11.35	3680.02	9.13	6267.55	13.19
3	gi|157876436; gi|14588927; gi|129930; gi|1197055; gi|10383781	73.72	73.72	88.43	83.61	83.37	Chain A, Circularly Permuted Phosphoglycerate Kinase From Yeast: Pgk P72; phosphoglycerate kinase [Saccharomyces cerevisiae]; RecName: Full=Phosphoglycerate kinase; 3-phosphoglycerate kinase [Saccharomyces cerevisiae]; 3-phosphoglycerate kinase, catalyzes transfer of high-energy phosphoryl groups from the acyl phosphate of 1,3-bisphosphoglycerate to ADP to produce ATP; key enzyme in glycolysis an…	1	auto	0	99	ASAPGSVILLENLR	iTRAQ8plex@N-term		0.00450658	1743.02	1744.03	1743.02	1744.03	1	20	3.1.7.225.1	22.4	3.00921	0.457313	1.41475	0.936621	0.307921	0.64456	0.215452	0.719298	0.932932	0.754324	0.650548	0.819107			20029.5	22.12	13540.8	22.76	10929	25.63	10826.2	22.51
3	gi|157876436; gi|14588927; gi|129930; gi|1197055; gi|10383781	73.72	73.72	88.43	83.61	83.37	Chain A, Circularly Permuted Phosphoglycerate Kinase From Yeast: Pgk P72; phosphoglycerate kinase [Saccharomyces cerevisiae]; RecName: Full=Phosphoglycerate kinase; 3-phosphoglycerate kinase [Saccharomyces cerevisiae]; 3-phosphoglycerate kinase, catalyzes transfer of high-energy phosphoryl groups from the acyl phosphate of 1,3-bisphosphoglycerate to ADP to produce ATP; key enzyme in glycolysis an…	0	auto - discordant peptide type	0	99	ASAPGSVILLENLR	Carbamidomethyl@N-term		0.0223411	1495.86	1496.87	1495.84	1496.84	1	15	6.1.5.225.2	22.4	1.35221	2.315	1.46384	2.37309	1.06701	1.95447	0.721548	2.35039	1.45268	2.33805	0.979005	2.67784			513.77	7	460.57	8.62	552.35	7.74	417.19	7.99
[truncated: 18,926 more rows]
