# Supplementary material for: Comparative proteomic analysis of transition of saccharomyces cerevisiae from glucose-deficient medium to glucose-rich medium
Source: Proteome Sci. 2012 Jun 12;10:40. doi: 10.1186/1477-5956-10-40 (PMC3607935; doi:10.1186/1477-5956-10-40)
Supplement: Additional file 3 — Alignment of primary amino acid sequences of 12 proteins that are down-regulated by glucose. [file 1477-5956-10-40-S3.txt]

CLUSTAL W (1.83) multiple sequence alignment


Hxk1p, Hexokinase A
Pgi1p, Phosphoglucose Isomerase
Pgm2p, Phosphoglucomutase
Fbp1p, Fructose-1,6-Bisphosphatase
Icl1p, Isocitrate Lyase
Mls1p, Malate Synthase
Ach1p, Acetyl CoA Hydrolase
Atp2p, Mitochondrial ATP Synthase Subunit Beta
Om45p, Mitochondrial Outer Membrane Protein
Hsp12p, Heat Shock Protein
Hsp26p, Heat Shock Protein
Hsp30p, Heat Shock Protein


Hxk1p                         ------------------------------------------------------------
Pgi1p                         ------------------------------------------------------------
Pgm2p                         ------------------------------------------------------------
Fbp1p                         ------------------------------------------------------------
Icl1p                         ------------------------------------------------------------
Mls1p                         MVKVSLDNVKLLVDVDKEPFFKPSSTTVGDILTKDALEFIVLLHRTFNNKRKQLLENRQV
Ach1p                         ------------------------------------------------------------
Atp2p                         MV----------------------------------------------------------
Om45p                         ---------------------------------------------MSSRIIVGSAALAAA
Hsp12p                        ------------------------------------------------------------
Hsp26p                        ------------------------------------------------------------
Hsp30p                        ------------------------------------------------------------
                                                                                          

Hxk1p                         ------------------------------------------------------------
Pgi1p                         ------------------------------------------------------------
Pgm2p                         ------------------------------------------------------------
Fbp1p                         ------------------------------------------------------------
Icl1p                         ------------------------------------------------------------
Mls1p                         VQKKLDSGSYHLDFLPETANIRNDPTWQGPILAPGLINRSTEITGPPLRNMLINALNAPV
Ach1p                         ------------------------------------------------------------
Atp2p                         ------------------------------------------------------------
Om45p                         ITASIMVREQKAKGQRREGNVSAYYNGQEYGSSAPPQLGKLHNIKQGIKEDALSLKDALL
Hsp12p                        ------------------------------------------------------------
Hsp26p                        ------------------------------------------------------------
Hsp30p                        ------------------------------------------------------------
                                                                                          

Hxk1p                         ------------------------------------------------------------
Pgi1p                         ------------------------------------------------------------
Pgm2p                         ------------------------------------------------------------
Fbp1p                         ------------------------------------------------------------
Icl1p                         ------------------------------------------------------------
Mls1p                         NTYMTDFEDSASPTWNNMVYGQVNLYDAIRNQIDFDTPRKSYKLNGNVANLPTIIVRPRG
Ach1p                         ------------------------------------------------------------
Atp2p                         ------------------------------------------------------------
Om45p                         GVSQKAREEAPKVTKRVISPEEDAQTRKQLGQKAKDSSSQSIFNWGFSEAERRKAIAIGE
Hsp12p                        ------------------------------------------------------------
Hsp26p                        ------------------------------------------------------------
Hsp30p                        ------------------------------------------------------------
                                                                                          

Hxk1p                         ----------------------------------------------------------MV
Pgi1p                         ------------------------------------------------------MSNNSF
Pgm2p                         ------------------------------------------------------MSF-QI
Fbp1p                         ------------------------------------------------------------
Icl1p                         ------------------------------------------------------------
Mls1p                         WHMVEKHLYVDDEPISASIFDFGLYFYHNAKELIKLGKGPYFYLPKMEHHLEAKLWNDVF
Ach1p                         ------------------------------------------------------------
Atp2p                         ------------------------------------------------------------
Om45p                         FDTAKKRFEEAVDRNEKELLSTVMREKKAALDRASIEYERYGRARDF-NELSDKLDQQER
Hsp12p                        ------------------------------------------------------------
Hsp26p                        ------------------------------------------------------------
Hsp30p                        ------------------------------------------------------------
                                                                                          

Hxk1p                         HLGPKKPQARKGS-MADVPKELMQQIENFEKIFTVPTETLQAVTKHFISELEKGLS----
Pgi1p                         TNFKLATELPAWS-KLQKIYESQGKTLSVKQEFQKDAKRFEKLNKTFTNYDGSKIL----
Pgm2p                         ETVPTKPY--------EDQKPGTSGLRKKTKVFKDEPNYTENFIQSIMEAIPEGSK----
Fbp1p                         -----------------MPTLVNGPRRDSTEGFDTDIITLPRFIIEHQKQFKNATG----
Icl1p                         --MPIPVGNTKND-FAALQAKLDADAAEIEKWWSDSRWSKTKRNYSARDIAVRRGT----
Mls1p                         CVAQDYIGIPRGTIRATVLIETLPAAFQMEEIIYQLRQHSSGLNCGRWDYIFSTIKRLRN
Ach1p                         ------------------------------------------------------------
Atp2p                         --------LPR------LYTATSRAAFKAAK-----------------------------
Om45p                         NSNPLKRLLKNNT---GDANTEEAAARSVQGWGDTAQE-FGREELEEAKRNASSEP----
Hsp12p                        -------------------------------MSDAGRKGFGEKASEALKPDSQKSY----
Hsp26p                        ------------------------------------------------------------
Hsp30p                        ------------------------------------------------------------
                                                                                          

Hxk1p                         -----KKGGNI-----PMIPGWVMDFPTGKESGDF-------LAIDLGGTNLRVVLVKLG
Pgi1p                         -----FDYSKN-----LVNDEIIAALIELAKEANV-------TG--LRDAMFKGEHINST
Pgm2p                         -----GATLVVGGDGRYYNDVILHKIAAIGAANGI-------KKLVIGQHGLLSTPAASH
Fbp1p                         -----DFTLVL-----NALQFAFKFVSHTIRRAEL-------VN-LVGLAGAS----NFT
Icl1p                         -------FPPIEYPSSVMARKLFKVLEKHHNEGTV-------SKTFGALDPVQISQMAKY
Mls1p                         DPNHILPNRNQVTMTSPFMDAYVKRLINTCHRRGVHAMGGMAAQIPIKDDPAANEKAMTK
Ach1p                         ------MTISNLLKQRVRYAPYLKKVKEAHELIPL-----FKNGQYLGWSGFTGVGTPKA
Atp2p                         -------------QSAPLLSTSWKRCMASAAQS---------------------------
Om45p                         --------------SEAQKR--LDELKKIKEKGWF--------GYNKGE-QSEQQIAERV
Hsp12p                        --------------AEQGKEYITDKADKVAGKVQP--------EDNKGVFQGVHDSAEKG
Hsp26p                        ----------M-----SFNSPFFDFFDNINNEVDA-------FNRLLGEGGLR----GYA
Hsp30p                        ------------------------------------------------------------
                                                                                          

Hxk1p                         GDRTF------------DTTQSKYRL-PDAMRTTQNPDELWEFIADSLKAFID-------
Pgi1p                         EDRAV------------YHVALRNRANKPMYVDGVNVAPEVDSVLKHMKEFSEQVRSGEW
Pgm2p                         IMRTYEEKCTGGIILTASHNPGGPENDMGIKYNLSNGGPAPESVTNAIWEISKKLTS--Y
Fbp1p                         GDQQK------------KLDVLGDEIFINAMRASGIIKVLVSEEQE--------------
Icl1p                         LDTIYISGWQCSSTASTSNEPGPDLADYPMDTVPNKVEHLFKAQLFHDRKQLEARSKA--
Mls1p                         VRNDKIRELTNGHDGSWVAHPALAPICNEVFINMGTPNQIYFIPENVVTAANLLETKI--
Ach1p                         VPEALIDHVEK------NNLQGKLRFNLFVGASAGPEENRWAEHDMIIKRAPHQVGKP--
Atp2p                         -----------------------TPITGKVTAVIGAIVDVHFEQSELPAILNALEIKT--
Om45p                         ARGLEGWGETAAQLSKDEMDDLRWNYENSKKQLDKNVSDAMDSLSKAKEDLKQYGSHW-W
Hsp12p                        KDNAEGQGESLADQARDYMGAAKSKLNDAVEYVSGRVHGEEDPTKK--------------
Hsp26p                        PRRQL------------ANTPAKDSTGKEVARPNNYAGALYDPRDETLDDWFDN------
Hsp30p                        -------------------------------------------MNDTLSSFLNRNEAL--
                                                                                          

Hxk1p                         -----------EQFPQGISE-P---IPLGFTFSFPASQNKINEGILQRWTKGFDIPNIEN
Pgi1p                         KGYTGKKITDVVNIGIGGSD-L---GPVMVTEALKHYAGVLDVHFVSNIDGTHIAETLKV
Pgm2p                         KIIKDFPELDLGTIGKNKKYGP---LLVDIIDITKDYVNFLKEIFDFDLIKKFIDNQRST
Fbp1p                         ---------DLIVFPTNTG-------SYAVCCDPIDGSSNLDAGVSVGTIAS--------
Icl1p                         -----KSQEELDEMGAPIDYLT-----PIVADADAGHGGLTAVFKLTKMFIERGAAGIHM
Mls1p                         ----PNGEITTEGIVQNLD------IGLQYMEAWLRGSG--------CVPIN--------
Ach1p                         -IAKAINQGRIEFFDKHLSMFP-QDLTYGFYTRERKDNKILDYTIIEATAIKEDGSIVPG
Atp2p                         ----PQGKLVLE-VAQHLGENTVRTIAMDGTEGLVRGEKVLDTGGPISVPVGRETLGRII
Om45p                         SGWTSKVDNDKQALKDEAQKKY-DEALKKYDEAKNKFKEWNDKGDGKFWSSKKD------
Hsp12p                        ------------------------------------------------------------
Hsp26p                        ---------DLSLFPSGFGF-P---RSVAVPVDILDHDNNYELKVVVPGVKSKKDIDIEY
Hsp30p                        -GLNPPHGLDMHITKRGSDWLW-------------AVFAVFGFILLCYVVMFFIAENKGS
                                                                                          

Hxk1p                         HDVVPMLQKQITKRNIPIEVVALINDTTGTLVASYYTDPE--------------------
Pgi1p                         VDPETTLFLIASKTFTTAETITNANTAKNWFLSKTGNDPSHIAKH--FAALSTNETEVAK
Pgm2p                         KNWKLLFDSMNGVTGPYGKAIFVDEFGLPADEVLQNWHPS---PD--FGGMHPDPN--LT
Fbp1p                         -----IFRLLPDSSGTINDVLRCGKEMVAACYAMY--GSS--------------------
Icl1p                         EDQTSTNKKCGHMAGRCVIPVQEHVNRLVTIRMCADIMHSDLIVVA---RTDSEAATLIS
Mls1p                         --------------------------NLMEDAATAEVSRC--------------------
Ach1p                         PSVGGSPEFITVSDKVIIEVNTATPSFEGIHDIDMPVNPPFRKPYP--YLKVDDKCGVDS
Atp2p                         NVIGEPIDERGPIKSKLRKPIHADPPSFAEQSTSAEILETGIKVVDLLAPYARGGKIGLF
Om45p                         ------------------------------------------------------------
Hsp12p                        ------------------------------------------------------------
Hsp26p                        HQNKNQILVSGEIPSTLNEESKDKVKVKESSSGKF--KRV--------------------
Hsp30p                        RLTRYALAPAFLITFFEFFAFFTYASDLGWTGVQAEFNHVKVSKSI-------------T
                                                                                          

Hxk1p                         ------------------------TKMGVIFGTGVNGAYYDVCSDIEK----LQGKLSDD
Pgi1p                         FGIDTKNMFGFESWVGGRYSVWSAIGLSVALYIGYDNFEAFLKGAEAVDNHFTQTPLEDN
Pgm2p                         YASSLVKRVDREK-----------IEFGAASDGDGDRNMIYGYGPSFV------SPGDSV
Fbp1p                         ------------------------THLVLTLGDGVDGFTLDTNLGEFI----LTHPNLRI
Icl1p                         STIDTRDHYFIVGATNPNIEPF-AEVLNDAIMSGASGQELADIEQKWCRDA--GLKLFHE
Mls1p                         -----------------------------------------QLYQWVKH----GVTLKDT
Ach1p                         IPVDPEKVVAIVESTMRDQVPP--NTPSDDMSRAIAGHLVEFFRNEVKHGRLPENLLPLQ
Atp2p                         GGAGVGKTVFIQELINNIAKAH--GGFSVFTGVGERTREGNDLYREMKE----TGVINLE
Om45p                         ------------------------------------------------------------
Hsp12p                        ------------------------------------------------------------
Hsp26p                        ------------------------ITLPDYPGVDADNIKADYANGVLT----LTVPKLK-
Hsp30p                        GEVPGIRQIFYSKYIAWFLSWP-CLLFLIELAASTTGENDDISALDMVHSL----LIQIV
                                                                                          

Hxk1p                         IPPSAPMAINCEYGSFDNEHVVLPRTKYDITIDEESPRPGQQTFEKMSSGYYLGEILRLA
Pgi1p                         IPLLGGLLSVWYNNFFGAQTHLVA--PFDQYLHRFPAYLQQLSMESNGKSVTRGNVFTDY
Pgm2p                         AIIAEYAAEIPYFAKQGIYGLARSF-PTSGAIDRVAKAHGLNCYEVPTGWKFFCALFDAK
Fbp1p                         PPQKA----IYSINEGNTLYWNETIRTFIEKVKQPQADNNNKPFSARYVGSMVADVHRTF
Icl1p                         AVIDEIERSALSNKQELIKKFTSKVGPLTETSHREAKKLAKEILGHEIFFDWELPRVREG
Mls1p                         GEKVTPELTEKI------------------------------------------------
Ach1p                         SGIGNIANAVIEGLAGAQFKHLTVWTEVLQDSFLDLFENGSLDYATATSVRLTEKGFDRA
Atp2p                         GESKVALVFGQMNEPPGARARVALTGLTIAEYFRDEEGQDVLLFIDNIFRFTQAGSEVSA
Om45p                         ------------------------------------------------------------
Hsp12p                        ------------------------------------------------------------
Hsp26p                        -PQKDGKNHVKKIEVSSQESWGN-------------------------------------
Hsp30p                        GTLFWVVSLLVGSLIKSTYKWGYYTIGAVAMLVTQGVICQRQFFNLKTRGFNALMLCTCM
                                                                                          

Hxk1p                         L------MDMYKQGFIFKNQDLSKFDKPFVM--DTSYPARI-------EEDPFENLEDTD
Pgi1p                         STG---SILFGEPATNAQHSFFQLVHQGTKLIPSDFILAAQ-------SHNPIENKLHQK
Pgm2p                         KL-----SICGEESFGTGSNHVREKDGVWAIMAWLNILAIY-------NKHHPENEASIK
Fbp1p                         LYG---GLFAYPCDKKSPNGKLRLLYEAFPM--AFLMEQAG-------GKAVNDRGERIL
Icl1p                         LYRYR---GGTQCSIMRARAFAPYADLVWMESNYPDFQQAKE-----FAEGVKEKFPDQW
Mls1p                         ---------------------LKEQVERLSKAS---------------------------
Ach1p                         FANWE----NFKHRLCLRSQVVSNNPEMIRRLGVIAMNTPVEVDIYAHANSTNVNGSRML
Atp2p                         LLGRIPSAVGYQPTLATDMGLLQERITTTKKGSVTSVQAVYVPADDLTDPAPATTFAHLD
Om45p                         ------------------------------------------------------------
Hsp12p                        ------------------------------------------------------------
Hsp26p                        ------------------------------------------------------------
Hsp30p                        VIVW---LYFICWGLSDGGNRIQPDGEAIFYGVLDLCVFAIYPCYLLIAVSRDGKLPRLS
                                                                                          

Hxk1p                         DLFQNEFGINTTV--Q----ERKLIRRLSELIGARAARLSVCGIAAICQKRGYKTGHIAA
Pgi1p                         MLASNFFAQAEALMVG----KDEEQVKAEGATGGLVPHKVFSGNRPTTSILAQKITPATL
Pgm2p                         TIQNEFWAKYGRTFFTRYDFEKVETEKANKIVDQLRAYVTKSGVVNSAFPADESLKVTDC
Fbp1p                         DLVPSHIHDKSSIWLG----SSGEIDKFLDHIGKSQ------------------------
Icl1p                         LAYNLSPSFNWPKAMSVD--EQHTFIQRLGDLGYIWQFITLAGLHTNALAVHNFSRDFAK
Mls1p                         -------------------PLGDKNKFALAA-----------------------------
Ach1p                         NGLGGSADFLRNAKLSIM-HAPSARPTKVDPTGISTIVPMASHVDQTEHDLDILVTDQGL
Atp2p                         ATTVLSRGISELGIYPAVDPLDSKSRLLDAAVVGQEHYDVASKVQETLQTYKSLQDIIAI
Om45p                         ------------------------------------------------------------
Hsp12p                        ------------------------------------------------------------
Hsp26p                        ------------------------------------------------------------
Hsp30p                        LTGGFSHHHATDDVEDAAPETKEAVPESPRASGETAIHEPEPEAEQAVEDTA--------
                                                                                          

Hxk1p                         DGS-VYNRYPGFKEKAANALKDIYGWTQTSLDDYPIKIVPAEDGSGAGAAVIAALAQKR-
Pgi1p                         GAL-IAYYEHVTFTEGAIWNINSFDQWGVELGKVLAKVIGKELDNSSTISTHDASTNGL-
Pgm2p                         GDF-SYTDLDGSVSDHQGLYVKLSNGARFVLRLSGTGSSGATIRLYIEKYCDDKSQYQK-
Fbp1p                         ------------------------------------------------------------
Icl1p                         DGM--KAYAQNVQQREMDDGVDVLKHQKWSGAEYIDGLLKLAQGGVSATAAMGTGVTED-
Mls1p                         --------KYFLPEIRGEKFSEFLTTLLYDEIVSTKATPTDLSKL---------------
Ach1p                         ADLRGLSPKERAREIINKCAHPDYQALLTDYLDRAEHYAKKHNCLHEPHMLKNAFKFHT-
Atp2p                         LGMDELSEQDKLTVERARKIQRFLSQPFAVAEVFT-GIPGKLVRLKDTVASFKAVLEGKY
Om45p                         ------------------------------------------------------------
Hsp12p                        ------------------------------------------------------------
Hsp26p                        ------------------------------------------------------------
Hsp30p                        ------------------------------------------------------------
                                                                                          

Hxk1p                         --IAEGKSVGIIGA--------------------
Pgi1p                         --INQFKEWM------------------------
Pgm2p                         --TAEEYLKPIINSVIKFLNFKQVLGTEEPTVRT
Fbp1p                         ----------------------------------
Icl1p                         -QFKENGVKK------------------------
Mls1p                         ----------------------------------
Ach1p                         -NLAEKGTMKVDSWEPVD----------------
Atp2p                         DNIPEHAFYMVGGIEDVVAKAEKLAAEAN-----
Om45p                         ----------------------------------
Hsp12p                        ----------------------------------
Hsp26p                        ----------------------------------
Hsp30p                        ----------------------------------
                                                                
